# Supplementary material for: Transcriptomic Analysis of the Anterior Silk Gland in the Domestic Silkworm (Bombyx mori) – Insight into the Mechanism of Silk Formation and Spinning
Source: PLoS One. 2015 Sep 29;10(9):e0139424. doi: 10.1371/journal.pone.0139424 (PMC4587926; doi:10.1371/journal.pone.0139424)
Supplement: S1 Table — (XLSX) [file pone.0139424.s004.xlsx]

## Sheet: S1 Table.xls
S1 Table Primers of the genes for RT-PCR validation
Genes	Forward Primers		Reverse Primers
列1	列2	列3	列4	列5
BGIBMGA000274	>RT-PCR000274F	5' TTATCTTAGGCGTCTCCG 3'	>RT-PCR000274R	5' GCAGCGTCCTCTTTATTT 3'
BGIBMGA000335	>RT-PCR000335F	5' CACCAGCATTAGGTCCCG 3'	>RT-PCR000335R	5' TACAGCCTCAGGCGTAGC 3'
BGIBMGA000336	>RT-PCR000336F	5' GGAAGACCAACTCCCACT 3'	>RT-PCR000336R	5' GGAAACTCTGAAACCGAAC 3'
BGIBMGA001302	>RT-PCR001302F	5' CGGCGTCTGCTATCATCT 3'	>RT-PCR001302R	5' AAGTCCGTAAAGACCCAAT 3'
BGIBMGA001347	>RT-PCR001347F	5' AATACCATACTTCAACGCCACC 3'	>RT-PCR001347R	5' TCGCCAGCCAGTTCCTCT 3'
BGIBMGA002241	>RT-PCR002241F	5' CAGGGTCAGCCCATCAAC 3'	>RT-PCR002241R	5' GGCGAGACGAGGTGTAAT 3'
BGIBMGA002508	>RT-PCR002508F	5' GATGGAGACGGGAATGAA 3'	>RT-PCR002508R	5' GACCGACTGACAGATGATAGAG 3'
BGIBMGA003608	>RT-PCR003608F	5' ATTGCGTCGTGGTTATGT 3'	>RT-PCR003608R	5' TACTTCTTGCCCTTGGTG 3'
BGIBMGA007490	>RT-PCR007490F	5' AAGGGCAGTGTTGAGGTT 3'	>RT-PCR007490R	5' AGGCAGGAATGATGTTTT 3'
BGIBMGA007681	>RT-PCR007681F	5' GAAGAGGAAGGCAAAGGT 3'	>RT-PCR007681R	5' CAGCGTCATACAGGGAAT 3'
BGIBMGA007720	>RT-PCR007720F	5' TACTTGCTGGCGTTGATA 3'	>RT-PCR007720R	5' TAACTGTCGTTTCGGTGT 3'
BGIBMGA010231	>RT-PCR010231F	5' TATGATGTAGCGGACTCTTTAA 3'	>RT-PCR010231R	5' TAACATAGGGTGCCGAATAT 3'
BGIBMGA010247	>RT-PCR010247F	5' CTGAAGTGCCAAAGGACA 3'	>RT-PCR010247R	5' TCGGTGAATTTACGGTTAG 3'
BGIBMGA011416	>RT-PCR011416F	5' TCCCTGGCTGATCTACAA 3'	>RT-PCR011416R	5' TCAACACTTTCACCTTTCG 3'
BGIBMGA011713	>RT-PCR011713F	5' ATTCTGTTCGCCGTCCTC 3'	>RT-PCR011713R	5' AGTAGCCGTAGCCGTAGCC 3'
BGIBMGA011721	>RT-PCR011721F	5' GCTTCAGCGCCTCTGTTA 3'	>RT-PCR011721R	5' CACTTGAGGGCGACGAAT 3'
BGIBMGA011761	>RT-PCR011761F	5' AGGCTATACCTCAGAACATTCC 3'	>RT-PCR011761R	5' ACAAACGCTGGTGCAAAT 3'
BGIBMGA013413	>RT-PCR013413F	5' ATGCCCACAGACAAGACC 3'	>RT-PCR013413R	5' GGAAGTGAACCCAGAGCC 3'
BGIBMGA013849	>RT-PCR013849F	5' AATCTGACACCGAACTGG 3'	>RT-PCR013849R	5' CGATTCCGTGACCTCTAT 3'
