# Supplementary material for: Transcriptomic Analysis of the Anterior Silk Gland in the Domestic Silkworm (Bombyx mori) – Insight into the Mechanism of Silk Formation and Spinning
Source: PLoS One. 2015 Sep 29;10(9):e0139424. doi: 10.1371/journal.pone.0139424 (PMC4587926; doi:10.1371/journal.pone.0139424)
Supplement: S2 Table — (XLS) [file pone.0139424.s005.xls]

## Sheet: S2_Table
S2 Table RPKMs of 14623 silkworm genes in different parts of the silk gland
Tissues	ASG		AMSG	AMSG-F	MMSG	MMSG-F	PMSG	PMSG-F	PSG	PSG-F
	Male	Female	Male	Female	Male	Female	Male	Female	Male	Female
列1	列2	列3	列4	列5	列6	列7	列8	列9	列10	列11
BGIBMGA000001	2.14987	1.30281	2.13686	3.85962	5.47313	8.01254	1.95541	7.83553	6.20356	7.10483
BGIBMGA000002	10.1138	13.0094	5.45579	6.35725	15.0872	18.2656	26.8281	22.7646	22.0365	22.6569
BGIBMGA000003	0	0.589233	0	0.0811517	0.0735883	0	1.03916	0.191449	0	0.0601468
BGIBMGA000004	0.618104	0.198299	63.5278	83.1883	36.0583	45.2574	5.77035	13.2082	0.281043	0.0134945
BGIBMGA000005	3.84353	2.66834	1.18597	0.784823	0.847234	0.649326	4.58622	1.93968	6.10967	4.19642
BGIBMGA000006	5.42085	5.17481	0.480861	0.25154	0.532226	0.437037	3.3776	1.3352	7.64785	1.77111
BGIBMGA000007	0.426925	6.57871	0.0467073	0.061082	0	0.0707509	2.3465	0	0.0857141	0
BGIBMGA000008	0	0	0	0	0	0	0.0477306	0	0	0
BGIBMGA000009	0.0239325	0.0580116	0	0	0	0	0	0	0	0
BGIBMGA000010	0	0.0285244	0	0	0	0.0273022	0	0	0	0
BGIBMGA000011	0	0	0	0	0	0.278807	0.102742	0.0283929	0	0
BGIBMGA000012	0.0569479	0.0552159	0	0	0.124125	0.0396376	0.0243445	0.0538211	0	0
BGIBMGA000013	1.74887	0.97387	0.271486	0.852093	709.554	1802.74	170.968	397.772	1.09607	1.07011
BGIBMGA000014	0	0	0	0	0	0	0.051371	0	0	0
BGIBMGA000015	0	0	0	0	0	0	0	0.0220419	0	0
BGIBMGA000016	0.0147709	0.0537061	0	0	0.0536582	0.0685399	0	0	0	0
BGIBMGA000017	0	0	0	0	0	0	0	0.216152	0	0
BGIBMGA000018	0	0	0	0	0	0	0	0	0	0
BGIBMGA000019	0.0380672	0	0	0.038125	0	0	0.0813662	0.0899426	0	0
BGIBMGA000020	0	0	0	0	0	0	0	0	0	0
BGIBMGA000021	0	0.429649	0.0678716	0.0887597	0.241462	0	0.284146	0	0.249107	0
BGIBMGA000022	0.02836	0	0.0217189	0.0852093	0.0257559	0	0	0	0	0
BGIBMGA000023	0	0.429649	0	0	0.0804873	0	0.473577	0	0.249107	0.0657855
BGIBMGA000024	0	0	0	0	0.0804873	0	0	0.104699	0	0
BGIBMGA000025	2.23335	2.10528	0.0904954	0.0355039	1.4595	0.973267	0.820866	1.21451	0.0498213	0.0350856
BGIBMGA000026	0.328241	0.0954775	0	0	0	0	0.0140319	0	0	0
BGIBMGA000027	0	0	0	0	0.0135915	0.017361	0	0	0	0
BGIBMGA000028	0.786455	0.0866518	38.364	48.2734	72.4196	79.7736	46.3675	60.6022	6.93312	4.79405
BGIBMGA000029	44.7619	46.6319	37.8767	49.0994	108.569	137.003	95.2124	147.672	94.0322	160.366
BGIBMGA000030	0.0223307	0	0.0171015	0	0.0608408	0.0777146	0.0477306	0	0	0
BGIBMGA000031	0.0434082	0.0438417	0.0110811	0.0724569	0.0788447	0.184638	0.0154637	0.205124	0.0813409	0.0483322
BGIBMGA000032	0.466193	0.66965	0.806608	0.786814	1.20743	1.76263	1.1164	2.62114	2.29315	3.11445
BGIBMGA000033	0.0787779	0	0.0301651	0	0.0178861	0	0	0	0.138393	0.058476
BGIBMGA000034	0.057293	0.451348	0	0	0.13008	0	0.24492	0.135368	0	0.021264
BGIBMGA000035	0	0	0	0	0	0	0	0	0	0
BGIBMGA000036	0.0886251	0.429649	0	0.177519	0	0.10281	0.0947153	0	0	0
BGIBMGA000037	0	0	0	0	0	0	0.284146	0.104699	0.249107	0
BGIBMGA000038	0.0886251	0.429649	0.0678716	0	0	0	0.284146	0	0.249107	0
BGIBMGA000039	0	0	0	0	0	0	0	0	0	0
BGIBMGA000040	0	0	0	0	0	0	0	0	0	0
BGIBMGA000041	0	0	0	0	0	0	0	0	0	0
BGIBMGA000042	0	0	0	0	0.024184	0	0	0	0	0
BGIBMGA000043	0	0	0	0	0	0.0401209	0	0	0	0
BGIBMGA000044	0.0432978	0	0.0331586	0	1.08136	2.78764	0.485868	0.946286	0.0608505	0
BGIBMGA000045	0	0	0	0	0	0	0.125243	0.027689	0	0
BGIBMGA000046	0.0900319	0	0	0	0	0	0	0	0	0
BGIBMGA000047	0	0	0	0.095206	0	0	0	0.149737	0	0.0470422
BGIBMGA000048	0	0	0	0	0	0	0	0	0	0
BGIBMGA000049	0	0	0	0	0	0	0	0	0	0
BGIBMGA000050	0	0	0	0	0	0	0	0	0	0
BGIBMGA000051	0	0	0	0	0	0	0	0	0	0
BGIBMGA000052	0	0	0	0	0	0	0	0	0	0
BGIBMGA000053	0	0.0139157	0	0	0	0	0	0	0	0
BGIBMGA000054	0.231118	0.326796	0.0147497	0.10609	0.0349826	0.055856	0.0411666	0.0682587	0.0541352	0.100074
BGIBMGA000055	0.513182	0.687438	0	0.0541012	0	0.0313325	0	0	0	0.0400978
BGIBMGA000056	0.057293	0.0694382	0.263259	0.243865	0.143088	0.0332315	0.0306151	0.0676841	0.0603895	0
BGIBMGA000057	4.65034	5.25186	2.88686	5.68062	2.33563	8.95021	0.865969	5.49376	2.77266	5.0994
BGIBMGA000058	1.26045	0.38191	0.227126	1.00246	0.690191	0.817104	0.297146	0.722627	1.04201	0.192627
BGIBMGA000059	0	0	0.132973	0.115931	0.236534	0.0335706	0.0309275	0.13675	0.162682	0.193329
BGIBMGA000060	0.0465464	0.0967087	0.0611083	0.139851	0.217401	0.177416	0.049745	0.196387	0.121487	0.0691018
BGIBMGA000061	47.9717	51.6161	47.0208	49.2642	167.777	129.255	188.703	123.036	162.761	133.825
BGIBMGA000062	37.9966	44.4575	15.1957	16.806	36.896	50.9311	59.0657	58.7299	53.2071	53.874
BGIBMGA000063	16.2483	22.807	21.2149	21.5613	38.8046	40.5514	43.3702	41.6667	34.1758	19.5045
BGIBMGA000064	91.1253	102.995	65.3472	68.2671	119.358	130.413	136.257	95.1327	103.558	75.6002
BGIBMGA000065	0	0.0467645	0.167447	0.167456	0.245294	0.522209	0.288656	0.425443	0.614576	0.696939
BGIBMGA000066	1458.21	1679.23	1357.9	1536.12	2885.08	3645.13	4550.29	3515	3942.25	5285.76
BGIBMGA000067	0	0	0.021828	0.0570917	0.0129427	0	0	0.08418	0	0
BGIBMGA000068	0.439312	0.260304	240.418	223.422	12.0047	1.51755	0.0417334	5.65122	0.0411605	0.0217398
BGIBMGA000069	8.15908	5.21877	5.76518	8.66964	9.99222	16.0104	4.14169	16.8308	11.352	11.942
BGIBMGA000070	0	0.102603	0.0810407	0	0.0384417	0.0491032	0.0452372	0.100011	0.0594881	0.0314199
BGIBMGA000071	0	0	0	0	0	0.0907563	0	0.0462119	0.10995	0.0290364
BGIBMGA000072	21.8042	22.196	15.9272	50.3637	32.9798	129.65	10.7486	122.596	35.1874	68.4854
BGIBMGA000073	10.5746	11.7754	13.2506	14.318	17.3873	22.0227	9.88625	18.0095	17.5019	11.1433
BGIBMGA000074	84.4878	72.4203	113.914	245.04	280.886	663.98	115.04	723.912	352.962	589.465
BGIBMGA000075	2.64819	2.16247	1.25135	3.01901	2.14064	3.78014	0.71256	3.39474	2.58675	3.01132
BGIBMGA000076	5.13221	3.10001	1.69172	3.27696	2.964	5.21185	0.639017	5.73928	4.45839	4.3089
BGIBMGA000077	3.55446	2.07759	1.3514	1.51483	2.40389	2.36874	1.2393	1.63796	1.80685	1.25373
BGIBMGA000078	0.434885	0.235501	1.33219	1.80705	1.98316	3.50996	0.237329	3.35583	2.04162	3.38608
BGIBMGA000079	0.266918	0.0808751	0	0	0.0303011	0.0774098	0.0356575	0.039416	0	0.0495326
BGIBMGA000080	0.0669264	0.162227	0.21783	0.385411	0.334295	0.679334	0.12517	1.18597	0.376232	0.39743
BGIBMGA000081	20.8919	26.4664	9.9907	14.0122	18.9306	24.1809	20.2059	19.0412	14.3485	20.9461
BGIBMGA000082	51.0189	70.2106	16.3366	28.4907	24.445	52.1651	25.7587	60.9611	33.4021	48.7374
BGIBMGA000083	0.0157119	0.0126951	0.0721958	0.0944148	0.0428076	0.0486045	0	0.0185616	0.0662444	0.0155504
BGIBMGA000084	4.68392	2.90175	4.22736	7.21258	7.44635	14.2728	1.97998	13.7494	10.5484	13.3149
BGIBMGA000085	8.00598	4.97244	9.78242	5.96032	22.8089	14.8104	10.7236	14.7369	34.6892	13.6279
BGIBMGA000086	41.7877	47.812	22.3749	21.795	50.9231	45.3337	74.4486	52.3477	72.0355	69.1688
BGIBMGA000087	7.18278	6.00705	6.02852	7.69804	9.89316	16.1114	6.48667	11.5854	10.2809	18.5134
BGIBMGA000088	3.90799	3.88123	7.25349	6.16986	18.6576	10.767	14.9659	12.6641	18.1931	10.2134
BGIBMGA000089	0.889727	1.02217	0.390372	0.380565	0.563937	0.569822	0.455624	0.613138	0.468907	0.598519
BGIBMGA000090	0.0411015	0	0.0157383	0	0	0	0	0.048556	0	0
BGIBMGA000091	0.0307426	0.0558893	0	0	0.0279197	0	0.0328552	0	0	0.01141
BGIBMGA000092	7.62011	6.68164	9.00218	6.94151	11.0486	9.39317	7.76135	8.31329	10.3926	7.62374
BGIBMGA000093	0.760493	0.460852	0.0970677	0	0.0863327	0.0735177	0.0677294	0	0	0.0235211
BGIBMGA000094	1.35941	1.3067	0.035899	0.0938946	0.212859	0.108758	0.100195	0.166134	0	0
BGIBMGA000095	1.52898	1.19554	0.75544	0.987934	1.70213	1.94534	0.737956	1.80628	2.98061	2.70922
BGIBMGA000096	17.016	14.9272	3.04065	3.73298	5.22477	7.51981	2.59791	6.03065	4.32734	5.11247
BGIBMGA000097	16.7267	17.5549	2.75122	4.03258	4.88295	8.27199	2.99546	7.69765	6.90404	7.72256
BGIBMGA000098	19.3983	22.1584	10.5264	10.8879	24.8802	23.4681	35.906	24.3683	27.2357	34.4681
BGIBMGA000099	33.9701	26.333	17.7549	15.2725	47.0362	24.5935	43.2275	26.2903	49.0481	19.5789
BGIBMGA000100	5.75542	4.07745	4.62059	4.70601	6.00971	8.61184	2.16917	4.95985	5.15797	6.52179
BGIBMGA000101	10.474	8.63049	8.51586	7.20551	16.7026	11.7894	12.7065	9.74076	15.9099	9.33463
BGIBMGA000102	38.4865	36.0065	20.7921	26.7311	39.2099	53.662	35.5292	49.0841	33.525	44.7544
BGIBMGA000103	113.608	125.405	101.207	135.423	288.29	324.827	198.097	294.242	232.122	129.452
BGIBMGA000104	59.3181	63.8404	76.9806	84.3155	111.642	141.351	146.034	155.405	137.577	150.142
BGIBMGA000105	0.199018	0.120603	0	0	0	0	0	0	0	0.0738644
BGIBMGA000106	48.5138	56.8965	18.5766	28.524	30.1399	60.9685	26.5687	69.0032	30.1048	70.2757
BGIBMGA000107	180.486	165.866	197.92	210.729	353.55	423.429	443.831	389.716	408.944	416.412
BGIBMGA000108	0.1482	0.0326574	0.288898	0.499247	0.746371	1.06278	0.0719927	0.46157	0.132541	0.320021
BGIBMGA000109	0.700123	0.303342	0.562075	0.819744	1.74778	1.42426	0.397612	0.87505	1.06476	0.597522
BGIBMGA000110	0.0224486	0.0272073	0.0114612	0	0.156302	0.0694442	0.0719737	0.01768	0.0736146	0.0111089
BGIBMGA000111	0.129752	0.0898612	0.0851722	0	0.252509	0.150519	0.257527	0.0875912	0.182353	0.0275181
BGIBMGA000112	3.08872	3.13091	2.10738	1.74356	3.26412	6.2541	3.84113	4.24601	2.36775	4.87725
BGIBMGA000113	0.132938	0	0	0	0.201218	0.10281	0.61565	0	0.37366	0
BGIBMGA000114	4.175	2.68121	4.44569	10.1618	6.57116	14.9735	1.65321	19.2769	10.2389	20.4464
BGIBMGA000115	8.64937	7.33481	5.64962	6.82206	12.565	14.5843	6.19397	13.3701	10.3802	10.9782
BGIBMGA000116	6.69612	5.34674	0.241321	0.236693	0.930075	1.00525	0.168383	2.14051	0.774998	1.6958
BGIBMGA000117	27.5071	26.8618	1.4697	1.99035	5.01175	4.86809	3.13116	6.02562	5.30428	3.48218
BGIBMGA000118	7.6676	6.12667	15.5335	19.526	32.3821	46.7307	9.63426	34.2622	18.0662	19.3598
BGIBMGA000119	16.9882	18.0958	216.039	300.488	106.357	189.96	25.4951	138.449	37.4734	78.179
BGIBMGA000120	16.911	11.9506	8.1647	14.4382	11.3517	24.5221	2.30123	22.646	10.7946	20.028
BGIBMGA000121	37.7076	44.0986	28.3105	25.768	44.8237	42.8533	51.8713	40.1419	42.8487	41.4648
BGIBMGA000122	44.3305	52.5874	27.0235	27.2251	57.6126	51.1529	52.3213	43.6319	45.404	45.3235
BGIBMGA000123	4.6234	1.73304	2.77418	6.4444	6.23337	12.4962	2.29227	13.9645	8.5073	14.1168
BGIBMGA000124	0.0545385	0.198299	0	0	0	0	0.233145	0	0	0
BGIBMGA000125	25.2508	27.3605	12.0645	10.3799	19.3726	19.0181	14.5604	15.405	12.3941	15.1766
BGIBMGA000126	12.5099	11.9156	6.41914	8.74185	12.0767	21.8962	13.9084	24.4949	17.3157	21.987
BGIBMGA000127	40.7695	48.4245	35.8782	44.0954	92.2944	119.164	167.787	137.161	130.141	176.18
BGIBMGA000128	6.02521	5.21748	6.19585	8.08604	16.5178	19.0454	16.9819	19.3266	18.4715	23.1303
BGIBMGA000129	398.633	532.342	190.021	238.187	314.584	570.368	262.624	614.88	328.156	446.104
BGIBMGA000130	7.03268	4.03939	4.29695	6.17059	5.88707	9.48844	2.27113	7.94695	6.98304	9.24898
BGIBMGA000131	4.66938	4.48571	4.09368	5.02075	15.4483	11.7108	16.3668	13.5571	13.9782	13.5537
BGIBMGA000132	62.7057	66.73	95.5479	152.622	131.392	232.198	151.159	336.03	234.932	436.189
BGIBMGA000133	2.8862	3.46761	2.49864	2.41301	4.99163	4.01777	7.88568	4.15089	7.26598	5.01134
BGIBMGA000134	1.16174	0.579767	0.0785021	0.342206	0.124125	0.396376	0.146067	0.444024	0.192082	0.0507262
BGIBMGA000135	4.38834	4.05227	5.18968	8.70032	7.781	16.1033	2.64804	19.2558	8.09727	13.0075
BGIBMGA000136	9.16381	6.8428	6.26622	11.5613	11.4068	24.687	5.26345	23.0575	14.7587	16.7057
BGIBMGA000137	4.20885	3.83126	3.63826	2.62322	8.1369	10.0583	4.53668	9.83769	12.8203	7.33446
BGIBMGA000138	28.4515	30.4358	14.7011	16.4616	25.1189	33.3944	27.4084	34.0981	23.3999	32.4485
BGIBMGA000139	0.0339641	0.0823279	0.0520213	0.102047	0.0925362	0.118201	0	0.361117	0.286398	0.176478
BGIBMGA000140	30.7436	33.3505	20.9943	24.7317	58.485	71.2865	65.0661	83.023	63.9384	54.0619
BGIBMGA000141	3.69491	2.04267	4.04592	8.66701	5.59271	15.9796	1.97441	18.494	12.7087	21.2438
BGIBMGA000142	2.41362	1.3895	2.17189	4.16982	3.94559	9.30977	1.74115	9.33825	6.36017	10.6601
BGIBMGA000143	4.98815	3.16904	3.9741	7.37272	7.92771	15.4463	2.88042	16.9181	11.8723	16.0946
BGIBMGA000144	2.0503	0.985509	1.37916	4.25172	2.4057	7.46525	0.479824	8.1446	2.90953	6.01732
BGIBMGA000145	1.37749	0.818378	0.351639	0.541012	0.44153	0.783314	0.0865969	0.989155	0.455509	0.681663
BGIBMGA000146	2.30061	1.76036	0.243577	0.382247	0.625845	1.0331	0.192617	0.814107	0.774791	0.786967
BGIBMGA000147	4.83226	5.92804	3.59913	4.92812	7.0511	9.89539	4.89666	10.1642	9.40005	8.01592
BGIBMGA000148	0.670328	0.374966	0.829267	0.361494	1.31121	1.73468	0.165321	1.52289	1.73922	2.33479
BGIBMGA000149	29.5945	30.2963	13.7485	16.6795	29.0225	33.0226	34.4828	37.4009	34.6375	41.2733
BGIBMGA000150	0.158289	0.223817	5.82875	7.33197	17.502	23.6874	13.5756	27.1146	34.3883	23.8517
BGIBMGA000151	0	0	0	0	0	0	0	0	0	0
BGIBMGA000152	0.0457011	0.0492346	0.124441	0.0661129	0.212135	0.100141	0.423294	0.107979	0.528097	0.0188463
BGIBMGA000153	1.84204	1.52518	2.20681	2.88598	2.98139	5.09884	2.74827	5.90353	5.2801	7.1886
BGIBMGA000154	41.5532	44.9041	32.8719	43.5258	93.0346	125.384	130.38	138.678	113.956	154.173
BGIBMGA000155	144.412	174.684	73.1562	88.8089	126.026	183.323	119.555	182.479	113.612	138.209
BGIBMGA000156	0.17016	0.137488	0	0	0	0	0.0606178	0.871095	12.1963	30.2298
BGIBMGA000157	38.044	41.3581	24.085	14.7327	32.4985	33.8621	33.4137	25.2775	31.1079	31.1149
BGIBMGA000158	995.523	104.466	57428	42721.7	8433.98	1077.96	115.614	3042.63	9.01545	3.32351
BGIBMGA000159	0.250236	0.363938	150.039	62.0692	13.9233	1.9933	0.356575	3.4489	0.117227	0.0742989
BGIBMGA000160	0.0453761	0	0.729755	1.27246	0	0	0	0.160817	0	0
BGIBMGA000161	0.208147	0	0.0398512	0.104232	0.33081	0.0603655	0.0556127	0	0.219397	0.193132
BGIBMGA000162	0	0	0.329907	0.287626	0	0	0	0.0848193	0	0
BGIBMGA000163	0.275723	0.0477387	0.452477	0.788975	0	0.182773	0	0.0465328	0	0
BGIBMGA000164	0.114927	0.0819354	0.750713	1.08331	0.0736761	0.0705822	0.01445	0.103825	0	0.0150546
BGIBMGA000165	0.165204	0.333708	0.885625	1.15819	0.200046	0.255528	0	0	0	0.0408764
BGIBMGA000166	0	0.0278879	0	0	0.0208973	0	0	0	0	0
BGIBMGA000167	116.635	105.881	54.447	85.9929	74.1593	148.424	57.1689	150.651	70.9639	148.206
BGIBMGA000168	0	0.0396218	0.250362	0.253745	0.259786	0.237026	0.279506	0.115863	0.0689171	0.0242667
BGIBMGA000169	0.91484	0.628303	1.97338	6.39834	3.61414	8.29554	1.40138	7.70944	1.88571	3.65569
BGIBMGA000170	9.15977	6.61819	7.58138	3.42249	17.1813	12.138	25.0754	12.8604	21.9833	9.30967
BGIBMGA000171	0	0	0	0	0	0	0	0	0	0
BGIBMGA000172	0	0	0.015188	0	0	0	0	0	0	0
BGIBMGA000173	3.78134	3.00419	2.45518	3.41977	5.27752	5.90498	4.10877	6.90989	5.38537	9.25603
BGIBMGA000174	3.37949	1.70063	4.73729	8.95638	6.54218	12.1051	1.57353	13.7283	10.6656	16.7017
BGIBMGA000175	3.52013	1.79397	4.62003	7.4745	6.28083	11.2694	3.2037	14.9738	11.3628	17.709
BGIBMGA000176	0.517379	0.232243	0.733747	1.61207	0.974548	2.22292	0.593891	3.25981	2.66611	6.04515
BGIBMGA000177	38.7499	39.8971	19.7297	23.5985	37.7914	42.4922	46.9646	43.2729	44.923	61.2654
BGIBMGA000178	5.43402	6.89842	0.804966	1.8472	2.5936	3.2209	2.81894	4.14695	3.14954	3.19451
BGIBMGA000179	3.30867	3.51357	0.0723963	0.378708	0.74406	0.438656	0.471472	0.148905	0.797141	0.257294
BGIBMGA000180	1.78197	1.09397	2.17189	2.67701	5.52139	6.27584	2.55167	5.55183	4.90234	4.69441
BGIBMGA000181	0.0549347	0.049935	0.0105176	0.0275091	0.0498904	0	0.0293549	0.0162245	0	0.0101944
BGIBMGA000182	3.12856	2.73528	0.603557	0.490327	1.45318	0.78958	1.83768	0.874621	2.45016	0.363413
BGIBMGA000183	0	0	0	0	0	0	0	0	0	0
BGIBMGA000184	2.57255	1.80312	1.11562	2.70062	3.32153	3.99105	1.29186	4.02776	3.52833	2.3237
BGIBMGA000185	2.13376	1.36396	0	0	0.00817648	0.0104442	0	0.0106361	0	0
BGIBMGA000186	36.8129	35.6558	27.0937	26.8338	60.1706	63.6221	66.2079	64.8693	59.553	56.7977
BGIBMGA000187	8.49774	8.00143	5.26447	5.59315	8.25403	9.38699	7.51134	7.0649	6.22405	5.89209
BGIBMGA000188	135.777	135.419	332.203	318.316	574.152	431.008	796.346	343.279	549.322	438.241
BGIBMGA000189	10.3862	11.6289	9.37644	10.3436	18.4792	20.3965	15.693	20.2793	20.2621	12.0868
BGIBMGA000190	0.11344	0.274975	0.0434378	0	0	0	0	0.134015	0	0
BGIBMGA000191	0.0322273	0.351531	0.0493611	0	0	0	0.17221	0.0761446	0.0452921	0
BGIBMGA000192	0	0	0	0	0	0	0	0	0	0
BGIBMGA000193	0	0	0	0	0	0	0	0	0	0
BGIBMGA000194	0.20853	0.151641	0.542973	0.772732	0.776465	1.20953	0.0668579	0.985401	0.468907	0.185747
BGIBMGA000195	0.242394	0.411288	0.853906	1.21381	0.660408	1.01228	0.20724	1.31724	0.817581	0.719705
BGIBMGA000196	0.870138	0.664003	1.11063	0.968288	2.19511	1.5328	0.964374	1.71325	1.85698	0.789426
BGIBMGA000197	11.6857	11.899	4.117	2.53233	6.20625	3.88448	6.64605	4.97845	6.27468	3.97355
BGIBMGA000198	11.3544	11.8659	5.813	6.63087	13.162	15.3247	13.4942	14.7933	13.3052	10.9746
BGIBMGA000199	11.9359	11.0588	13.4846	15.7082	20.5599	26.1477	21.4007	32.8627	27.1721	20.1361
BGIBMGA000200	8.376	9.11435	9.7125	10.3856	19.8192	20.0035	19.9757	22.2103	24.3621	14.6515
BGIBMGA000201	185.57	203.96	95.3395	86.5746	157.012	170.934	241.249	191.963	172.463	222.44
BGIBMGA000202	0.0828031	0	0	0	0.0751998	0	0	0	0.0581855	0
BGIBMGA000203	1.49827	0.518821	0.109278	0.214363	0.356371	0.579356	0.190622	1.18	1.80485	1.19159
BGIBMGA000204	15.7998	12.6317	11.0265	13.5789	25.3894	32.1779	13.2427	34.1866	35.6567	25.8203
BGIBMGA000205	0.0637304	0.202756	0.0183024	0	0	0	0	0	0	0.0118266
BGIBMGA000206	7.52103	9.58476	37.0082	97.1086	107.369	318.745	64.4365	315.997	112.565	190.89
BGIBMGA000207	10.8356	12.4077	55.9958	127.4	185.569	406.169	110.486	406.601	160.941	234.473
BGIBMGA000208	15.7337	14.9443	79.8689	143.176	238.97	473.462	186.835	487.609	250.198	295.561
BGIBMGA000209	28.8278	29.3179	145.07	229.244	539.492	785.461	423.367	818.703	511.244	404.964
BGIBMGA000210	0.05087	0.0924804	0.0779154	0.0764209	0.277194	0.14753	0.516475	0.150241	0.0357462	0.169921
BGIBMGA000211	0	0	0	0	0.0412095	0	0	0	0	0.0673644
BGIBMGA000212	0	0	0	0.0477363	0	0	0	0	0	0
BGIBMGA000213	0.121979	0	0	0	0	0	0	0	0	0
BGIBMGA000214	0	0	0	0	0	0	0	0	0	0
BGIBMGA000215	0.0234381	0	0	0	0.0106429	0	0	0	0.0329397	0
BGIBMGA000216	0.237749	0.699787	0.0260107	0.170079	0	0.0788004	0.653366	0	0	0
BGIBMGA000217	7.70653	5.40486	0.314767	0.288147	0.35461	0.810559	0.197667	0.315614	0.173292	0.442384
BGIBMGA000218	17.2103	18.6456	13.3289	7.78167	22.6158	18.9734	25.5342	16.247	18.3452	18.0811
BGIBMGA000219	26.6325	28.4397	15.1261	16.5805	19.1666	23.7809	14.7698	22.9593	22.7003	21.5857
BGIBMGA000220	5.56876	4.29649	0.379554	0.634244	0.925213	1.31756	0.838645	2.75673	3.23113	2.48835
BGIBMGA000221	6.48046	5.67681	3.66568	3.18732	8.26287	5.65687	6.30864	5.68501	7.43036	5.82961
BGIBMGA000222	52.0884	49.2361	11.277	9.17716	42.7448	28.9652	27.4117	32.31	52.4679	33.2366
BGIBMGA000223	19.6157	14.0503	16.8226	17.3533	33.9346	34.1978	13.094	35.5021	4.64999	3.23157
BGIBMGA000224	0.122923	1.57494	0.0134482	0.105522	0.0159479	0	0.919589	0	0.0987172	0
BGIBMGA000225	51.7741	52.0803	16.0546	12.77	3.50281	3.68471	3.73406	6.80794	4.84662	8.8921
BGIBMGA000226	0.0284311	0.0689161	0	0	0.0129102	0.0659632	0	0	0	0.0105521
BGIBMGA000227	0	0	0	0.164656	0.298619	0.19072	0	0.48556	0.115528	0
BGIBMGA000228	47.2212	30.0697	1.21824	1.52852	2.01013	1.44457	0.543694	1.08091	0.618931	0.60026
BGIBMGA000229	25.4905	32.033	18.0305	22.2015	33.1779	43.4503	23.8884	38.8959	27.7113	30.8919
BGIBMGA000230	27.4564	32.8106	19.0832	18.7364	41.9254	36.8471	46.5422	40.4088	37.5332	30.6993
BGIBMGA000231	285.941	253.551	37.9554	45.638	61.014	83.7492	72.1823	95.8269	75.0706	118.153
BGIBMGA000232	41.848	51.2454	21.5319	21.445	29.7487	33.7492	29.3808	33.5998	26.6222	30.0158
BGIBMGA000233	8.47165	4.27445	10.9151	15.0391	12.5478	26.4881	2.44803	19.1143	8.89119	21.7531
BGIBMGA000234	14.0609	10.7304	22.6223	38.4755	17.8344	31.1575	8.20123	20.6512	12.8112	10.2073
BGIBMGA000235	14.8511	12.568	26.7424	43.7321	19.2285	34.3307	5.5065	24.8848	13.1741	13.9003
BGIBMGA000236	10.6503	10.0725	6.85422	6.00756	4.5953	4.41811	2.96548	2.92454	2.2557	1.94864
BGIBMGA000237	12.0008	9.77525	4.2841	6.13775	8.61901	9.78904	6.26404	11.2577	12.9623	12.2383
BGIBMGA000238	4.84338	2.33389	4892.51	4742.47	999.966	336.533	17.4869	521.568	0.820104	0.398503
BGIBMGA000239	10.1437	6.57063	8641.58	7637.72	1969.45	541.673	41.2624	798.493	1.85382	0.910594
BGIBMGA000240	0.562091	0.371588	0.391332	0.204707	0.696106	1.54122	0.0546106	0.845137	0.78996	0.758608
BGIBMGA000241	0.36779	0.174123	0.453302	0.840295	0.777636	1.42663	0.153541	1.7244	1.00955	0.951257
BGIBMGA000242	0.601008	0.218523	0.851496	0.880308	0.71639	1.25496	0.160577	1.86378	1.34089	1.21568
BGIBMGA000243	42.6167	43.1661	25.5931	21.9037	49.702	46.1181	34.5685	37.8501	33.9683	40.9269
BGIBMGA000244	24.1529	23.526	20.7406	19.7049	62.4195	44.9635	59.5791	35.7837	51.5849	19.9485
BGIBMGA000245	0.597054	1.04523	0.381033	0	1.20496	0.577178	2.37508	0.783711	1.44511	0.590915
BGIBMGA000246	0	0.130526	0	0	0.0326024	0	0	0	0	0
BGIBMGA000247	0	0.0813536	0	0	0	0	0	0	0	0
BGIBMGA000248	0.205508	0.149443	0.0629533	0	0	0	0	0	0	0
BGIBMGA000249	0.348559	0.384044	1.67442	2.12627	8.37427	4.66837	10.8367	3.44395	12.4692	3.17535
BGIBMGA000250	0	0.237048	0.0299571	0.0783534	0	0	0	0	0	0
BGIBMGA000251	0	0	0	0	0	0	0	0	0	0
BGIBMGA000252	0	0	0	0	0	0	0	0	0	0
BGIBMGA000253	0	0	0	0	0	0	0	0	0	0
BGIBMGA000254	0.0202572	0	0	0	0	0	0	0	0	0
BGIBMGA000255	0.0556079	0.0673959	0	0	0	0	0	0	0	0
BGIBMGA000256	0	0	0	0	0	0	0	0	0	0
BGIBMGA000257	0	0	0	0	0	0	0	0	0	0
BGIBMGA000258	0	0	0	0	0	0	0	0	0	0
BGIBMGA000259	0.0637304	0.15448	0	0	0	0	0	0	0	0
BGIBMGA000260	0	0	0	0	0	0	0	0	0	0
BGIBMGA000261	0	0	0	0	0	0	0	0	0	0
BGIBMGA000262	0	0	0	0	0	0	0	0	0	0
BGIBMGA000263	0	0	0	0	0	0	0	0	0	0
BGIBMGA000264	0.443365	0.722644	0.0234166	0.0153116	0.0277692	0	0.408476	0.43347	0.429726	0.351802
BGIBMGA000265	0.0227792	0	0	0	0	0.0528501	0	0	0	0
BGIBMGA000266	0	0.0828238	0.0348898	0	0	0	0	0	0	0
BGIBMGA000267	0.0934947	0	0	0	0	0	0	0.0736344	0	0.0231334
BGIBMGA000268	0	0	0	0	0	0	0	0.0802482	0	0
BGIBMGA000269	0.0486868	0.118015	0	0	0	0	0	0	0	0
BGIBMGA000270	0.0798875	0.145233	0	0	0	0	0	0	0	0
BGIBMGA000271	0	0.0300191	0	0	0	0	0	0.0585216	0	0
BGIBMGA000272	0.0951679	0.161479	0	0.038125	0.0345717	0	0	0.0449713	0	0.0141284
BGIBMGA000273	519.085	596.906	1.76696	1.49237	0.174616	0.613374	0.359597	0.738216	0	0.0356803
BGIBMGA000274	157442	149030	828.545	507.812	73.7796	13.2978	4.62986	35.3151	0.836893	20.7861
BGIBMGA000275	9.51637	8.17287	0.0482642	0	0	0	0	0	0	0
BGIBMGA000276	5.21685	4.9224	0	0.0701311	0	0	0	0	0	0
BGIBMGA000277	41.1308	34.1189	0.0532979	0.243953	0	0	0	0	0	0
BGIBMGA000278	134.122	89.1573	0.794594	0.138552	0.0314097	0	0	0	0	0
BGIBMGA000279	6.24361	5.48885	0	0	0	0	0	0	0	0
BGIBMGA000280	16.4853	17.8493	0.101609	0	0	0	0	0.0783711	0	0.049243
BGIBMGA000281	331.984	200.885	1.27242	0.2869	0.182113	0	0	0.0676841	0	0.127584
BGIBMGA000282	1.74523	2.96127	0	0	0	0	0	0	0	0
BGIBMGA000283	4.62061	5.06357	0.0847567	0	0.0251277	0	0	0	0	0
BGIBMGA000284	0.220987	0.267833	0	0	0	0	0	0	0	0
BGIBMGA000285	0.0369111	0.0298238	0	0	0.0223479	0.0285459	0	0	0	0
BGIBMGA000286	17.5577	18.5377	17.2287	12.542	38.9522	23.0294	33.8847	21.8338	36.9461	21.8083
BGIBMGA000287	8.12706	7.87989	5.60153	7.64764	12.5935	14.2399	9.69885	12.4414	8.23316	12.0276
BGIBMGA000288	15.4145	9.90719	23.367	30.8591	28.074	51.7098	14.6909	60.208	40.326	84.4903
BGIBMGA000289	0.226127	1.89559	0	0.0566175	0.0342271	0.0655797	0.886108	0.0890462	0.0264831	0
BGIBMGA000290	51.2644	46.6351	41.5788	28.1383	95.3406	47.9268	112.323	43.3844	84.9158	42.1562
BGIBMGA000291	0.0399437	0.0484111	0.12236	0	0.145104	0.0695053	0.213443	0.0707823	0.0561367	0.0592996
BGIBMGA000292	282.003	294.561	47.03	56.7834	94.3693	124.05	150.008	174.516	121.416	193.02
BGIBMGA000293	17.6275	14.6176	9.04282	6.77873	19.4941	19.8129	25.7569	16.9885	24.8032	17.248
BGIBMGA000294	0	0	0	0	0	0	0	0	0	0
BGIBMGA000295	0	0	0	0	0	0	0	0	0	0
BGIBMGA000296	0.0241362	0	0	0	0	0	0	0	0.0678418	0
BGIBMGA000297	0.157556	0.286432	0.241321	0.157795	0.429265	0	0	1.02372	0.221428	0.058476
BGIBMGA000298	44.5181	47.0616	0.596205	0.716045	1.22647	1.23487	8.20123	6.79457	17.1486	10.3547
BGIBMGA000299	0.83005	1.38925	0.0302703	0.0395862	0.0358968	0	0.16897	0.0933899	0.388849	0.0586798
BGIBMGA000300	25.7248	26.9044	18.3361	18.2861	41.0727	40.3524	50.0365	43.4213	45.5887	51.641
BGIBMGA000301	8.90731	6.52694	0.0705668	0.0820306	0.0371927	0.0237539	0.0328255	0.0483807	0	0.0303991
BGIBMGA000302	22.2164	14.454	10.7609	19.3546	16.4938	41.6249	5.3417	34.5167	16.6401	23.3247
BGIBMGA000303	0.783277	0.687438	0.599855	1.02792	1.79065	2.13061	0.779372	2.45693	1.17673	2.44597
BGIBMGA000304	5.79736	4.48164	2.61587	3.8917	4.86659	9.01546	4.32028	5.84925	4.27197	7.39705
BGIBMGA000305	12.0499	12.8322	9.51771	7.68778	21.3831	13.4229	41.6108	14.5927	18.9542	14.8482
BGIBMGA000306	0.104393	0	0.0532979	0	0.0316024	0.0807342	0.0557833	0.0205544	0.195617	0.0258299
BGIBMGA000307	8.97677	6.36306	0.71798	1.90137	1.25587	1.87607	0.500974	2.02129	1.33406	1.70499
BGIBMGA000308	0.0501948	0	0.0128135	0	0.0455857	0.0194095	0	0	0	0
BGIBMGA000309	0.018238	0.0221041	0	0	0	0.042314	0	0	0.0512631	0
BGIBMGA000310	0.0116949	0	0.0268687	0	0	0	0	0.0138159	0.0164359	0
BGIBMGA000311	26.0606	19.9729	8.41363	8.26505	16.8226	15.0269	8.84692	14.0655	13.6448	12.7636
BGIBMGA000312	143.169	130.4	111.75	105.111	357.036	253.301	454.32	274.376	514.055	270.832
BGIBMGA000313	0	0.0919649	0.0435831	0.0569962	0.361789	0	0.0608206	0.0896418	0.0533205	0.0140812
BGIBMGA000314	0.0977933	0.4978	0.0149786	0.0293825	0.0355254	0.0453782	0.355346	0	0.0824629	0
BGIBMGA000315	5.8019	5.56247	0.198952	0.433635	0.157288	0.251139	0.0925463	0.767259	0.304252	0.128558
BGIBMGA000316	13.2225	8.89973	6.88466	13.1204	9.41614	21.0413	3.12866	18.7476	9.59998	20.1912
BGIBMGA000317	0.560198	0.254607	0.0268135	0.140262	0.158987	0.365546	0.0374184	0.537713	0.0984125	0.415829
BGIBMGA000318	0	0	0	0	0	0	0	0	0	0
BGIBMGA000319	0.418559	0.104059	0.00821907	0.0161229	0	0.018675	0.0229396	0	0	0
BGIBMGA000320	35.8907	38.3722	32.9342	36.5068	85.2128	80.6866	86.6458	78.213	76.2688	74.0009
BGIBMGA000321	14.0132	10.1864	8.96741	14.5278	13.3469	28.1624	7.14849	26.2211	14.4021	29.4483
BGIBMGA000322	0.0120681	0	0.249536	0.483457	0.219199	0.559986	0	0.45622	0.0339209	0.107496
BGIBMGA000323	7.20203	7.73533	5.2728	5.29754	14.2328	14.1232	15.6508	15.5963	14.9752	14.5615
BGIBMGA000324	6.31319	4.96151	59.642	46.4329	120.135	77.7565	187.915	83.2056	104.322	70.6227
BGIBMGA000325	0	0	0	0	0	0	0.114373	0.126429	0	0
BGIBMGA000326	2.53522	3.1768	0.13163	0.08607	0	0.0996945	0	0	0.301947	0
BGIBMGA000327	0	0.156236	2.33643	0.94677	3.51217	2.54221	6.75062	3.60418	3.56298	2.71116
BGIBMGA000328	1.16985	1.11709	26.9857	18.8881	66.5791	33.1048	118.015	39.0317	61.629	28.3141
BGIBMGA000329	1.93477	2.54532	0.316602	0.397478	0.330397	0.402847	1.2371	2.32474	2.23107	2.72502
BGIBMGA000330	0.0211642	0.0513013	0	0	0	0	0	0	0	0
BGIBMGA000331	0	0	0	0	0.0732396	0	0	0	0	0
BGIBMGA000332	0	0.0823279	0	0	0	0	0	0.200621	0	0.0504224
BGIBMGA000333	2.20398	5.18525	0.173751	0.0649214	0.117741	0	0.103916	0.153159	0.0455509	0.120294
BGIBMGA000334	33.1212	35.1747	0.126826	0.207322	0	0.048028	0	0.0978208	0	0
BGIBMGA000335	1113.14	995.709	9.73165	8.41144	0.887732	0.268565	0.0824732	0.486221	0.0361515	0.190942
BGIBMGA000336	755.359	603.392	13.0522	12.3991	11.392	11.0402	11.1327	12.3706	8.92951	8.66345
BGIBMGA000337	0.179494	0.0870175	0	0.0719066	0.0652049	0	0	0	0.100904	0
BGIBMGA000338	8.63609	5.45515	1.3732	0.549738	0.398801	0.254703	1.21236	0.561996	0	0.027163
BGIBMGA000339	0.57293	0.370337	0.0292511	0	0	0	0	0	0	0
BGIBMGA000340	0.0667295	0	0.0255517	0	0	0	0	0	0	0
BGIBMGA000341	1.57955	2.17544	0	0	0.0652049	0	0	0.0848193	0	0
BGIBMGA000342	0	0.109117	0	0	0	0	0	0	0	0
BGIBMGA000343	0.190656	0.346607	0	0	0	0	0	0	0	0
BGIBMGA000344	0.216077	0.0654703	0	0	0	0	0	0	0	0
BGIBMGA000345	0.267548	0.453968	0.0819581	0	0	0	0.114373	0	0.075202	0.119159
BGIBMGA000346	0.432153	0.523762	0.537801	0.432809	1.32459	0.939976	1.03916	0.319082	0.455509	0.601468
BGIBMGA000347	1.70488	2.4504	0.284564	0.207961	0.47641	0.329626	0.385431	0.322771	0.660444	0.348828
BGIBMGA000348	507.049	426.635	4.02901	3.14904	4.31132	4.21968	3.25052	3.81165	6.96054	4.3018
BGIBMGA000349	7.30843	6.28611	5.1828	4.6945	11.8137	9.70083	10.5229	8.68309	11.4991	9.05878
BGIBMGA000350	26.7735	28.2186	14.7932	12.0763	27.6651	27.2396	35.7772	29.5675	33.2792	38.393
BGIBMGA000351	0.843203	0.564448	0.49182	0.775746	1.24216	0.972473	0.550118	1.30308	0.75787	1.71759
BGIBMGA000352	0.0749605	0.0151418	0	0	0.0226924	0	0	0.0295186	0	0.00927373
BGIBMGA000353	1.43309	0.457073	0.0693157	0.15108	0.328799	0.139996	0.177339	0.338601	0.106003	0.13437
BGIBMGA000354	5.51223	3.99123	5.09154	6.11623	9.11735	12.2947	6.35586	11.6293	10.142	14.4691
BGIBMGA000355	7.80909	9.65997	5.16725	4.32104	10.3146	12.5828	13.9622	11.9724	10.0493	12.3215
BGIBMGA000356	13.5368	12.792	7.59042	6.032	20.1533	12.6848	21.3725	11.4672	17.9973	10.5691
BGIBMGA000357	0.0709001	0	0	0.0355039	0.0643898	0.164496	0.113658	0	0	0.0526284
BGIBMGA000358	1.42384	1.05379	0.808873	1.29158	2.09863	2.78898	0.461494	3.46066	2.53412	3.31797
BGIBMGA000359	1.95151	1.19111	1.17196	1.09675	2.30146	2.80946	0.967784	2.72839	3.73907	3.88721
BGIBMGA000360	45.3761	52.3351	29.5333	26.5191	59.821	54.7217	60.892	51.3161	51.1933	43.5837
BGIBMGA000361	25.3148	27.0186	6.60468	6.16953	12.8568	10.8405	12.6453	8.29352	10.879	7.60955
BGIBMGA000362	5.36815	4.89663	4.31793	6.62739	7.21575	10.9794	3.35563	9.16032	7.16478	10.4421
BGIBMGA000363	0.211379	0.170792	0.02698	0.2117	0	0.0817371	0	0.0832388	0	0.156905
BGIBMGA000364	11.559	10.1613	4.35645	4.38882	11.2335	8.6708	12.1589	9.12315	13.4794	9.27978
BGIBMGA000365	46.6227	47.3652	16.7785	18.9146	27.6522	37.9244	25.3129	29.8219	24.0456	29.6107
BGIBMGA000366	3.31779	2.00739	3.61782	7.73587	6.56078	18.5371	2.92791	20.9021	9.13528	20.5642
BGIBMGA000367	269.328	282.599	182.739	202.519	432.531	490.664	669.044	517.174	604.871	636.945
BGIBMGA000368	4.98217	4.43251	0.603769	0.52639	2.44632	1.34645	2.62131	1.19009	2.55454	0.487676
BGIBMGA000369	0	0	0	0	0.0444068	0	0	0	0	0
BGIBMGA000370	0.0766488	0	0	0	0	0	0	0	0	0
BGIBMGA000371	17.7623	16.3267	0.171465	0.14949	0.0847234	0.151509	0.199401	0.132251	0.0524435	0.166195
BGIBMGA000372	0.597054	0	0	0.19932	0.271115	0.346307	0	0	0.419548	0.221593
BGIBMGA000373	7.68376	4.26686	5.2318	6.84193	9.97249	12.2683	2.40381	11.6685	10.7398	11.7805
BGIBMGA000374	33.7548	31.1639	22.4911	19.3983	53.7097	35.5993	53.7119	34.6353	54.5835	32.7279
BGIBMGA000375	5.92636	5.11725	6.38906	6.90336	16.8857	15.3726	16.0379	15.6551	20.4111	15.2929
BGIBMGA000376	0.0886251	0.0537061	0.0509037	0.0443799	0.0301827	0	0	0.0785241	0.0778458	0
BGIBMGA000377	0.256155	0.133053	0.0560488	0.0732983	0.0664669	0	0	0.086461	0	0
BGIBMGA000378	0.174523	0.0705065	0.00556895	0.0145657	0	0.0168714	0	0	0	0
BGIBMGA000379	0.432761	0.21066	0.0353153	0.063947	0.032215	0.0411497	0	0.0251434	0.0149557	0.00526613
BGIBMGA000380	0.172927	0.293419	0	0	0.0628193	0.401209	0.0739242	0.326865	0.194425	0.308069
BGIBMGA000381	120.954	123.172	77.382	74.0238	161.837	169.109	158.731	156.707	113.942	121.1
BGIBMGA000382	91.5831	102.897	61.3109	56.2273	131.503	122.293	167.297	119.29	98.1448	119.765
BGIBMGA000383	18.392	16.6208	17.539	19.4917	26.714	28.9796	29.3122	33.4133	28.4693	37.4158
BGIBMGA000384	85.5069	86.3284	9.61351	6.48196	11.2389	9.30252	8.81714	8.1291	10.2454	6.87634
BGIBMGA000385	8.86965	5.60562	5.18921	8.19687	3.82017	10.0022	2.42064	10.8606	4.92194	7.26201
BGIBMGA000386	0.0840298	1.52764	0	0.0841574	0	0	1.21236	0.148905	0.0590475	0
BGIBMGA000387	0.284142	0.160708	0.0124345	0	0	0.00627847	0.00289207	0	0	0
BGIBMGA000388	3.61263	4.56882	0.315425	0.349577	0.697391	0.599271	1.06314	0.64327	0.833932	0.80319
BGIBMGA000389	0	0	0.0556895	0	0	0	0	0	0	0.0269889
BGIBMGA000390	26.3298	27.1387	27.9771	41.6452	62.8859	96.7545	45.2215	95.2593	54.9082	82.7957
BGIBMGA000391	0.261517	0.359214	0.200277	0.209531	0.511952	0.357307	0.683193	0.542374	0.637059	0.228632
BGIBMGA000392	758.828	631.914	22.2535	24.4179	35.3767	48.4681	23.1467	36.8643	32.8422	34.0967
BGIBMGA000393	10.8958	8.71004	8.20229	9.89078	19.6924	18.8072	14.1387	16.7609	16.7899	18.1489
BGIBMGA000394	36.447	44.9819	15.9515	15.7052	28.6417	29.9871	28.526	26.1272	26.9286	25.0965
BGIBMGA000395	668.861	752.877	591.59	652.288	1254.21	1585.61	2510.86	1638.97	1954.22	2175.98
BGIBMGA000396	22.3422	22.3836	1.32432	1.24697	0.753832	0.962903	0	0.326865	0.486062	0.359414
BGIBMGA000397	66.1322	65.7719	2.42796	3.00155	1.39464	2.87329	0.450001	1.46304	1.25315	1.0112
BGIBMGA000398	39.4956	29.133	17.2071	16.4485	34.8826	30.3411	24.7044	33.5944	52.1611	35.2458
BGIBMGA000399	38.2861	42.0626	27.1758	26.4504	67.5771	64.03	100.55	70.6927	77.223	98.6783
BGIBMGA000400	0	0	0	0	0	0	0	0	0	0
BGIBMGA000401	0	0.0261715	0.0110248	0	0.0130741	0.0167001	0.0153852	0.0170069	0.020232	0.00534299
BGIBMGA000402	0.989043	0.808216	0.0114763	0	0	0	0	0	0	0
BGIBMGA000403	0.0378134	0	0	0	0	0	0	0	0	0
BGIBMGA000404	8.51403	8.37769	9.95104	17.0298	22.4312	31.3206	10.0515	26.874	15.4689	31.653
BGIBMGA000405	0.0924784	0	0.047215	0	0	0.14304	0	0	0.0866458	0
BGIBMGA000406	0.153817	0.209727	0.0588987	0.0385127	0.0174616	0.044609	0.0616452	0	0.216174	0.0285442
BGIBMGA000407	14.9782	11.1554	3.22532	2.72126	5.59844	5.41753	3.59351	6.21924	7.13608	2.07993
BGIBMGA000408	4.97272	2.77128	2.06563	4.14652	3.87095	9.60579	0.972732	10.2806	4.80469	11.9552
BGIBMGA000409	0	0.0630677	0.119554	0.208463	0.66162	0.362193	0.722965	0.614746	0.365661	0.540769
BGIBMGA000410	0.796263	0.660998	1.01912	0.863018	3.7247	2.61928	3.71867	2.43546	2.60604	1.9594
BGIBMGA000411	0.0886251	0.187971	0.186647	0.0443799	1.64999	0.925289	1.42073	0.863766	0.840735	0.0986783
BGIBMGA000412	36.6544	40.5635	23.2958	23.5785	45.3728	53.7203	55.6148	57.484	44.9347	61.9718
BGIBMGA000413	0.130691	0.221754	0.480418	0.759161	1.75662	1.69802	0.223476	1.32779	0.991834	0.504457
BGIBMGA000414	20.4068	22.7383	17.4897	17.8784	35.7639	28.4017	41.6331	29.2623	39.5067	26.8625
BGIBMGA000415	1.10131	0.726167	1.42025	1.78877	2.73624	3.26344	0.945248	3.18183	3.30405	3.18947
BGIBMGA000416	4.24673	2.53823	0.155931	0.233051	0.818906	0.843568	1.08801	2.8521	9.9336	4.70687
BGIBMGA000417	0.00717068	0.0521445	0.00549151	0.0287263	0.234441	0.0748654	0.137942	0.144011	0.251941	0.0851635
BGIBMGA000418	198.32	166.997	2.05317	1.66218	0.513462	0.359669	0.487282	0.754101	1.23031	0.866423
BGIBMGA000419	31.1435	30.0436	5.60401	6.20661	23.4029	22.1359	23.7233	19.6679	17.2222	10.7466
BGIBMGA000420	1.19288	1.14809	1.24492	1.99115	2.94202	5.7387	0.662422	7.03231	6.70585	6.44128
BGIBMGA000421	0.266254	0.312916	0.0617892	0.0161611	0	0.00935965	0.0517364	0.00953162	0	0
BGIBMGA000422	24.7161	20.743	19.4586	31.4746	36.0433	56.9423	15.9827	51.093	23.1495	34.0983
BGIBMGA000423	0	0.520786	0.13163	0	0	0.0996945	0	0	0	0.063792
BGIBMGA000424	14.546	14.3401	6.93604	10.1396	15.1766	22.2865	14.7634	23.5246	18.3428	27.5252
BGIBMGA000425	18.7486	14.0803	11.048	15.3797	27.5282	30.9316	20.6218	37.5758	32.8596	38.9349
BGIBMGA000426	0	0	0	0	0	0.0651469	0	0	0	0
BGIBMGA000427	0	0.0636517	0	0	0	0	0	0	0	0
BGIBMGA000428	0.630223	0.886031	0.0579171	0.227225	0.114471	0.0292437	0.538825	0.416934	0.141714	0.149699
BGIBMGA000429	0.0265668	0	0	0	0.0120637	0	0.0141962	0.0313851	0	0.0197202
BGIBMGA000430	0	0	0	0	0	0	0	0	0	0
BGIBMGA000431	0	0	0	0	0	0	0	0	0	0
BGIBMGA000432	0	0	0	0	0	0	0	0	0	0
BGIBMGA000433	0.131297	0.254607	0	0	0	0	0	0	0	0
BGIBMGA000434	0	0	0	0	0	0	0	0	0	0
BGIBMGA000435	0	0	0	0	0	0	0	0	0	0
BGIBMGA000436	0	0	0	0	0	0	0	0	0	0
BGIBMGA000437	0	0.0267486	0	0	0	0	0	0	0	0
BGIBMGA000438	0.161289	0.13032	0.0205866	0	0	0	0	0	0	0
BGIBMGA000439	0.0439691	0	0	0.0660537	0.0399317	0.102013	0	0	0.0308969	0
BGIBMGA000440	35.7501	38.3653	18.5467	18.3618	41.6156	42.5369	46.8593	40.8717	39.7578	41.2816
BGIBMGA000441	8.50801	6.69582	0.817985	1.65992	1.40487	3.03356	0.0393622	3.04579	1.08701	2.24183
BGIBMGA000442	14.901	14.8806	1.4304	2.45518	3.2304	5.56816	1.22557	5.77593	3.31016	4.22047
BGIBMGA000443	0	0	0	0	0	0	0	0	0	0
BGIBMGA000444	15.0238	12.9337	12.3268	15.9172	33.0563	29.1456	39.6457	37.1838	49.2016	49.5672
BGIBMGA000445	6.75999	5.37995	5.23253	12.5816	11.0138	24.2495	3.36421	18.3542	6.85011	13.0831
BGIBMGA000446	9.2705	10.4379	6.99038	8.05396	14.1085	12.7524	10.0365	12.3257	12.3195	11.3115
BGIBMGA000447	11.9828	12.2315	6.38966	9.37076	9.87457	14.8888	6.70313	18.3946	10.8553	12.6164
BGIBMGA000448	18.4543	14.6449	9.40894	13.4306	23.2079	28.3168	14.9055	27.5448	21.3805	25.7278
BGIBMGA000449	0.055068	0	0	0	0	0	0	0	0	0
BGIBMGA000450	0	0	0	0	0	0	0	0	0	0
BGIBMGA000451	0	0	0	0	0	0	0	0	0	0.0347956
BGIBMGA000452	1.68985	1.60283	0.146293	0.147166	0.213521	0.375016	0.581052	0.937407	0.826053	1.48341
BGIBMGA000453	1692.08	1490.72	22.7378	14.7977	3.43412	1.46219	0.374184	1.48905	1.47619	0
BGIBMGA000454	0.114054	0.138232	0	0.0175735	0	0.0101776	0.00937631	0	0	0
BGIBMGA000455	1.34826	1.23964	0.462862	0.325937	0.126668	0.107866	0	0.109848	0	0
BGIBMGA000456	7.80537	5.54125	0.899334	1.34861	0.15642	0.0227047	0.0334674	0.0924876	0.0220053	0
BGIBMGA000457	2.17541	0.924866	1657.8	1529.97	356.673	109.201	7.1086	169.442	0.384164	0.126815
BGIBMGA000458	0.166824	0	0.447154	0.417693	0.83328	0.483811	0.534863	0.788321	0.937813	1.36215
BGIBMGA000459	4.53198	4.36685	3.93419	3.83407	7.74595	6.20431	7.92695	4.82186	6.40878	4.33564
BGIBMGA000460	2.64224	2.0922	4.23586	3.91645	5.40714	6.13028	1.84489	4.99433	3.56485	1.8044
BGIBMGA000461	12.0343	12.603	7.41201	9.61798	11.1336	18.991	6.38251	20.4922	15.2047	18.0774
BGIBMGA000462	1.44288	7.8392	3.10542	6.25367	2.73374	0.202012	4.86538	2.4393	14.1248	1.77275
BGIBMGA000463	2.12084	1.55421	1.96414	2.02527	5.33036	2.74637	2.68827	3.26296	4.02036	2.41633
BGIBMGA000464	18.4046	19.3395	4.21761	5.13849	7.99395	11.0301	10.5641	11.0937	10.7498	16.282
BGIBMGA000465	0.257013	1.35339	0.0339358	0.0355039	0	0	0.539877	0.0104699	0.0249107	0.0131571
BGIBMGA000466	0.799741	0.298238	0.018845	0.0123224	0.0111739	0.0285459	0.0262984	0.0145352	0	0.0273987
BGIBMGA000467	2.09684	1.0765	0.0512495	0.0751459	0.0294669	0.0352869	0.0216724	0.0862446	0.0826496	0.0602113
BGIBMGA000468	3.09705	2.15631	1.9875	2.89869	4.16606	6.13883	1.43554	6.07796	4.54492	7.05851
BGIBMGA000469	31.1237	31.3923	9.31513	8.72209	17.5841	18.2297	12.2094	14.1038	11.9458	12.3207
BGIBMGA000470	2.13932	3.68453	0.398809	0.422875	0.54963	0.68574	0.330916	0.565322	0.791207	0.27163
BGIBMGA000471	12.2847	13.3128	4.44973	5.20955	8.64394	8.12048	6.00264	7.06028	8.78799	4.41565
BGIBMGA000472	8.47442	8.57262	1.33768	0.922741	3.17264	2.28235	8.22597	3.92293	8.45698	6.11238
BGIBMGA000473	2.15546	1.22647	2.59232	4.97118	4.76979	12.5668	1.07609	13.3058	5.71012	12.398
BGIBMGA000474	51.995	52.6762	59.9989	87.7545	130.008	186.343	104.94	175.475	108.123	164.115
BGIBMGA000475	1251.32	1381.78	4654.88	4908.81	5065.96	5912.47	3402.13	3791.65	1581.8	2018.41
BGIBMGA000476	345.072	413.088	194.483	237.148	192.601	331.726	111.553	240.704	91.1536	132.186
BGIBMGA000477	0.342814	0.0944283	0.214802	0.312122	0.481155	0.939976	0.0999195	0.589075	0.766482	0.578334
BGIBMGA000478	0.439123	0.177403	0.364317	0.577225	0.830836	1.04004	0.273758	1.14561	0.797141	0.882799
BGIBMGA000479	1.03915	0.68219	0	0	0	0	0	0	0	0
BGIBMGA000480	5.54277	3.28926	0.0109969	0	0.013041	0	0.0306926	0.0169639	0	0
BGIBMGA000481	7.87408	5.73058	6.92815	8.5639	8.62282	9.51035	7.16207	12.7145	12.3121	24.3134
BGIBMGA000482	0.330867	0.229146	0.180991	0.236693	0.944384	1.59013	0.0757723	1.53558	0.232499	0.263142
BGIBMGA000483	0.325807	0.14359	0.192805	0.296638	1.4391	1.82105	0.49064	1.80202	0.707645	0.516665
BGIBMGA000484	23.9217	16.0281	20.4515	26.2785	22.6748	36.4422	19.4475	41.6974	25.9652	61.5292
BGIBMGA000485	0.661154	0.548263	0.692873	1.42887	1.45371	2.34129	0.223133	1.72657	1.1248	0.826557
BGIBMGA000486	2.15536	0.952593	2.0726	2.47513	3.10543	3.32752	0.796691	3.4078	4.72591	2.61638
BGIBMGA000487	3.23305	1.0999	1.86783	2.15864	2.00896	4.27689	0.727414	2.54628	5.26113	2.52616
BGIBMGA000488	12.4312	13.0327	1.14024	3.3137	2.96193	10.4181	1.33864	15.5513	8.10427	12.4378
BGIBMGA000489	0	0.270645	0.011401	0	0	0	0.159102	0.0351744	0	0
BGIBMGA000490	0.105037	0	0	0	0	0	0	0	0	0
BGIBMGA000491	0	0	0	0	0	0	0	0	0	0
BGIBMGA000492	0.0368312	0	0	0	0.0668985	0	0.0787244	0	0	0
BGIBMGA000493	0.0842378	0.204189	0.107519	0.168731	0.688525	0.814336	0.540159	0.497579	0.0789249	0.0625288
BGIBMGA000494	2.60751	2.0786	1.4246	1.44842	2.53897	2.4573	1.56859	2.45164	2.34987	2.26277
BGIBMGA000495	0.239662	1.7428	0	0.320035	0.145104	0	0.512263	0.377506	0	0
BGIBMGA000496	11.2205	9.32264	13.1529	7.21784	25.9402	11.154	34.1741	13.0055	67.4285	22.1907
BGIBMGA000497	0	0	0	0	0	0	0	0	0	0
BGIBMGA000498	3.52415	2.14824	2.63501	3.86366	3.86339	6.07183	0.980582	6.23266	5.21658	3.40537
BGIBMGA000499	0	0	0.06532	0.0427114	0	0.0494724	0	0.0251907	0.0599354	0.0316562
BGIBMGA000500	5.15368	3.58975	2.29098	2.26928	5.28568	3.95134	2.65895	3.20165	4.78701	2.3195
BGIBMGA000501	0	0	0	0	0	0.117497	0.108246	0	0	0.150367
BGIBMGA000502	2.20243	1.06041	2.33363	3.44463	3.39759	5.35487	1.38647	3.77807	4.07051	5.442
BGIBMGA000503	12.2797	8.99047	13.6297	12.0278	31.8445	24.5177	19.1338	23.3158	32.6855	21.4452
BGIBMGA000504	8.66603	1.99579	618.549	589.602	1286.48	1265.18	1897.75	2269.17	2956.32	3118.85
BGIBMGA000505	5.76576	0.795383	360.354	232.389	809.46	548.791	1667.54	1007.99	1692.71	1847.27
BGIBMGA000506	32.0223	30.1498	18.4354	14.3134	44.6166	28.1327	51.6445	28.0692	39.2921	26.7203
BGIBMGA000507	0.201465	0.131477	0.047473	0.18625	0.408154	0.431465	0.248434	0.421084	0.239578	0.287587
BGIBMGA000508	0.140435	0.132381	0.00597494	0.0468827	0.0779409	0.081456	0.0416904	0.0368678	0.0328944	0.0115826
BGIBMGA000509	1.20586	0.479428	0.89905	0.888196	2.11494	2.53868	0.470487	2.93204	2.19685	1.61023
BGIBMGA000510	2.70902	1.69294	0.875239	0.508712	1.99897	2.06234	0.542846	2.50027	3.0339	1.94804
BGIBMGA000511	40.2801	39.2054	14.6772	10.8509	28.5327	19.868	38.3834	21.2015	36.3073	20.2619
BGIBMGA000512	1.2471	0.593391	1.69789	2.49799	3.62429	7.28711	0.621974	3.59045	1.29828	2.05028
BGIBMGA000513	1.30628	0.124989	0.921408	2.3411	1.96682	3.78839	0.220428	3.16762	2.17402	2.95995
BGIBMGA000514	1.85889	0.115536	1.5331	2.43455	3.11668	3.26227	0.305636	3.54744	2.81344	2.29973
BGIBMGA000515	0	0.129705	0	0	0	0	0	0	0	0
BGIBMGA000516	4.89256	2.10737	6.12537	10.0041	9.64894	25.6794	1.19185	21.2922	12.9262	20.8466
BGIBMGA000517	0.791516	0.599091	1.2267	2.06483	2.41222	3.58933	0.57174	3.452	1.89502	3.44625
BGIBMGA000518	7.49061	6.62776	6.87603	7.60388	13.3746	14.753	7.58402	14.5884	20.429	16.3596
BGIBMGA000519	2.02943	3.78406	0	0	0	0.0603655	0.111225	0.122949	0.365661	0
BGIBMGA000520	3.69595	18.3391	0.238207	0.751308	0.315718	0.615533	0.723503	0.929456	0.18	0.421027
BGIBMGA000521	6.52816	3.54095	2.91771	5.84139	5.18034	8.13168	2.65346	8.73623	5.29422	9.38176
BGIBMGA000522	0	0.106856	0	0	0.0800702	0	0.219857	0	0.0826053	0.0436298
BGIBMGA000523	0	0.0843482	0.026649	0.0348504	0.252819	0.121101	0.260322	0.205544	0.195617	0.0516598
BGIBMGA000524	0	0	0	0	0.196236	0.187995	0.144328	0.0957247	0	0
BGIBMGA000525	0	0.112695	0	0	0	0	0.596241	0	0.392037	0
BGIBMGA000526	1634.91	1849.63	576.553	877.459	1025.62	2292.16	966.924	2603.83	1303.72	2398.98
BGIBMGA000527	27.7452	27.4014	8.99132	9.99074	21.6674	22.3852	38.0663	29.0287	16.333	20.5803
BGIBMGA000528	48.5121	29.4755	28.4153	58.0201	53.4299	98.7486	19.4678	101.007	65.8007	100.53
BGIBMGA000529	0.655035	0.532268	0.131111	0.171462	0.223083	0.388573	0.572767	0.624346	0.585825	0.707237
BGIBMGA000530	0.0940112	0	0.0239988	0.0313847	0.142298	0	0.200943	0.0370206	0.0880819	0.0465223
BGIBMGA000531	0	0	0	0	0	0	0	0.23106	0	0
BGIBMGA000532	4.86741	3.09433	2.12726	2.62248	5.19766	4.96703	2.34875	4.82654	5.62993	4.00767
BGIBMGA000533	4.00149	2.1659	2.55867	5.21372	3.45764	10.9964	1.37013	9.17908	6.16965	11.6215
BGIBMGA000534	3.88494	2.54258	4.34378	7.00351	7.05642	16.6749	2.90633	22.2134	12.7761	24.2812
BGIBMGA000535	0.15683	0.0633583	0.430375	0.366492	0.842705	0.894494	0.265378	1.019	0.991834	0.552962
BGIBMGA000536	0.153852	0.0745864	0.0157099	0	0.00931498	0	0	0.012117	0.0144148	0
BGIBMGA000537	2.4718	0.875579	2.58798	5.50721	3.21	8.22826	0.504085	6.55261	3.26408	6.17359
BGIBMGA000538	0	0	0	0.0246984	0.0223965	0	0	0	0	0
BGIBMGA000539	0.491276	0.985147	0.656698	1.29715	1.0708	2.20709	0.429575	2.01549	1.40598	2.4466
BGIBMGA000540	2.45893	1.2443	3.05763	4.5318	3.0792	7.58703	0.833072	7.09753	5.23708	12.5132
BGIBMGA000541	5.54502	5.64315	3.43613	6.4013	3.95949	10.9009	0.723795	8.3009	4.16417	10.0544
BGIBMGA000542	13.8569	9.49578	13.6156	23.0551	31.1761	54.8458	17.629	65.6396	40.0084	66.3118
BGIBMGA000543	0	0	0	0	0	0	0	0	0	0
BGIBMGA000544	0.0201492	0	0.00771542	0.0504496	0.0182991	0.0233742	0.0430677	0	0.0849529	0
BGIBMGA000545	10.7089	7.51885	6.165	9.43812	8.04873	14.6932	3.31504	11.7175	9.12353	12.4883
BGIBMGA000546	4.69728	2.37397	5.00495	9.1578	7.90804	18.3718	2.39594	18.9013	11.5462	16.4104
BGIBMGA000547	0.149263	0	0	0	0	0	0	0	0	0
BGIBMGA000548	3.94225	3.15279	4.17948	6.02979	10.1441	12.9108	6.29107	16.6647	14.7179	16.3832
BGIBMGA000549	23.1392	31.2628	22.1237	20.1533	57.1664	33.273	74.2155	34.7676	53.191	37.1078
BGIBMGA000550	2.07829	0.985386	1.7132	2.55845	3.37732	4.97255	1.02315	5.31966	4.34743	6.63145
BGIBMGA000551	0	0	0.106814	0.232812	0.380005	0.161799	0	0.54924	0.522715	0.414125
BGIBMGA000552	0	0	0.239107	0.138975	0.346563	0.623776	0.185376	0.553271	0.268151	0.618022
BGIBMGA000553	0.51176	0.449677	4.12169	4.77941	13.1646	9.91922	67.9831	48.482	85.8815	60.6912
BGIBMGA000554	0	0.0320484	0.0202507	0	0.0480297	0	0.01413	0	0.0371628	0.0294425
BGIBMGA000555	4.06238	2.81013	0.968546	0.498974	1.77507	0.955854	1.90455	0.769678	1.80434	1.02412
BGIBMGA000556	0.679283	0.0411639	0.598245	0	2.15918	0	2.57716	0.160496	1.47972	0.176478
BGIBMGA000557	0.0137337	0.116515	0	0.0275091	0.0873082	0	0.0146774	0	0	0
BGIBMGA000558	0.686373	1.28895	0.057763	0.0453241	0.280849	0.148746	0.314374	0.133658	0.265007	0.195957
BGIBMGA000559	762.253	575.955	91.3187	57.7476	116.858	93.96	157.641	90.9002	110.279	121.569
BGIBMGA000560	1.01218	0.462921	0.431453	0.554674	0.624386	0.852941	0.173485	0.879893	0.657574	1.0065
BGIBMGA000561	0.592598	0.615616	0.648326	0.254356	1.92208	0.589239	1.08569	0.500054	0.713858	0.25136
BGIBMGA000562	34.391	29.6294	1.56706	1.97743	0.391229	0.333156	0	0.0848193	0	0.133236
BGIBMGA000563	0.131203	0.048928	0.0386457	0.0303236	0	0.0117079	0.0107861	0.011923	0.056736	0.0149832
BGIBMGA000564	3.68574	1.64779	1.85465	4.20196	3.21226	5.58177	0.794616	6.1988	4.58281	9.33514
BGIBMGA000565	2.36334	1.48424	1.49729	2.04416	2.84876	3.31484	0.987336	2.58892	2.68733	2.99822
BGIBMGA000566	0	0	0	0	0	0	0	0	0	0
BGIBMGA000567	0	0	0	0	0	0	0	0	0	0
BGIBMGA000568	0	0	0.0347502	0	0.0137365	0.0350924	0.0323295	0	0	0
BGIBMGA000569	0	0.0975089	0	0	0	0	0	0	0	0
BGIBMGA000570	0	0	0.010269	0	0	0	0	0	0	0
BGIBMGA000571	0	0	0	0	0	0	0	0	0	0
BGIBMGA000572	29.4235	25.0947	9.09982	16.2134	14.2611	26.6544	6.53887	24.9726	20.2422	22.0747
BGIBMGA000573	10.1838	5.20786	1.64537	2.15175	2.00974	3.81331	1.10214	2.63968	1.63052	2.29651
BGIBMGA000574	16.0059	13.0582	2.28098	3.89084	4.25737	4.59687	1.79916	5.56864	5.45987	3.97957
BGIBMGA000575	0.0535095	0	0	0	0.0971922	0	0	0	0	0.158878
BGIBMGA000576	0	0	0	0	0	0	0	0	0	0.0809668
BGIBMGA000577	0.0419372	0	0.3854	0.766516	1.11403	1.02164	0.873972	0.705992	1.75342	1.1051
BGIBMGA000578	5.95607	2.9541	4.35782	5.66227	11.043	12.4156	6.66894	14.8628	15.7754	12.9029
BGIBMGA000579	1.06991	0.976979	1.24589	1.57061	2.10307	2.10827	0.595214	3.04736	2.47176	2.3064
BGIBMGA000580	0.983453	1.05333	0.770671	0.984947	1.18394	0.795948	0.659952	2.10749	1.8	2.02025
BGIBMGA000581	9.11119	6.09203	7.52058	11.0009	16.1071	20.4392	8.73078	24.5277	21.4455	27.2332
BGIBMGA000582	17.8116	7.82602	5.95786	9.12625	4.82278	8.67723	6.10595	20.2242	27.5297	49.1198
BGIBMGA000583	1.35756	0.833941	0.242112	0.0745	0.253337	0.323598	0.29812	0.153787	0.365901	0.0690209
BGIBMGA000584	4.91394	2.82194	4.9347	4.97563	10.6958	7.77331	7.43617	8.76372	14.0974	6.98363
BGIBMGA000585	0.0929838	0	0.128177	0.85675	0.135113	0.0862929	0.0993735	0.0439392	0.0522715	0.0552167
BGIBMGA000586	0.133984	0.054129	0.136812	0.536752	0.182522	0.155429	0.0715958	0.31657	0.282452	0.0331518
BGIBMGA000587	0.199636	0.0996287	0.845374	1.4231	1.09316	2.64283	0.0815768	2.9966	1.32032	2.25768
BGIBMGA000588	0.296188	1.02308	0.204146	0.800923	0.806974	1.82105	0.791355	1.99447	0.208131	1.79184
BGIBMGA000589	9.12923	8.3802	5.29528	4.7609	8.38907	6.4545	5.77313	6.95599	6.37713	5.73399
BGIBMGA000590	0.641184	0.537995	0.113316	0.197587	0.31355	0.0572159	0.0527111	0.0582672	0.20795	0.183055
BGIBMGA000591	0.0209686	0.0444738	0.0160583	0.0315007	0.18091	0.194598	0.128855	0.408732	0.338895	0.575897
BGIBMGA000592	0.025042	0.0303505	0.0191778	0.02508	0.295653	0.20335	1.00361	0.502924	0.844653	0.678477
BGIBMGA000593	2.08879	2.30518	1.54763	1.90488	3.56265	2.95502	3.97464	4.51396	5.75183	3.47915
BGIBMGA000594	0.720255	1.30941	1.99952	3.06573	2.28942	5.43097	1.5395	5.10532	3.41632	8.01957
BGIBMGA000595	0.41251	0.624944	1.34262	1.54926	1.21755	3.2301	0.991928	2.43663	1.59428	3.59787
BGIBMGA000596	207.271	193.674	12.3693	16.1168	21.0994	35.1794	26.7908	39.435	18.6887	37.5848
BGIBMGA000597	3.51124	3.46992	3.76461	5.27486	6.37766	17.0449	3.34841	18.4749	6.64284	16.2597
BGIBMGA000598	0	0	0	0	0	0	0	0	0	0
BGIBMGA000599	7.98487	7.1191	6.39618	9.21033	12.4279	20.3357	6.4247	20.0371	15.156	16.0167
BGIBMGA000600	1.32599	0.457529	0.939587	1.44615	1.41422	2.53997	0.413533	2.69256	1.83037	2.78116
BGIBMGA000601	3.10893	1.00671	3.15333	4.27829	6.00253	9.20901	0.811619	7.79415	8.95533	8.02418
BGIBMGA000602	10.2526	3.40769	1.32053	0.788298	3.41201	2.75336	1.15772	2.67933	4.8239	2.80986
BGIBMGA000603	4.61805	4.40602	2.23038	3.86017	4.20788	7.16458	2.38336	10.4721	7.18429	12.2831
BGIBMGA000604	0.0415532	0	0	0	0	0	0	0	0	0
BGIBMGA000605	0	0	0	0	0	0	0	0	0	0
BGIBMGA000606	0	0	0	0	0	0	0	0	0	0
BGIBMGA000607	0	0	0	0	0	0	0	0	0	0
BGIBMGA000608	4.04466	1.4553	7.61069	13.9721	9.49884	16.6787	2.53278	18.1237	15.6098	21.1335
BGIBMGA000609	0	0	0	0	0.105126	0	0	0	0	0
BGIBMGA000610	0.0414015	0.0669039	0.0211376	0.0829288	0.0626665	0.0640373	0	0.0652139	0.0387903	0
BGIBMGA000611	0.0900319	0	0	0	0	0	0	0	0.12653	0
BGIBMGA000612	0.409092	0.884423	1.1177	0.26576	5.31184	2.34719	0.413572	1.67192	0.0776941	0.0574501
BGIBMGA000613	0.690876	1.08543	0.8165	0.333149	3.92729	1.42481	0.419311	1.04793	0.0479483	0.0126625
BGIBMGA000614	0	0.026853	0.0169679	0	0.0201218	0	0	0	0	0
BGIBMGA000615	1.03041	0.84784	0.0289585	0.0378708	0.0600971	0.0328992	0.0606178	0.0223358	0.0398571	0.0771883
BGIBMGA000616	29.4162	31.8592	17.9144	19.0791	45.508	47.2387	42.7251	35.0286	25.3986	22.7355
BGIBMGA000617	2.47831	1.42442	1.89796	4.35003	2.11152	5.72031	1.20143	5.13119	3.08802	4.98785
BGIBMGA000618	38.0956	41.7593	0.25933	0.678283	0.153767	0.0982065	1.35712	1.50016	1.42772	1.8852
BGIBMGA000619	59.9177	70.2663	0.932893	1.10562	0.691434	0.39744	1.95279	2.38348	1.92598	2.57137
BGIBMGA000620	3.24901	1.65519	2.32793	4.47832	6.1014	9.99113	2.21284	10.9814	6.67122	12.4101
BGIBMGA000621	1.97042	1.31347	1.81081	1.24043	5.3557	2.51438	4.33199	3.50832	8.07031	3.7297
BGIBMGA000622	0.128401	0.0556803	3.17912	5.24057	7.48446	13.6789	2.48011	14.1891	8.97135	13.1039
BGIBMGA000623	0.0652979	0.0359727	0.159113	0.25267	1.10248	1.26707	0.38699	1.17464	0.550615	0.321664
BGIBMGA000624	0.228903	0.23549	1.51451	0.972983	14.4456	5.99626	6.99196	6.11587	4.66464	1.92831
BGIBMGA000625	0.0609893	0.147836	0.0467073	0.061082	0.110778	0.141502	0.0325902	0.0720508	0	0.0226359
BGIBMGA000626	25.1246	20.0422	14.6771	12.1293	33.1562	30.5545	42.2446	34.9193	45.4146	39.3216
BGIBMGA000627	70.1628	58.4666	23.7822	31.1866	38.943	54.1849	36.4616	55.1135	41.7702	59.828
BGIBMGA000628	128.84	116.966	28.6578	28.612	43.2643	42.5633	52.0489	41.3006	38.7287	21.8253
BGIBMGA000629	10.7892	5.80385	5.31652	10.3596	7.67705	17.2075	2.23124	16.5492	10.6901	17.876
BGIBMGA000630	0.976161	0.435876	0.369851	0.329311	0.80254	0.595999	0.285519	0.558394	0.765371	0.739849
BGIBMGA000631	8.87503	3.34284	1.72048	1.20296	2.9089	3.9221	0.641836	2.70657	3.93881	1.94828
BGIBMGA000632	8.85938	4.76036	2.35448	1.97314	5.40191	4.73108	2.0653	4.37326	7.8656	2.83169
BGIBMGA000633	0	0	0	0	0	0	0	0	0	0
BGIBMGA000634	0	0.130941	0	0	0	0.0626651	0	0	0	0.0400978
BGIBMGA000635	0.190123	0.0768087	0	0	0	0	0	0	0	0.0470422
BGIBMGA000636	0	0.0954775	0	0	0	0	0	0	0	0
BGIBMGA000637	0	0.0365658	0	0	0	0	0	0	0	0
BGIBMGA000638	0.134756	0.0445424	0.0187636	0.0245383	0.0222513	0.0568452	0.0785544	0.115779	0.327121	0.0272804
BGIBMGA000639	0.0210074	0	0.0321762	0	0.0763138	0.097479	0.0449021	0.09927	0.206666	0.0623744
BGIBMGA000640	0.0128326	0	0.127758	0	0.0233085	0.029773	0.0137144	0.0606401	0	0.019051
BGIBMGA000641	0	0	0.0482642	0.0420787	0	0.0243698	0	0.049635	0	0
BGIBMGA000642	0	0	0.0172715	0	0	0	0	0	0	0
BGIBMGA000643	0.0608025	0	0.0665204	0.0521956	0.126216	0.0906868	0.0371319	0.0102615	0.0488295	0.0322379
BGIBMGA000644	0	0	0	0.0604322	0	0.0699982	0	0	0	0
BGIBMGA000645	0.0463652	0	6.74055	9.42643	8.19698	14.3519	0.957993	9.54899	3.6056	5.52957
BGIBMGA000646	17.0453	12.0435	9.911	6.81088	14.9877	9.19817	10.7765	9.45374	15.778	6.44052
BGIBMGA000647	93.5549	85.4634	108.274	83.6203	216.005	116.442	220.935	118.806	156.491	70.2558
BGIBMGA000648	506.939	510.257	7.03384	7.09357	7.85752	5.47763	12.0313	6.02045	8.74023	5.90934
BGIBMGA000649	0.207008	1.40498	0.0317064	0.0829288	0.0375999	0	0.619452	0	0	0
BGIBMGA000650	0.159775	0.0968222	0	0	0.362759	2.59486	0	2.35941	0	0.237198
BGIBMGA000651	0.120681	0.146263	0	0	0.365332	1.11997	0.171965	2.56624	0.11307	0.11944
BGIBMGA000652	0	0	0	0	0.0440272	0.0281189	0	0.0572712	0	0
BGIBMGA000653	0	0.0470848	0	0	0.564513	0.270404	0.0830381	0.688431	0.0545987	0.057675
BGIBMGA000654	0.0404181	0.0816435	0.0206355	0	0.171298	0.203178	0.0287971	0.350157	0	0.0100006
BGIBMGA000655	0.0651955	1.39595	0.149786	0.174119	0.0986817	0.10084	0.696757	0.256733	0.0916254	0.725909
BGIBMGA000656	0	0	0.0505091	0.132107	0	0	0	0	0	0
BGIBMGA000657	0.265608	0.155764	0.0131232	0.008581	0.0233437	0.0397573	0	0	0	0.0127199
BGIBMGA000658	7.31059	8.13468	0.0723963	0	0	0	0	0.111679	0.132857	0.257294
BGIBMGA000659	0.314384	0.127009	0.0200637	0	0.047586	0	0	0	0	0.019447
BGIBMGA000660	13.5148	12.0514	6.91787	4.278	11.1609	7.55462	9.31718	5.54258	6.39681	5.19787
BGIBMGA000661	33.1539	19.2005	19.0975	21.0354	31.5825	33.6892	15.255	35.155	27.9692	27.563
BGIBMGA000662	0.133602	0.117762	0.0279044	0	0.0220607	0.0140896	0.103842	0.143485	0.170694	0.0540934
BGIBMGA000663	0.747474	0.532898	0	0	0	0	0.0469906	0.207774	0	0
BGIBMGA000664	34.7691	24.7788	52.3217	50.4195	94.7876	59.7018	146.099	87.5259	136.099	109.372
BGIBMGA000665	0	0	0	0	0	0	0	0	0	0
BGIBMGA000666	0.0644546	0.0781179	0.0493611	0.043035	0.234145	0.0498472	0.137768	0.152289	0.452921	0.749556
BGIBMGA000667	0.171879	0.468708	0.164537	0.215175	0.351217	0	1.23991	0.253815	0.181168	0.127584
BGIBMGA000668	16.0977	16.1057	9.34947	11.5235	28.4542	32.7112	43.0675	37.7793	37.6554	40.1379
BGIBMGA000669	0.175876	0.0639477	0.336727	0.546044	0.654879	0.571272	0.0281943	0.467493	0.444916	1.18149
BGIBMGA000670	0	0	0	0	0	0	0	0	0	0
BGIBMGA000671	7.96877	8.18148	5.8121	6.54072	9.70382	8.66499	7.34244	10.0747	11.7045	9.79926
BGIBMGA000672	90.034	104.783	74.1892	116.758	118.676	241.703	105.99	331.197	273.885	428.273
BGIBMGA000673	1.89067	0.841761	1.44793	1.46846	3.36404	1.79043	1.07215	1.77774	3.14518	2.31995
BGIBMGA000674	0	0.0864702	0	0.0178636	0	0.0206913	0.0381244	0.0210715	0	0
BGIBMGA000675	0	0	0.030807	0.0268587	0	0.0311103	0	0	0	0
BGIBMGA000676	71.1837	80.8885	8.61517	6.24868	7.1258	4.82521	6.36487	4.02044	8.10427	2.45599
BGIBMGA000677	0.117352	0.379276	0	0	0	0	0.250832	0.0462119	0	0
BGIBMGA000678	0.027534	0	0	0	0	0.0319409	0	0	0	0
BGIBMGA000679	41.8354	37.8299	16.0588	23.652	28.4408	59.4179	17.0097	49.8697	25.895	49.1709
BGIBMGA000680	60.8501	69.3288	0.421028	0.523745	0.414043	0.48221	0.444244	0.427706	0.244984	0.328461
BGIBMGA000681	0.0463021	0.0561174	0.062054	0.0927449	0.0735883	0.0537129	0.0742259	0.0273499	0.0813409	0.0945163
BGIBMGA000682	8.84386	9.40705	5.82981	6.54019	9.31958	10.2161	6.6201	8.77266	6.50299	7.56187
BGIBMGA000683	151.819	153.123	40.6757	33.42	80.4173	64.2428	86.3145	57.5389	61.4318	52.9488
BGIBMGA000684	0.110624	0	0.277263	0.221585	0.666731	0.38499	0.0859827	0.344541	0.438145	0.186626
BGIBMGA000685	0.0593928	0	0.0454846	0	0	0	0	0	0	0
BGIBMGA000686	0	0	0.0327833	0.0214363	0.0194384	0.0248296	0.0228746	0	0	0
BGIBMGA000687	0	0.042831	0	0	0	0	0.0188841	0.0417491	0	0
BGIBMGA000688	0	0	0	0	0	0	0.014163	0	0	0
BGIBMGA000689	6.75403	4.76111	11.3477	13.7909	12.8435	14.7107	9.42044	16.0068	12.6206	12.1857
BGIBMGA000690	0.0182968	0.0665263	0	0	0.0166167	0	0.0488853	0	0	0
BGIBMGA000691	0.0270525	0.092897	0.110494	0.121921	0.0818948	0	0.163832	0.165121	0.101385	0.0267744
BGIBMGA000692	0	0.019861	0.0156872	0.00410301	0.024184	0.0237625	0.00656748	0.00967963	0.0028788	0.00912302
BGIBMGA000693	0.0440117	0.333384	0.0421317	0.0275491	0.104922	0.0829659	0.24694	0.051994	0.0618538	0
BGIBMGA000694	143.392	150.099	51.0941	59.0539	88.3113	111.857	77.1896	114.153	102.596	148.632
BGIBMGA000695	7.44047	9.77573	3.039	6.2422	4.42649	11.1332	2.12047	10.9046	5.18293	8.38853
BGIBMGA000696	0.658621	0.23828	0.308657	0.531635	0.446376	1.06053	0.105057	0.929044	1.21574	1.02885
BGIBMGA000697	0	0	0	0	0.0303011	0.0774098	0	0	0.0468907	0
BGIBMGA000698	2.38766	1.40641	1.23608	1.60945	2.376	3.17366	1.00341	3.14058	3.36549	3.59165
BGIBMGA000699	0.603759	0.476642	3.28753	4.11068	1.98703	3.87465	0.751803	3.36999	2.88808	4.51864
BGIBMGA000700	0.0556079	1.04464	0	0.0556924	0.202007	0.0645082	0.861724	0.0656934	0	0.0412772
BGIBMGA000701	29.9009	35.5357	23.1041	25.2497	38.0153	42.6264	22.2902	30.7468	17.0256	19.9656
BGIBMGA000702	0.231511	2.2447	0.0664864	0.0579655	0.131408	0	0.525767	0.0341874	0	0
BGIBMGA000703	9.94783	7.66002	6.77821	9.40112	14.729	20.1589	11.5107	16.8181	13.6653	14.574
BGIBMGA000704	12.345	14.3806	10.6518	10.4841	26.343	23.4648	35.5238	23.7974	23.3574	19.1939
BGIBMGA000705	0.0106817	0	0.0245411	0.00534899	0.00970091	0.0123914	0.0285395	0	0.0300241	0
BGIBMGA000706	0	0	0	0.0568062	0	0	0	0	0	0.0842055
BGIBMGA000707	0.130391	0.0790159	0.499285	0.457062	0.710508	0.378151	0.418054	0.693179	0.733003	0.387152
BGIBMGA000708	0.709001	0.591647	0.356048	0.314297	0.612231	0.862929	0.335385	1.04356	1.4048	0.707464
BGIBMGA000709	7.41724	5.55238	0.111379	0.0728285	0.132082	0.0843568	0.0777152	0.902021	0.306593	1.32246
BGIBMGA000710	16.4921	10.2978	9.94359	23.2244	11.8126	40.5624	2.33707	41.2539	20.3927	48.0208
BGIBMGA000711	0.282256	0.17919	0.473493	0.848055	1.23287	1.41887	0.459661	1.84191	1.30338	2.15502
BGIBMGA000712	0.114586	1.90955	0.0219383	0.11476	0.0390241	0.00830787	1.1251	0.0253815	0.0301947	0
BGIBMGA000713	0.190336	1.3841	0.0583058	0.114375	0.0345717	0.0883199	0.854345	0.0449713	0	0
BGIBMGA000714	2.37858	1.34531	19.0846	26.9371	60.1415	110.074	23.7518	93.0753	69.0341	110.735
BGIBMGA000715	83.6121	83.0749	319.13	291.302	256.371	309.732	123.988	147.258	102.916	99.1544
BGIBMGA000716	6.46588	2.41806	4.95175	6.91509	6.71646	11.9964	1.39544	12.5623	8.61734	11.6461
BGIBMGA000717	0.102506	0	0.00872245	0	0.0206875	0.026425	0.0243445	0	0	0
BGIBMGA000718	0.5467	0.165648	0	0	0	0.237825	0	0.0807317	0	0.0507262
BGIBMGA000719	2.14085	1.40172	1.51703	1.89765	2.82701	4.19625	1.44641	5.97397	3.97706	3.41571
BGIBMGA000720	1.11995	0.481644	0.968359	1.41111	1.73893	2.34695	0.694981	3.49974	3.24949	2.11854
BGIBMGA000721	0.214188	0.355737	0.0364513	0.0556145	0.144089	0.0920257	0.144126	0.215548	0.133786	0.247317
BGIBMGA000722	32.5811	30.8814	28.2682	17.9666	68.7623	42.6669	106.481	36.6982	70.6922	47.8307
BGIBMGA000723	14.9568	12.7198	11.2606	14.7262	20.7032	27.7024	15.3668	26.1627	20.3601	26.2941
BGIBMGA000724	0.211743	0.180186	0.0138007	0.0225601	0.130928	0.0836198	0.288886	0.133057	0.595165	0.0735711
BGIBMGA000725	0.734895	0.370619	0.0868756	0.128431	0.129899	0.211699	0.216116	0.180628	0.346583	0.102511
BGIBMGA000726	0.214038	0.103764	0.311441	0.493035	0.544276	2.06085	0.0457493	1.79529	0.601616	3.67009
BGIBMGA000727	0.243957	0.184795	0.315274	1.1911	0.7616	3.44911	0.277017	4.01683	1.13571	4.68563
BGIBMGA000728	3.22089	2.18507	3.25784	3.20549	6.54936	6.72083	7.64218	7.77763	7.99988	7.66871
BGIBMGA000729	0	0	0	0	0	0	0	0	0	0
BGIBMGA000730	0.276683	0.670671	0	0	0	0	0.147848	0	0	0
BGIBMGA000731	0.635908	0.398643	0.766879	1.37623	0.690365	2.01804	0.0937389	2.01195	1.27378	2.6477
BGIBMGA000732	0.188171	1.3032	0.0617599	0.0538448	0	0	0.775678	0.063514	0.151117	0
BGIBMGA000733	2.08615	0.803953	5.49967	11.9774	13.3407	35.8545	1.30482	26.9506	12.7543	19.3958
BGIBMGA000734	0.248772	3.7387	0.0762067	0	0	0.115436	1.91425	0.293892	0	0
BGIBMGA000735	0	0.187058	0.0147748	0	0.0350421	0	0.103092	0	0	0
BGIBMGA000736	1.53144	0.618694	0.521254	0.113612	2.78164	1.25017	0.484943	0.73708	0	0
BGIBMGA000737	1.57071	1.19861	0.601447	0.233051	2.66805	0.74234	0.186516	0.515441	0.0817581	0.107956
BGIBMGA000738	28.4469	76.0391	0.0443243	0.0869483	0	0	0	0.0341874	0.0813409	0.0859239
BGIBMGA000739	15.9546	39.6382	0.0508045	0.03322	0	0	0	0	0	0
BGIBMGA000740	0.0651955	0.0790159	0.0499285	0.522356	0.236836	0.226891	0.139351	0.15404	0.641378	0
BGIBMGA000741	4.37965	6.65684	0.412384	0.359533	0.456434	0.957824	1.76482	2.16289	1.21085	1.30572
BGIBMGA000742	2.83082	1.50809	1.71528	3.63477	2.57088	7.80679	1.76202	7.04373	2.88545	6.22689
BGIBMGA000743	11.4377	7.18243	2.32556	4.55522	4.25216	7.57302	1.00077	8.04403	5.82815	8.80781
BGIBMGA000744	11.9385	14.0489	11.457	14.6605	13.0467	22.7565	7.27943	22.882	13.8194	25.2432
BGIBMGA000745	8.88337	5.63598	6.72328	7.07989	8.63581	13.5225	4.63548	15.4215	10.6969	14.736
BGIBMGA000746	0	0.0313899	0.0495865	0.129695	0.188171	0.150225	0.0830381	0.0305969	0.0545987	0.19225
BGIBMGA000747	0.233096	0	0.0595038	0	0.352821	0.360539	0	0.0917908	0	0
BGIBMGA000748	0.0898536	0.122514	0.00860155	0.0112488	0.0204007	0	0.0600176	0.0265375	0	0
BGIBMGA000749	0.540191	0.130941	0	0	0.0981178	0	0	0	0	0.0400978
BGIBMGA000750	0.0578776	0	0	0.231862	0.630757	0.872835	0.185565	1.70937	0.488046	0.859239
BGIBMGA000751	0.0872617	0.528798	0.400964	0.873942	3.5662	5.97246	1.95842	7.11308	2.45274	3.69209
BGIBMGA000752	6.7674	4.85571	2.40172	2.93048	4.83775	5.4832	3.97704	6.57664	6.19999	5.64711
BGIBMGA000753	17.8328	20.8793	11.2816	15.3142	24.7807	34.178	21.7504	38.0315	28.5301	26.3047
BGIBMGA000754	4.2625	4.28105	4.16171	3.96283	7.86558	11.6428	7.60445	8.84737	8.68741	6.71879
BGIBMGA000755	0.859395	2.55929	0.206847	0.196732	0.802782	0.541198	1.88939	0.667172	0.621149	0.473883
BGIBMGA000756	12.2253	11.4756	9.89897	17.5624	21.8361	40.0819	15.5529	47.7594	23.8507	35.997
BGIBMGA000757	24.3851	26.5613	19.8018	23.2646	59.848	67.3092	75.947	84.4785	74.0802	70.0847
BGIBMGA000758	31.6162	33.067	23.4082	23.1696	49.4848	51.4202	67.9425	54.6916	51.9618	66.7016
BGIBMGA000759	445.29	515.668	207.091	227.372	570.845	622.948	850.067	629.085	844.038	904.498
BGIBMGA000760	6.96153	9.21582	5.53176	6.6814	13.0162	19.0771	16.2936	22.272	13.6825	15.0821
BGIBMGA000761	0	0	0	0	0	0	0.0214957	0.0237614	0.0282674	0.01493
BGIBMGA000762	0	0	0	0	0	0.0582286	0	0	0.0705435	0
BGIBMGA000763	0	0	0	0	0	0	0	0	0	0
BGIBMGA000764	0	0	0	0	0	0	0	0	0	0
BGIBMGA000765	5.60614	6.65263	3.447	4.59581	10.6746	13.8219	15.3461	18.8571	14.5028	13.5
BGIBMGA000766	3.78022	3.13839	3.83517	4.53173	7.45414	9.56819	5.19786	9.83513	10.2719	8.03711
BGIBMGA000767	23.3506	23.8109	33.0666	42.5795	51.3933	78.2127	66.2826	91.4975	54.9534	65.3822
BGIBMGA000768	19.4841	20.8197	13.4085	12.1736	34.8271	27.0116	36.0797	26.0979	38.4728	21.7868
BGIBMGA000769	10.3396	8.52137	7.26678	12.0358	12.2448	22.9883	7.03419	24.7508	12.2727	27.7439
BGIBMGA000770	11.4218	8.35487	6.00622	6.01569	12.5565	11.1379	5.8539	9.90862	8.43067	8.61113
BGIBMGA000771	27.4605	25.2565	13.8924	11.7616	29.7498	28.1165	32.7123	27.0686	32.8338	21.5336
BGIBMGA000772	0.798875	0.290467	7.23454	11.0512	0.789002	0.799311	0.128066	1.1915	0.210513	0.111187
BGIBMGA000773	1.14791	0.872937	39.2405	29.023	2.3814	0.496099	0.132301	2.08733	0.0632652	0
BGIBMGA000774	71.4453	53.6978	5.07924	3.65684	0.417909	0.185674	0.138983	0.460897	0.12653	0.126234
BGIBMGA000775	9.06915	5.71027	15.6407	14.1864	1.3865	0.340134	0.118858	1.83942	0.156302	0.112574
BGIBMGA000776	52.8695	21.223	9576.33	8667.51	2947.06	2219.72	191.925	855.249	16.5132	7.22286
BGIBMGA000777	1.98653	2.32373	1154.63	582.096	585.89	201.04	39.8598	61.7411	13.2258	0.703689
BGIBMGA000778	49.4582	50.2385	28.9585	31.9894	74.7442	65.9645	70.4912	71.6267	77.8823	54.7654
BGIBMGA000779	2.57429	1.3832	2.30661	2.64695	4.16147	7.02778	1.11882	8.16049	6.50014	5.12749
BGIBMGA000780	0	0	0	0	0	0	0	0	0	0
BGIBMGA000781	0	0	0	0	0	0	0	0	0	0
BGIBMGA000782	0	0	0	0	0	0	0	0	0	0
BGIBMGA000783	9.34715	11.1424	0.239627	0.364654	0.434001	0.831554	0.832963	0.987971	1.65505	2.09458
BGIBMGA000784	1.45436	2.04469	0	0.0291314	0	0.101228	0.248688	0.0343627	0.245274	0.345458
BGIBMGA000785	0.382383	0.231721	0.0244033	0.0638272	0.636663	0.591446	0.715154	0.564668	0.223916	0.283839
BGIBMGA000786	42.6167	48.0463	22.3763	19.5905	46.3328	37.7007	45.6763	38.828	43.5627	35.8897
BGIBMGA000787	0	0	0	0	0	0	0	0	0	0
BGIBMGA000788	47.4434	38.9013	21.7392	35.0659	52.7154	117.361	42.1209	134.735	73.8287	103.427
BGIBMGA000789	1.53617	2.14824	0.135743	0.118346	0.0536582	0	0.126287	0.0697992	0	0
BGIBMGA000790	2.98354	3.69548	0.677931	1.2806	0.982596	2.66236	0.280314	1.47184	0.645085	0.9248
BGIBMGA000791	0.885122	0.405019	0.52568	0.651282	0.967898	1.44589	0.434363	1.47245	1.24395	1.04586
BGIBMGA000792	1.40366	1.57816	1.24398	1.39253	2.42126	2.7241	1.94354	2.65943	2.81636	1.94623
BGIBMGA000793	39.5976	48.9869	31.9437	38.8506	51.3323	61.106	107.194	89.3191	92.5368	62.9058
BGIBMGA000794	6.15992	4.28725	1.30781	4.3979	1.82784	7.6411	0.716985	11.5281	3.25714	7.15294
BGIBMGA000795	10.3514	8.42111	3.25784	6.88775	4.95801	14.7224	0.833495	19.0971	6.37713	14.5254
BGIBMGA000796	16.6929	12.7481	5.08607	12.7275	5.47721	25.9862	2.49377	32.1465	12.1589	23.0766
BGIBMGA000797	2.00388	1.97587	1.14447	2.55118	1.48058	5.94943	0.544471	10.994	4.58237	9.93322
BGIBMGA000798	10.6256	11.2282	3.44607	8.29371	6.79956	23.2487	1.25277	32.4315	16.1022	26.4405
BGIBMGA000799	0.072563	0.161233	0.0740943	0.0847854	0.417367	0.350737	0.258498	0.514342	0.475905	0.269314
BGIBMGA000800	58.2273	61.8213	11.5125	14.6584	20.0284	27.2396	16.8713	29.427	19.399	33.2111
BGIBMGA000801	23.6855	22.3773	14.0049	9.089	26.6973	19.4899	33.7997	19.9635	33.0401	22.1693
BGIBMGA000802	16.4585	16.3738	0.993568	0.88055	1.79172	1.56722	1.56988	1.84935	3.19459	1.52016
BGIBMGA000803	46.0652	45.8399	21.8001	33.951	29.5591	50.1482	20.7913	57.3632	37.3241	65.9085
BGIBMGA000804	177.453	205.446	60.4406	55.9947	166.31	141.936	286.895	186.184	252.694	234.813
BGIBMGA000805	1.11948	1.08543	0.285775	0.89694	0.813345	3.11676	0	1.76335	0.209774	1.99434
BGIBMGA000806	24.9147	20.8967	9.4941	17.6597	11.3886	26.0139	4.89605	30.7842	17.8141	37.5183
BGIBMGA000807	0.179656	0.715433	0.34724	0.291314	1.04888	0.674855	1.58173	0.737787	1.45481	0.311166
BGIBMGA000808	21.8451	17.3456	14.2148	27.9283	23.2361	51.9664	10.3407	43.4614	20.78	31.2186
BGIBMGA000809	14.6768	14.4712	12.2705	17.4308	22.2781	40.6944	11.9884	38.8813	22.4926	29.0495
BGIBMGA000810	45.548	48.0165	41.595	30.8131	103.18	70.0852	84.5894	55.4333	97.7102	37.7011
BGIBMGA000811	0.0945335	0	0	0	0	0	0.10103	0.111679	0.398571	0
BGIBMGA000812	1.59471	0.982054	0.990224	1.60577	1.2604	2.88993	0.294798	3.19761	1.40529	2.7258
BGIBMGA000813	18.4786	20.4934	10.6272	11.0754	30.7127	37.0788	51.2392	50.7822	42.7649	48.3784
BGIBMGA000814	1.03838	0.690144	1.18	2.10787	2.06859	4.73411	0.513104	3.87798	2.24392	3.37319
BGIBMGA000815	2.0099	1.11476	1.29139	1.77413	2.11926	4.72246	0.964788	5.31229	2.99227	3.84361
BGIBMGA000816	1.08149	0.603512	1.32876	3.27279	4.17606	9.98257	0.972879	13.1533	7.41374	14.3346
BGIBMGA000817	1.28589	0.85396	1.41645	3.32546	4.07935	10.4113	1.05422	14.109	10.0138	14.1345
BGIBMGA000818	3.20103	4.73039	1.01068	1.04051	3.67213	3.71337	3.48102	4.57772	3.31484	2.75127
BGIBMGA000819	200.091	225.305	49.8821	45.365	61.4998	61.8752	65.8827	68.8004	50.8973	56.1963
BGIBMGA000820	0	0.386201	0	0	0	0.0739307	0.20433	0	0.0895664	0
BGIBMGA000821	0.109923	0.319739	0.0168364	0	0.0399317	0.102013	0.164467	0.0519436	0	0
BGIBMGA000822	23.6932	28.1937	12.4815	10.786	27.2556	24.6536	42.0488	28.16	28.2531	33.0426
BGIBMGA000823	0	0.653904	0	0.0831311	0.0376916	0.0160484	0.354836	0	0	0
BGIBMGA000824	0.0535095	0	0	0	0.388769	0.496591	0.114373	0.821787	0.075202	0.139018
BGIBMGA000825	6.97094	3.37597	10.5997	18.9788	13.8676	24.913	2.31366	28.4738	11.6427	17.9553
BGIBMGA000826	27.28	29.6016	10.9711	15.8274	28.3315	35.3282	28.3544	33.9029	23.1879	26.0634
BGIBMGA000827	4.82524	4.69152	3.25269	3.47299	7.33617	5.12978	4.16568	3.63618	5.49687	2.25479
BGIBMGA000828	10.9186	12.7348	10.1916	11.6879	23.4636	28.8279	33.8702	34.6595	25.1697	37.0083
BGIBMGA000829	56.2222	57.2057	67.9255	93.0942	237.191	255.216	270.523	267.479	287.036	320.229
BGIBMGA000830	214.732	215.934	59.2418	58.0954	54.4345	78.2114	32.8884	61.8748	61.5099	61.6014
BGIBMGA000831	0.101286	0.36827	0	0	0	0	0	0	0	0
BGIBMGA000832	0.429233	0.148635	4.95426	2.18013	2.8958	1.10257	2.52301	1.26771	1.8959	0.204824
BGIBMGA000833	0.151254	0.137488	4.03972	3.97644	1.90594	1.86429	0.202059	1.78686	0.451713	0.238582
BGIBMGA000834	3.14216	2.63648	1.81402	1.75906	4.33168	4.43017	2.22151	3.48362	2.94399	2.42808
BGIBMGA000835	0.109077	0.0660998	0	0.109243	0	0	0.174859	0	0.0766482	0
BGIBMGA000836	0.908694	0.390792	1.14487	1.37979	3.50068	5.37268	0.924148	5.45408	4.73753	3.69895
BGIBMGA000837	0.207766	0.100724	0	0	0.0188688	0	0	0	0	0
BGIBMGA000838	0.906485	1.03587	0.0396692	0.181572	0	0	0.138397	0.0305969	0	0
BGIBMGA000839	23.1512	27.2767	22.7074	31.848	56.0769	85.3705	70.8669	101.282	54.1672	80.1474
BGIBMGA000840	2.23568	0.853025	0.174385	0.290251	0.300799	0.312182	0.752192	0.709201	0.785504	0.353417
BGIBMGA000841	0	0.0251809	0	0	0	0	0	0	0	0
BGIBMGA000842	0.157556	0.127303	0	0	0.0238481	0	0	0.0310219	0	0.038984
BGIBMGA000843	0.027074	0.0164066	0	0	0	0	0	0	0	0
BGIBMGA000844	0.900319	0.477387	40.9556	57.8206	21.5961	29.5831	2.73021	10.7823	0.284693	0.0167074
BGIBMGA000845	31.8424	25.9308	0.323258	0.158529	0.47918	0.336643	1.21236	0.467493	0.556145	0.607063
BGIBMGA000846	1.65434	0.802011	2.24791	3.14801	3.11217	5.2858	0.505148	6.38244	5.01535	7.50832
BGIBMGA000847	0.108038	0.0654703	0.289585	0.649214	0.637766	2.31861	0.115463	1.85068	0.683264	1.32323
BGIBMGA000848	0.225677	0.127641	0.403269	0.88901	0.710508	1.8384	0.187588	1.99659	1.31095	1.89481
BGIBMGA000849	5.42305	3.52902	1.27661	1.84295	0.157288	0.150683	0.115683	0.319691	0.121701	0.369604
BGIBMGA000850	1.38533	0.855338	0.650566	0.641361	0.0712145	0.0606436	0.0698362	0.231592	0.165306	0.184321
BGIBMGA000851	12.0414	11.8705	8.69943	7.48104	18.958	12.2608	18.9141	11.3143	13.8737	11.6185
BGIBMGA000852	4.57684	3.32823	3.21715	5.00942	5.95281	11.6806	2.89987	11.1228	6.68496	8.88161
BGIBMGA000853	15.5458	16.4915	9.87976	11.5056	24.7021	26.8795	22.1174	29.5445	24.5929	17.0818
BGIBMGA000854	4.76169	4.13029	6.86425	8.41574	11.4047	12.5369	7.23423	12.3536	8.20104	8.83637
BGIBMGA000855	2.62057	1.02302	1.09	0.916115	3.82971	4.44938	0.860577	4.88577	5.24644	3.64663
BGIBMGA000856	2.68271	2.63828	2.18363	2.16478	14.3398	13.4442	23.0839	17.2046	40.2233	25.3868
BGIBMGA000857	7.53314	5.58543	0.950202	0.0887597	2.25364	1.13091	3.97804	2.09398	1.37009	0.789426
BGIBMGA000858	0.0585606	0.0405568	0.0448473	0.0209462	0.0949702	0	0.026822	0.0494154	0.0117572	0.00620984
BGIBMGA000859	0.522422	0	23.4907	41.334	22.1636	39.2193	8.45459	32.0048	10.8034	8.58674
BGIBMGA000860	0.2127	0.0859297	26.6057	35.3619	19.8321	26.9773	10.5323	24.4577	9.36641	9.47311
BGIBMGA000861	0.453761	0.54995	8.86131	10.6038	13.9769	14.1686	11.8407	9.96175	2.92285	3.17174
BGIBMGA000862	0.659157	0.147942	0.604515	1.07581	0.864689	1.47267	0.0347878	1.32669	1.50965	1.56451
BGIBMGA000863	1.16068	0.504298	0.997896	1.29404	1.97893	2.32454	0.0585114	1.69459	2.26216	2.20267
BGIBMGA000864	6.0808	5.07837	2.31668	2.61513	6.06076	4.93191	4.54361	4.43697	7.33944	4.7375
BGIBMGA000865	13.9465	9.78588	8.1893	7.30127	15.8929	10.9728	18.5419	11.6869	16.5055	13.8444
BGIBMGA000866	30.5241	33.0191	19.3813	17.8175	54.3874	36.6515	97.6215	41.8997	52.0863	47.5473
BGIBMGA000867	2524.33	2902.61	2541.94	2763.36	6531.27	8700.83	10680.6	10707.5	10181	10007
BGIBMGA000868	0	0	0	0	0	0	0	0	0	0.0572826
BGIBMGA000869	0	0	0	0	0	0	0	0	0	0
BGIBMGA000870	0	0	0	0.0359533	0	0	0	0	0	0
BGIBMGA000871	0.0229636	0.0278315	0.0351723	0.0689954	0.020855	0	0.0368124	0.0271285	0.129092	0.0170456
BGIBMGA000872	8.09019	7.97679	3.93602	5.62137	7.82416	10.1915	7.50017	9.64485	8.69892	7.71792
BGIBMGA000873	3.78134	2.94616	3.67153	9.33245	3.98604	14.178	0.721641	11.8858	3.79591	6.61614
BGIBMGA000874	5.59359	4.21333	8.02699	13.5078	8.07098	18.1324	2.09509	14.9454	6.39182	11.8353
BGIBMGA000875	0.298527	0.103374	0	0.0213557	0.0387307	0.0247362	0.034183	0.0251907	0.0449516	0
BGIBMGA000876	0.723125	0.410819	0	0.0452639	0.164181	0.104858	0	0.0533922	0.0635172	0.067096
BGIBMGA000877	0.108382	0.131358	18.5233	16.861	97.7741	98.4041	48.668	66.1323	41.5833	38.1338
BGIBMGA000878	0.10284	0.565674	0.266564	0.253528	2.14812	1.69773	12.4617	7.99041	20.6567	8.78461
BGIBMGA000879	29.1335	35.0489	11.0569	12.9105	17.717	31.7527	13.1339	25.077	20.7136	26.2185
BGIBMGA000880	9.3063	11.0245	9.83786	11.6979	33.2919	34.1055	45.1603	35.1168	32.5499	24.9576
BGIBMGA000881	0.146848	0.222472	0.126518	0.257374	1.61704	2.00163	2.04021	1.7565	0.748126	0.872031
BGIBMGA000882	65.9213	75.5163	46.3658	44.7717	117.79	131.012	185.266	151.883	154.055	185.221
BGIBMGA000883	0.147325	0	0.0282064	0	0	0	0	0	0	0
BGIBMGA000884	53.6606	60.2862	21.2714	19.5207	21.9784	20.8561	10.5438	14.1731	9.42076	6.20058
BGIBMGA000885	13.1243	11.6413	1.20484	1.40979	1.84239	1.63295	1.63712	2.29879	1.51282	1.41367
BGIBMGA000886	172.255	186.349	8.62073	8.25875	11.4119	14.1213	9.88537	14.0715	4.16966	3.07674
BGIBMGA000887	0.055068	0	0.210863	0.0551517	0	0.191646	0.176557	0	0.232177	0.0408764
BGIBMGA000888	0.0234769	0.0227628	0.0107875	0.028215	0.00852845	0	0	0	0	0
BGIBMGA000889	0.0859395	0	0.0329074	0.043035	0	0	0	0	0	0
BGIBMGA000890	1.4566	0.732182	1.39823	2.13107	2.50549	2.93562	0.652807	3.15608	2.90556	2.66069
BGIBMGA000891	6.87994	7.0526	0.0723963	0.094677	0.0572354	0.0487395	0.190834	0.111679	0.0590475	0.0467808
BGIBMGA000892	6.01678	4.8525	4.6504	7.1509	8.4035	13.5596	2.73374	12.0088	8.76855	11.2522
BGIBMGA000893	10.276	9.28911	5.32663	7.703	13.6441	17.9071	9.34205	19.0313	15.6023	16.5147
BGIBMGA000894	11.1319	6.28009	8.77811	13.9734	13.9376	17.8273	5.55261	19.6174	20.0238	33.202
BGIBMGA000895	0.264747	0.826481	0.0122879	0.0642786	0.167577	0.0372268	0.377254	0.0379108	0.0676499	0
BGIBMGA000896	3.68768	3.1073	0.121034	0.351741	0.0318959	0	0	0.0622359	0.0493586	0
BGIBMGA000897	142.835	148.469	72.7149	66.1224	142.546	149.823	204.131	171.589	167.439	186.905
BGIBMGA000898	28.4904	32.7916	21.8687	21.0575	51.6599	53.5084	78.3851	60.9997	52.1349	59.3794
BGIBMGA000899	1.5334	1.73519	1.21626	1.10478	2.74256	2.60471	2.91802	2.60635	2.94667	2.74684
BGIBMGA000900	1.08778	1.07353	1.27338	1.07387	1.31249	2.23534	0.365368	2.34984	2.05291	1.60336
BGIBMGA000901	0.475717	0.399158	0.364317	0.696334	0.797603	1.27352	0.351974	1.42661	0.874284	0.733402
BGIBMGA000902	2.78711	2.0149	2.84593	2.59546	1.9983	4.19748	1.77673	4.21684	3.77955	3.2303
BGIBMGA000903	131.893	130.063	90.4898	94.5743	180.411	217.832	227.748	233.694	205.073	268.195
BGIBMGA000904	0	0.378673	0.0736234	0.0481409	0	0.0278807	0.051371	0	0	0
BGIBMGA000905	0	0	0	0	0.0741178	0.0946739	0.34888	0.120517	0.143371	0.136304
BGIBMGA000906	5.34789	4.58292	3.30955	4.38219	5.69083	8.39712	2.71337	8.10469	9.56569	10.9066
BGIBMGA000907	0.0810287	0.0392822	0.335092	0.227225	0.397377	0.319592	0.432984	0.363754	0.432734	0.264646
BGIBMGA000908	0.107526	0.06516	0.18528	0.10769	0.488264	0.561313	0.919322	0.254056	1.05782	0.319262
BGIBMGA000909	0.265732	0.17769	0.252627	0.394615	0.611651	0.813178	0.151789	0.633267	0.618138	0.336686
BGIBMGA000910	0.43974	0.254893	0.405094	0.753161	0.272029	0.395529	0.180491	0.368916	0.264221	0.059133
BGIBMGA000911	0.262874	0.220568	0.363917	0.313902	1.04676	0.727183	0.313354	0.609157	1.19358	0.390257
BGIBMGA000912	0.376657	0.295383	0.254518	0.310659	0.643898	0.771074	0.284146	0.994639	0.622766	0.559177
BGIBMGA000913	0.659822	0.774858	0.555527	0.336569	1.3734	0.96986	1.18695	0.915056	1.58967	0.748358
BGIBMGA000914	0.511914	1.21605	0.282267	0.2666	0.55789	0.712617	1.15984	0.483807	1.98566	0.927172
BGIBMGA000915	12.5545	8.80256	11.0581	7.89745	5.62233	3.5507	2.32861	1.94076	0.972123	0.179707
BGIBMGA000916	63.1602	57.4297	14.4793	12.7814	23.1267	14.0507	17.6171	11.8659	14.4482	9.86783
BGIBMGA000917	0.804812	0.836073	0.352198	0.460591	1.2878	1.24483	0.450538	0.905504	0.700191	0.76809
BGIBMGA000918	218.668	216.48	93.6178	107.095	134.152	168.29	131.239	141.167	119.18	153.12
BGIBMGA000919	7.58164	6.17512	8.28306	9.73356	16.9369	15.3938	10.6993	13.891	15.0178	13.7467
BGIBMGA000920	0.327231	0.572865	0.0835342	0.0364142	0.115571	0.0843568	0.0582864	0	0	0
BGIBMGA000921	86.8652	97.3231	47.7154	39.0723	112.542	62.8257	158.253	61.7691	93.7956	61.0169
BGIBMGA000922	28.5776	30.884	16.8113	13.9921	47.2724	33.8696	54.3057	31.8235	39.6689	33.1854
BGIBMGA000923	256.607	301.313	79.8104	79.5972	191.897	209.366	267.376	206.35	239.238	289.494
BGIBMGA000924	76.7946	82.3241	53.19	48.6751	136.708	127.533	179.12	129.416	155.521	142.86
BGIBMGA000925	68.0326	67.9418	44.1135	37.4921	68.5107	70.6967	74.9304	68.1613	69.7056	72.0424
BGIBMGA000926	932.833	999.015	217.319	229.852	379.037	370.269	359.538	349.343	273.733	299.701
BGIBMGA000927	0.412184	0.2172	0.109795	0.071793	0.235994	0.291051	0	0.264642	0.302234	0.35917
BGIBMGA000928	85.4399	98.3831	73.0825	70.1387	131.519	147.432	64.4969	111.95	89.143	73.5777
BGIBMGA000929	129.549	146.507	64.6355	44.8087	131.705	91.5387	98.2494	71.6174	96.8686	50.0517
BGIBMGA000930	15.1051	15.5025	11.1957	16.9755	23.3132	35.2889	12.9676	32.7664	23.7279	34.8834
BGIBMGA000931	28.1289	26.6355	29.7937	31.3414	52.3031	53.8556	40.1522	45.4347	35.509	41.5616
BGIBMGA000932	0.245505	0.102603	0.181531	0.373056	0.0538183	0	0	0.0400043	0.0237953	0.025136
BGIBMGA000933	11.344	11.8893	2.2075	3.30594	0.422228	0.161799	0.0496867	0.109848	0	0
BGIBMGA000934	1.2751	1.22566	0	0	0.0199658	0	0	0.0519436	0	0
BGIBMGA000935	0	0	0	0	0	0	0	0	0	0
BGIBMGA000936	110.771	118.54	55.2281	53.4169	114.538	122.446	140.644	127.511	110.796	140.673
BGIBMGA000937	44.9201	45.2913	66.721	53.8654	81.1767	68.5699	81.1421	59.6386	59.2601	59.5936
BGIBMGA000938	15.519	17.4798	17.8434	17.3164	47.3756	32.3488	56.9672	32.0838	38.5235	31.1153
BGIBMGA000939	0.039389	0.668342	0	0.0197244	0.0357721	0	0.29467	0.0232664	0.0276785	0
BGIBMGA000940	1.37968	0.998643	52.052	41.0502	56.1583	40.9239	45.3405	33.979	43.6004	21.2789
BGIBMGA000941	12.4705	8.09596	0.196757	0.0989655	0.0358968	0.0229263	0	0.116737	0	0.132029
BGIBMGA000942	16.3616	11.3692	0.0417671	0.136553	0	0.253071	0.0291432	0.418795	0.153296	0.182175
BGIBMGA000943	132.8	130.386	47.0636	64.7873	51.5544	97.7187	26.251	91.7612	48.3555	87.9982
BGIBMGA000944	1073.61	1241.12	522.825	514.096	642.227	939.166	726.962	984.472	744.394	1328.32
BGIBMGA000945	0	0	0	0	0	0	0	0	0	0
BGIBMGA000946	3.85013	2.90839	2.67761	3.21233	6.92893	6.14893	4.44867	5.79522	6.41359	4.66981
BGIBMGA000947	1.82192	3.16638	1.86914	1.06727	2.80974	2.79144	4.18814	0.974651	1.2561	0.153101
BGIBMGA000948	14.0715	14.8381	11.5359	13.441	22.6596	26.3193	18.9472	24.2764	18.1644	18.6356
BGIBMGA000949	0.06391	0	0.012236	0.0160018	0.0435311	0.0370695	0.0341509	0.0566259	0	0
BGIBMGA000950	18.5939	17.0381	13.2891	15.6091	34.3845	33.1091	26.7654	34.0355	40.0699	32.2017
BGIBMGA000951	1.19595	0.525538	0.964094	1.19776	2.16591	1.89038	0.40362	1.56984	2.8701	1.83258
BGIBMGA000952	2.76221	1.48221	0.0161479	0	0.402137	0.0978414	0.0225345	0.124549	0	0
BGIBMGA000953	0.945335	0.687438	0	0	0	0.109664	0	0	0	0
BGIBMGA000954	1.95587	1.02721	0.0499285	0	0	0	0.139351	0.15404	0.183251	0.0483939
BGIBMGA000955	5.54735	3.47496	4.48698	6.24244	6.22671	13.3043	3.39726	8.98339	6.30705	10.5488
BGIBMGA000956	20.9487	17.8476	16.5833	15.9677	32.8465	27.317	23.2971	24.6683	33.8547	17.9815
BGIBMGA000957	9.46212	8.55709	6.98936	8.21779	17.7692	15.8275	13.3612	16.3865	18.0513	12.1204
BGIBMGA000958	24.7258	25.9402	17.6833	17.4448	44.4864	37.4313	41.3505	37.9963	46.3692	33.7689
BGIBMGA000959	1881.38	2119.18	1459.41	1661.83	2980.43	3513.89	4514.52	3407.4	4314.06	4111.38
BGIBMGA000960	0	0	0	0	0	0	0	0	0	0
BGIBMGA000961	0	0	0	0	0	0	0	0	0	0
BGIBMGA000962	0	0	0	0	0	0	0	0	0	0
BGIBMGA000963	0.150141	0.0606563	0.00638791	0.0501231	0	0.0387049	0	0.019708	0	0
BGIBMGA000964	0.600566	0.446571	0.0422158	0.0523024	0.0184441	0.0302908	0.0465098	0.0411298	0.0163098	0.00430718
BGIBMGA000965	1.20976	0.432653	1.93901	3.38984	2.47953	6.57983	0.317926	6.97407	4.3852	8.20954
BGIBMGA000966	0	0	0.0190935	0.0499395	0.203783	0.086767	0.30642	0.117815	0.175196	0.0185067
BGIBMGA000967	0	0.0808751	0.102207	0.0668308	0	0.309639	0	0	0	0
BGIBMGA000968	0	0	0.387838	0.304319	1.01184	0.352491	0.324738	0	0	0
BGIBMGA000969	0	0	0	0	0	0	0	0	0	0
BGIBMGA000970	27.1999	31.5597	16.1707	13.9175	29.7364	27.8148	39.126	26.6506	27.3564	28.3237
BGIBMGA000971	143.783	175.08	72.7204	75.5562	133.462	137.118	181.938	136.076	131.612	172.445
BGIBMGA000972	6.1382	5.46184	0.77355	1.94542	1.41128	2.0731	1.0795	2.57014	1.41957	1.73025
BGIBMGA000973	4.57306	4.0387	1.0045	0.852093	1.54536	2.0562	0.644064	1.92646	1.49464	1.31571
BGIBMGA000974	11.123	6.2048	1.777	1.80747	3.44527	3.28992	1.10214	3.0893	3.57161	2.02312
BGIBMGA000975	3.22499	2.01736	1.91556	3.0351	2.92065	5.30479	1.12148	5.30073	3.61065	4.72732
BGIBMGA000976	8.79432	8.14047	4.42675	6.96322	7.81813	13.5098	4.68486	11.9434	8.05297	10.8588
BGIBMGA000977	18.3643	26.8213	16.9123	20.0219	37.325	44.4408	42.979	36.4146	27.0505	38.2376
BGIBMGA000978	0.107019	0.648526	0.0273194	0.0714544	0.0971922	0.0413826	0.571866	0	0	0
BGIBMGA000979	1.99949	0.929772	1.67501	1.69193	4.49154	3.83429	1.50018	3.43231	6.45742	2.48376
BGIBMGA000980	22.9459	21.4564	15.0058	12.7814	26.2632	23.7771	28.1505	17.2594	24.5785	23.4755
BGIBMGA000981	1.38089	0.588765	0.878401	1.26136	1.42975	1.20535	0.346113	0.781132	0.764901	0.397322
BGIBMGA000982	0.034272	0.311528	0	0	0	0	0.238076	0.0404878	0.0481656	0
BGIBMGA000983	0	0.122757	0.00775675	0	0.00919854	0	0.0432984	0.0358968	0	0
BGIBMGA000984	0.157556	1.14573	0	0.236693	0	0	0.926106	0	0.110714	0
BGIBMGA000985	0.0432978	0.314857	0	0	0	0	0.0925463	0	0	0
BGIBMGA000986	0.109077	0.264399	0	0.0728285	0	0.0421784	0	0	0	0
BGIBMGA000987	2.61092	1.52764	1.31003	2.43455	0.572354	0.417767	0	0.638165	0.12653	0
BGIBMGA000988	8.91597	6.19528	5.45043	5.33604	1.30342	0.935089	0.283654	0.336778	0.0552611	0.102156
BGIBMGA000989	0.731323	0.463789	0.709853	1.13272	0.818629	1.65729	0.136322	1.50691	0.800726	0.706972
BGIBMGA000990	99.5818	102.147	45.3933	55.8302	68.771	85.9675	58.3889	97.4254	68.9486	109.409
BGIBMGA000991	39.8309	42.0986	25.8949	37.3743	59.4166	78.0085	59.9895	85.7203	62.4427	92.8913
BGIBMGA000992	0.36934	0.287765	0.414174	0.211372	0.886483	0.688587	0.888122	0.420743	0.963985	0.44061
BGIBMGA000993	0.306595	5.52737	0.0978329	0.204707	0.139221	0.0296389	2.5667	0.0603669	0.0538609	0
BGIBMGA000994	0.0343758	0.85409	0.0394889	0.08607	0.0780482	0	0.532702	0.0203052	0.193246	0
BGIBMGA000995	31.2094	30.3376	18.8027	17.2552	52.6969	39.9115	65.2282	43.3188	46.556	48.3094
BGIBMGA000996	5.31751	3.22237	0.916266	2.13023	3.01827	3.75256	1.84695	3.24566	2.6779	4.57209
BGIBMGA000997	0	1.99501	0.0303761	0.0595869	0.0720445	0.0230064	0.826607	0	0.0557441	0
BGIBMGA000998	11.8885	9.62413	5.90754	8.67999	10.8793	17.0549	4.94641	14.0983	9.56569	14.0792
BGIBMGA000999	0.0280793	0.0510474	0.118271	0.239036	0.191257	0.439741	0.0150044	0.298547	0.473549	0.468966
BGIBMGA001000	0	0	0	0	0	0	0	0	0	0
BGIBMGA001001	0	0.460654	0	0	0	0	0	0	0	0
BGIBMGA001002	0	0	0.107254	0.0841574	1.19558	1.46219	0.359217	0.810705	0.354285	0.197519
BGIBMGA001003	0.188618	0.179616	14.4036	12.5351	20.3356	12.2219	12.7859	8.78575	6.19157	1.86012
BGIBMGA001004	0	0.054129	0.0855075	0.0782763	0.223083	0.155429	0.107394	0.171475	0.062767	0.0165759
BGIBMGA001005	0	0	0.0251813	0.0823279	0	0	0.0878519	0.0388448	0	0
BGIBMGA001006	1.30391	0.94819	0.299571	0.0652945	0.710508	0.302521	0.975459	0.385099	0.733003	0.387152
BGIBMGA001007	0.107163	0.0742173	0.0293103	0	0.00695167	0.0177593	0.0163611	0.00904282	0.0215153	0
BGIBMGA001008	0.503247	0.0889476	0.0321167	0.0210005	0.0666512	0.0121624	0.571443	0.247716	1.23771	0.599244
BGIBMGA001009	20.2216	19.7105	20.1846	19.602	49.1088	47.7819	64.5827	47.4356	55.6737	48.4822
BGIBMGA001010	0	0.113626	0.035899	0.0938946	0.276717	0.190326	0.701363	0.609157	0.757613	0.504537
BGIBMGA001011	29.0866	28.7283	19.6577	17.108	35.6684	25.4765	53.6649	33.3866	49.5805	33.1122
BGIBMGA001012	0.0518781	0.565879	0.0264865	0.00865948	0.0392621	0.170514	0.258735	0.122574	0.194425	0.128362
BGIBMGA001013	0.314239	2.07564	0.156424	0.220301	0.656384	0.309854	1.59521	0.259862	1.12615	0.37321
BGIBMGA001014	9.40855	7.72146	4.73493	4.81911	9.28922	8.32614	11.5346	9.67001	10.0304	10.5257
BGIBMGA001015	31.1036	23.612	21.1523	16.6405	32.8668	28.8225	30.4736	27.0578	42.803	28.6939
BGIBMGA001016	0	0.177403	0	0	0	0	0.0782165	0	0	0
BGIBMGA001017	0	0.814741	0.0321762	0.0420787	0	0.0487395	0.449021	0	0	0
BGIBMGA001018	15.067	23.4897	0.0838568	0.372859	0.178999	0.101619	0.444687	0.155229	0.215444	0.227582
BGIBMGA001019	3.6733	2.45514	2.99928	4.62565	4.09642	8.17779	1.52988	6.47737	4.66897	6.41565
BGIBMGA001020	0.427343	0.612102	0	0	0	0	0	0	0	0
BGIBMGA001021	0	1.89203	0.159405	0.104232	0	0	0.889803	0	0.0731322	0
BGIBMGA001022	1.45512	0.683839	0.181938	0.148707	0.161817	0.0688988	0.0634742	0.0701647	0.166941	0
BGIBMGA001023	1.36304	0.852636	0.3704	1.40915	2.43583	4.84561	0.84583	5.86963	3.52225	5.22204
BGIBMGA001024	1.86529	1.47638	1.53344	1.84525	5.0613	7.85164	4.89011	9.12918	6.85862	9.01959
BGIBMGA001025	6.44988	8.20997	5.56004	6.39476	10.9205	13.7613	11.2922	12.6739	10.75	14.0503
BGIBMGA001026	0.125537	0.0968222	0.06992	0.0800088	0.186562	0.264782	0.292722	0.525812	0.417015	0.194842
BGIBMGA001027	15.6164	17.5431	9.16707	10.9924	17.0591	19.4404	20.6258	21.0594	20.705	21.7622
BGIBMGA001028	3.78134	2.341	2.12102	4.76968	4.03741	8.26332	1.50725	7.98051	3.93544	5.75025
BGIBMGA001029	4.96301	3.74654	4.018	4.20366	7.28893	10.0013	3.78861	9.58204	7.97141	7.43113
BGIBMGA001030	2.68446	6.03476	4.11167	1.60445	15.2569	11.3012	0.832917	6.64958	0.0608505	0.128558
BGIBMGA001031	2.52089	2.37403	1.17399	0.47765	6.77543	3.77402	2.11161	1.83113	1.10116	0.745964
BGIBMGA001032	34.1437	28.6289	28.7979	30.029	42.3613	47.9657	28.9968	38.67	41.4114	29.4568
BGIBMGA001033	0.355984	0.575262	1.54486	1.83016	3.18985	4.26726	3.70301	6.02785	4.16915	4.40405
BGIBMGA001034	0.892037	1.06074	0.141785	0.0674258	0.0305708	0.117148	0.35975	0.119301	0.141924	0.0749603
BGIBMGA001035	65.8639	65.5679	70.796	83.7144	216.822	288.384	289.938	344.036	276.871	344.052
BGIBMGA001036	32.2574	29.3954	23.0247	21.7641	44.8595	38.6717	32.9121	31.8593	34.282	29.6269
BGIBMGA001037	26.0184	27.4516	26.1895	35.6472	53.5998	71.1599	73.7272	90.5912	63.891	101.327
BGIBMGA001038	3.1367	2.47964	2.29381	2.9407	3.52337	5.38288	2.53309	4.89669	3.98571	6.60426
BGIBMGA001039	8.68952	8.41424	0.191126	0.249947	0.659352	0.184235	0.969885	0.482452	0.860912	0.522074
BGIBMGA001040	0.180064	1.81862	0.0459659	0.0901686	0.0545099	0.208884	1.1867	0.177268	0.253061	0.155936
BGIBMGA001041	11.1348	11.4935	6.55859	6.54132	12.5827	10.1082	16.5721	9.8348	20.0178	14.1396
BGIBMGA001042	1.46897	1.14045	2.09382	4.60209	3.60346	11.0129	2.55321	23.4309	14.5616	34.078
BGIBMGA001043	1216.99	1570.57	1401.38	1455.02	3016.26	3645.42	5348.76	3601.23	4576.11	5501.28
BGIBMGA001044	9.39839	5.35562	5.02565	13.7392	5.75016	18.9362	3.06613	12.856	7.27623	15.7885
BGIBMGA001045	0.0387168	0	0	0	0	0	0	0	0	0
BGIBMGA001046	0.12466	0.679884	0.0954677	0.0624244	0.283032	0.433835	0.199839	0.294537	0.262794	0
BGIBMGA001047	0	0	0	0	0	0	0	0	0	0
BGIBMGA001048	1.72152	0.948388	2.08109	4.39346	2.77371	8.18628	0.486564	8.34229	3.51915	5.37197
BGIBMGA001049	0	0	0	0	0	0	0	0	0	0
BGIBMGA001050	0	0	0	0	0	0	0	0	0	0
BGIBMGA001051	19.0711	22.1176	0	0.0823279	0	0.38144	0	0	0	0
BGIBMGA001052	0.40074	0.336247	0	0	0	0	0	0	0	0
BGIBMGA001053	0	0	0.0638791	0	0	0	0	0	0	0
BGIBMGA001054	16.381	17.4046	11.2408	12.6043	18.2061	22.502	19.8512	23.2906	19.7358	22.3905
BGIBMGA001055	6.12544	5.97511	3.40305	3.55039	10.3024	7.78486	9.7711	7.04161	9.62826	7.14155
BGIBMGA001056	0.563884	0.120603	0.431838	1.3288	1.08446	1.88545	0.744429	1.95928	1.04887	2.53601
BGIBMGA001057	0.288407	0.23303	0.22087	0.962817	0.523849	0.223045	0.616452	1.02214	0.810652	1.92673
BGIBMGA001058	0.926042	0.701467	0.886486	1.27524	0.84101	2.41708	0.618549	2.59824	0.976091	2.49179
BGIBMGA001059	0.272831	2.43649	0.0329907	0.0862879	0.0521639	0.0333156	0.905431	0.118747	0.161446	0.0213178
BGIBMGA001060	289.38	351.343	123.252	118.405	177.313	193.123	171.77	150.211	147.868	141.074
BGIBMGA001061	10.5337	10.4444	6.36601	7.30366	10.2331	15.7916	8.25217	15.0344	11.6825	10.1966
BGIBMGA001062	27.8486	26.7087	16.7342	17.6006	23.3914	35.0026	27.2283	31.7461	21.4967	30.2311
BGIBMGA001063	0.0916688	0.23609	0	0.022952	0.0520322	0.0531704	0.134706	0.162442	0.0805193	0.0680448
BGIBMGA001064	3.31852	2.74498	7.51112	12.2686	11.8316	18.62	3.67285	17.1706	8.80177	4.9266
BGIBMGA001065	0.0798875	0.0968222	0.09177	0.0400044	0	0.0926737	0	0.0471882	0	0
BGIBMGA001066	0	0	0	0	0	0	0	0	0	0
BGIBMGA001067	0.0207766	0	0	0	0	0	0	0	0	0
BGIBMGA001068	0.376812	0.0721089	0	0	0.0180111	0.0460128	0	0.0234291	0	0
BGIBMGA001069	2.49942	1.82563	2.32247	3.15071	3.35341	7.01282	1.75229	6.41727	5.17064	5.40755
BGIBMGA001070	69.336	67.6606	43.8064	60.4556	58.2864	88.6084	55.7317	105.465	65.6554	123.042
BGIBMGA001071	0.121543	0.0654703	0	0	0.0245294	0	0	0	0	0
BGIBMGA001072	0.175062	0.139427	0.030644	0.00500937	0.0726798	0.121849	0.0641458	0.0295447	0.140589	0.0259893
BGIBMGA001073	28.0983	30.3379	45.3472	47.2678	101.971	96.0511	117.878	95.8719	99.0032	70.3439
BGIBMGA001074	2.61044	1.96586	2.63965	3.85815	5.00388	9.63749	1.60889	9.60497	5.17892	5.5234
BGIBMGA001075	8.63576	5.75962	34.5937	51.9572	26.1968	54.6986	10.2531	36.2352	9.51542	10.1274
BGIBMGA001076	10.4074	13.0971	6.64187	5.78485	24.606	23.3011	43.2296	27.9299	33.0314	30.4762
BGIBMGA001077	16.1085	20.6443	8.56727	9.54345	26.2156	29.2347	34.0952	31.3388	30.6838	19.7429
BGIBMGA001078	16.3382	22.6552	5.0814	7.60989	8.87688	11.8768	8.31112	13.6122	11.2302	6.7788
BGIBMGA001079	25.959	34.3438	6.41796	7.35925	14.4686	16.1603	17.8135	16.697	23.686	10.3147
BGIBMGA001080	3.25306	8.49188	3.38559	4.59462	7.95403	14.0305	11.8116	18.2792	13.1294	23.3422
BGIBMGA001081	40.8199	57.587	29.0535	32.6869	79.1256	85.8614	96.6904	95.8973	91.2138	93.7994
BGIBMGA001082	46.1199	53.6051	25.042	25.5473	48.6407	64.3601	87.0843	87.8052	99.708	67.3874
BGIBMGA001083	8.70376	7.74609	2.93536	4.04847	7.35057	9.26246	4.20335	10.9922	8.04818	8.21105
BGIBMGA001084	64.8178	88.6784	46.5869	59.2988	103.867	140.813	100.111	111.132	59.1963	74.9014
BGIBMGA001085	0.0608703	0.093894	0.101708	0.110841	0.115588	0.186161	0.106451	0.189582	0.0855468	0.10269
BGIBMGA001086	0.436308	0.951837	0.467792	1.39831	1.10949	2.73316	0.652807	0.927793	0.735823	1.10115
BGIBMGA001087	16.8033	11.6005	53.9715	54.818	51.9626	62.3439	14.6998	27.9755	12.3557	9.89414
BGIBMGA001088	0.530094	0.578219	3.65365	1.80506	8.23227	3.87411	3.62574	2.44232	1.11749	1.06241
BGIBMGA001089	0.618765	0.99991	8.84552	5.37077	17.2331	12.2026	6.83328	7.30988	5.50752	2.67926
BGIBMGA001090	1.82167	2.20783	11.5411	9.99292	34.2159	23.0534	10.7519	14.8199	9.54242	4.97857
BGIBMGA001091	0.426352	1.06115	0.466446	0.65575	0.691434	0.335616	0.943848	0.413736	0.781091	0.169541
BGIBMGA001092	2.48874	0.841761	0.155135	0.202879	0.394223	0.134282	0.185565	1.26493	0.284693	1.03109
BGIBMGA001093	12.2404	10.6768	3.68097	4.64356	6.5267	8.60578	5.4011	8.90996	8.08001	8.66146
BGIBMGA001094	0	0	0	0	0	0	0	0	0	0
BGIBMGA001095	0	0	0	0	0	0	0	0	0	0
BGIBMGA001096	0.0439246	0.00462921	0.0570395	0.11476	0.176909	0.201604	0.0428611	0.22787	0.265714	0.228234
BGIBMGA001097	63.2089	49.233	107.048	169.683	118.561	212.535	58.2539	202.464	107.24	184.789
BGIBMGA001098	0.609492	0.603016	0.91448	0.710078	1.99947	1.57281	2.89796	2.85075	2.1327	1.72658
BGIBMGA001099	0.391173	7.15884	0.269614	0.23506	0.106576	0.0453782	2.92638	0.184848	0.219901	0
BGIBMGA001100	3.59827	2.08871	1.87094	5.00729	1.90052	8.12868	0.333955	7.23768	2.35549	7.03586
BGIBMGA001101	0.267267	0.449894	0.125083	0.104095	0.364089	0.155022	0.238028	0.210494	0.542557	0.176346
BGIBMGA001102	3.70256	3.42128	1.80991	2.74826	3.69645	4.88918	3.19927	4.42062	4.83451	4.11281
BGIBMGA001103	47.6449	53.5342	27.8273	25.3498	56.1801	53.0499	80.9627	57.0818	50.6683	65.9434
BGIBMGA001104	1.89067	1.56784	0.990687	1.4949	1.62669	3.00133	0.744429	2.35113	2.09774	1.92048
BGIBMGA001105	12.0022	10.0652	7.4719	10.8378	14.5921	21.5585	9.66161	16.8776	11.5626	17.6458
BGIBMGA001106	1312.5	1307.72	1041.2	1061.78	1914.47	2659.57	3748.61	2679.83	3053.95	3721.14
BGIBMGA001107	75.6853	78.768	93.277	125.695	160.58	221.82	210.042	378.747	358.022	594.835
BGIBMGA001108	0	0	0	0	0	0	0	0	0	0
BGIBMGA001109	0	0	0	0	0	0	0	0	0	0
BGIBMGA001110	0	0	0	0	0	0	0	0	0	0
BGIBMGA001111	0	0	0	0	0	0.0526387	0	0	0.0318856	0
BGIBMGA001112	1.10289	0.982054	0.206847	0.360674	0.613236	1.12275	0.384875	1.19656	0.12653	0.284026
BGIBMGA001113	0	0	0	0	0	0	0	0	0	0
BGIBMGA001114	0	0	0.0517117	0.0676265	0.245294	0	0.144328	0.239312	0.0948977	0.250611
BGIBMGA001115	37.442	36.7861	62.2738	52.3598	99.8655	56.8686	134.46	62.0814	85.3131	69.0309
BGIBMGA001116	9.68392	9.14552	6.6168	6.09628	14.2771	11.6424	12.1908	9.49394	10.3222	8.3832
BGIBMGA001117	5.71881	4.33335	3.69866	6.09308	6.31573	9.84804	2.17064	11.0352	8.37919	11.9083
BGIBMGA001118	8.12644	7.12436	7.45551	8.69652	9.12228	13.4468	4.18814	13.3284	8.37723	13.3198
BGIBMGA001119	232.476	211.124	145.771	163.1	176.416	237.274	191.014	225.697	194.043	263
BGIBMGA001120	0.278951	0.225389	0.284838	0.93125	1.18224	0.539331	0.198747	1.09848	0.261358	0.345104
BGIBMGA001121	0.0259787	0.0419809	0.19232	0.0780543	0.204474	0.261184	0.101801	0.317134	0.146041	0.302111
BGIBMGA001122	0.0215666	0.653458	0.0330326	0	0.0195863	0	0.32268	0	0	0
BGIBMGA001123	13.246	20.2743	8.41527	11.3556	22.9881	32.1986	31.853	37.6908	24.7788	28.2361
BGIBMGA001124	175.644	210.706	117.742	129.281	227.075	240.398	185.263	215.439	127.857	141.021
BGIBMGA001125	4.9081	5.20786	3.93427	4.45651	10.788	19.0527	12.7563	29.9389	18.6	26.098
BGIBMGA001126	51.178	56.2807	32.6447	48.9249	97.4203	151.186	97.2546	222.543	131.102	199.056
BGIBMGA001127	0	0	0	0	0	0	0	0	0	0
BGIBMGA001128	0.486172	0.392822	0.992864	1.78534	1.54536	2.34994	0.0865969	2.58457	2.61918	4.39071
BGIBMGA001129	0.413584	0.38873	0.840315	1.74138	0.628567	2.82972	0.198451	3.27059	1.79119	3.56495
BGIBMGA001130	16.1668	13.4186	12.1356	14.3299	26.4107	27.6576	35.857	32.6708	29.3861	32.0171
BGIBMGA001131	27.1532	25.9983	23.4056	24.3693	57.0603	50.0312	67.8565	51.6455	60.57	61.2729
BGIBMGA001132	84.1285	77.6021	31.9078	51.2018	55.695	107.463	24.1454	102.984	53.9006	79.9811
BGIBMGA001133	0.0859395	0	0	0	0	0	0	0	0	0
BGIBMGA001134	0.446113	0.463441	0.536872	0.319136	1.12863	1.40468	0.27244	0.82818	1.20915	0.378451
BGIBMGA001135	71.5288	57.3325	1.06307	0.769192	0.423668	0.277185	0.237121	0.369649	0.327811	0.274491
BGIBMGA001136	85.9603	88.478	273.097	207.881	353.034	198.586	644.221	216.214	325.179	336.277
BGIBMGA001137	37.5157	50.8271	22.7963	33.3457	49.0174	61.7572	40.3801	47.5382	28.967	43.7935
BGIBMGA001138	14.9013	12.9849	5.93114	6.91493	12.719	12.0387	12.7821	13.9143	14.9981	17.8703
BGIBMGA001139	4.83437	2.71204	3.95889	9.47969	4.59694	14.298	0.997508	15.4937	6.23923	14.9402
BGIBMGA001140	0.408888	0.31767	0.313138	0.48301	0.790293	1.00948	0.134457	1.16427	1.13456	0.708197
BGIBMGA001141	1.47588	1.42047	0.864324	1.59405	2.56245	3.25635	1.05153	3.64096	4.22973	3.78065
BGIBMGA001142	6.41424	5.9748	6.71929	11.0062	9.61823	20.7162	3.90701	17.38	8.87442	13.5271
BGIBMGA001143	0.123663	0.00999183	1.77413	1.66786	1.13805	0.870298	8.20279	12.3788	23.5898	27.6177
BGIBMGA001144	0.630223	0.627424	0.287287	0.217907	0.16353	0.113145	0.0481094	0.0354536	0.115986	0.0946754
BGIBMGA001145	1.50207	0.502672	0.875624	1.75134	0.570092	2.44468	0.0958384	1.69505	0.535628	1.23146
BGIBMGA001146	0.618765	0.267833	0.0451302	0.0737743	0.0668985	0.0683619	0.0787244	0.139236	0.0414099	0
BGIBMGA001147	0.109545	0	12.7051	16.1764	46.2059	58.3854	13.8276	43.1952	28.9434	17.844
BGIBMGA001148	0	0	0	0	0	0.054832	0	0.0837591	0	0
BGIBMGA001149	0.0220272	0.0934382	0	0.0220607	0	0	0	0	0.0309569	0
BGIBMGA001150	45.4209	38.04	0.18886	0.157171	0.590452	0.520145	0.191677	0.185396	0	0
BGIBMGA001151	1.89811	1.40735	0.0513045	0	0.162242	0.129524	0.143192	0.0527616	0.0313835	0
BGIBMGA001152	17.9669	18.3183	11.7528	11.7488	28.929	26.345	27.024	26.0714	24.3338	22.3235
BGIBMGA001153	0.222432	0.202188	0.0425861	0	0.580771	0.258033	2.40688	0.262774	0.781511	0.227025
BGIBMGA001154	8.98979	7.94587	6.6488	8.22745	16.7075	15.2569	19.1726	18.0016	21.4014	21.6412
BGIBMGA001155	2.47536	1.41064	1.26798	1.37911	2.88824	2.20596	2.01475	1.47184	3.54797	2.5797
BGIBMGA001156	0.082203	1.2354	0.0251813	0.0658623	0.14931	0.019072	0.737956	0	0.0693166	0
BGIBMGA001157	0	0	0.114814	0.100099	0.113462	0.0869582	0.133519	0.0590372	0.421396	0.185475
BGIBMGA001158	0.0429698	0.0520786	0.0987223	0.08607	0	0.199389	0.0918452	0	0.120779	0.063792
BGIBMGA001159	31.8169	34.047	26.7326	22.9627	49.7435	41.8032	65.6542	41.5878	51.8538	41.4848
BGIBMGA001160	12.6767	10.8139	5.78134	7.05602	13.0477	13.9986	7.6771	14.8894	13.8872	10.206
BGIBMGA001161	394.157	447.637	2.93205	1.37282	1.15902	0.27416	0.252574	0.502555	0	0.105257
BGIBMGA001162	2.78	7.81236	0.655076	0.785292	1.31323	1.19311	1.59979	1.27518	2.10377	1.36059
BGIBMGA001163	0.0154551	1.03022	0.0591796	0.0309571	0.0140359	0	0.462479	0.0547743	0.0217205	0
BGIBMGA001164	0.136675	0.248472	0.0523347	0	0	0	0.121723	0	0	0.0338175
BGIBMGA001165	14.8601	13.4908	9.81425	12.881	13.7057	21.8541	8.86029	22.5835	13.147	19.767
BGIBMGA001166	41.05	32.4567	0.616596	0.67999	0.965847	0.885211	0.78983	0.660135	0.835985	0.700225
BGIBMGA001167	39.8824	36.9948	4.56234	7.40744	7.32181	10.6077	6.0872	13.2329	5.89918	4.14849
BGIBMGA001168	63.2576	65.5075	30.6956	35.2549	62.9264	90.6757	58.5513	83.3349	58.9703	41.5628
BGIBMGA001169	10.0836	5.32764	1.56859	1.40438	2.73299	2.63193	1.11133	2.41971	2.74571	2.45599
BGIBMGA001170	1.32021	0.888928	1.31062	1.1753	2.57559	3.40336	1.41093	2.65718	2.81748	2.28661
BGIBMGA001171	1.11948	0.693468	0	0.074745	0.0451858	0	0	0.0881675	0	0
BGIBMGA001172	2.62593	0.76382	2.62236	3.70292	3.33873	7.21345	0.583727	5.5343	3.42475	4.06993
BGIBMGA001173	9.72598	2.86612	0.0680843	0.0178076	0.129183	0.103132	0.0760098	0	0	0
BGIBMGA001174	6.4231	5.02238	5.33551	7.96325	10.7963	13.4301	9.07883	19.3679	16.5252	26.4151
BGIBMGA001175	42.4131	37.3181	40.8167	47.6857	113.656	99.1465	85.9506	85.0235	102.524	74.582
BGIBMGA001176	0.63393	0.930063	0.076655	0.233908	0.333312	0.348344	0.28526	0.354744	0.234453	0.222897
BGIBMGA001177	1.05863	1.75574	2.32123	1.59593	6.95258	3.89102	6.93115	5.43694	7.39196	3.05224
BGIBMGA001178	46.4668	38.0735	8.35342	8.13858	12.7294	9.04727	7.22751	9.98666	15.8662	4.41269
BGIBMGA001179	0.0961357	0	0	0	0	0	0	0	0	0
BGIBMGA001180	0.0426467	0	0	0	0	0	0	0	0.119871	0
BGIBMGA001181	0.36359	0.0881331	1.39224	1.09243	4.88702	2.53071	1.39887	1.97586	0.613185	0.269889
BGIBMGA001182	226.045	223.973	33.3848	23.0201	56.1506	28.8573	52.517	35.2742	81.1304	13.9192
BGIBMGA001183	10.1059	6.28125	4.17513	5.46496	6.46231	7.10213	2.46865	6.85683	3.56272	3.21129
BGIBMGA001184	0	0	0	0	0	0	0	0.109848	0	0
BGIBMGA001185	19.5748	16.3848	12.7265	14.5788	21.9345	24.9176	14.7063	21.1266	16.7619	13.4117
BGIBMGA001186	76.3208	98.7648	58.1187	64.0688	112.87	115.855	142.337	98.4752	146.815	141.817
BGIBMGA001187	0.196992	0.222285	0.369351	0.605479	0.616908	1.21353	0.166971	1.33212	0.715995	0.963068
BGIBMGA001188	38.4796	37.6897	31.8724	40.2718	53.4995	56.7694	48.8778	56.1581	52.2197	54.7649
BGIBMGA001189	13.9738	14.4362	15.3217	16.009	27.9569	36.7274	22.098	34.0519	36.3062	30.6967
BGIBMGA001190	65.8365	64.8295	0.760504	1.19168	1.52748	1.25577	1.2812	1.63819	2.56493	1.99224
BGIBMGA001191	34.393	43.0211	20.4632	12.2392	43.8038	21.1392	83.5754	33.3453	111.382	36.5375
BGIBMGA001192	22.688	21.1681	12.7665	11.7769	24.154	20.6222	17.6679	19.2442	15.9914	16.5587
BGIBMGA001193	0.403448	0.37392	0.363496	0.14261	0.495721	0.41296	0.152179	0.504657	0.366885	0.088081
BGIBMGA001194	9.8382	9.96409	13.9472	15.4665	34.5735	38.5771	48.5053	41.8918	45.5162	50.5942
BGIBMGA001195	113.065	128.382	62.0499	62.863	155.047	141.445	191.528	141.381	177.588	146.997
BGIBMGA001196	0.265047	0.289109	0.142086	0.0530899	0.361064	0.122988	0.79313	0.281806	0.260747	0.177068
BGIBMGA001197	24.3071	22.8034	21.7027	24.7149	53.3955	45.9852	62.2464	49.5804	55.9486	49.7142
BGIBMGA001198	0	0	0	0.0395862	0.0358968	0	0	0	0.0277749	0
BGIBMGA001199	0	0	0	0	0	0	0	0	0	0
BGIBMGA001200	0	0	0	0	0	0	0	0	0	0
BGIBMGA001201	3.61782	3.7902	4.10898	1.62742	16.7065	10.1721	1.76938	5.2157	0.129266	0.182066
BGIBMGA001202	2.9236	3.13196	2.04611	0.986981	6.73234	3.42964	3.18302	2.82	2.63149	1.77189
BGIBMGA001203	0.279606	0.0484111	0.06118	0.280031	0.362759	0.139011	0	0.188753	0.0561367	0
BGIBMGA001204	0.0482724	0.087758	0	0.0725186	0.0438399	0	0	0	0	0.0179161
BGIBMGA001205	5.60933	6.62751	3.8758	3.37385	8.33866	8.48835	8.33914	7.10795	8.12555	6.29215
BGIBMGA001206	137.322	118.785	82.0465	115.792	173.922	274.172	139.274	256.998	153.951	259.563
BGIBMGA001207	5.47415	2.79771	2.778	4.29349	2.15631	4.20803	1.76215	4.20743	3.70763	2.5947
BGIBMGA001208	14.7776	14.4599	11.5113	13.5958	29.1835	32.2017	28.4277	35.9255	28.7907	39.8336
BGIBMGA001209	33.8849	34.0476	20.8071	20.7932	41.2581	38.7496	52.7547	37.6442	43.0531	39.5607
BGIBMGA001210	0	0.0265933	0.0420095	0.0219753	0.0199272	0.012727	0	0	0.154186	0
BGIBMGA001211	29.8456	30.9674	11.844	11.8482	33.0461	29.2207	45.879	31.5253	32.3108	24.6562
BGIBMGA001212	36.0578	34.3273	9.95685	7.93074	18.3971	15.0823	15.3119	12.0961	14.1311	10.9084
BGIBMGA001213	2.54829	1.59406	1.25907	4.19872	0.447929	3.52832	0.175704	0	0	1.15935
BGIBMGA001214	0	0	0.0402202	0	0	0	0.112255	0	0	0
BGIBMGA001215	0.0206255	0.624944	0	0	0	0	0.176343	0	0	0
BGIBMGA001216	48.1287	60.4541	13.223	19.6316	0.530269	1.35467	0.0891439	0.591241	0	0
BGIBMGA001217	14.3728	15.484	10.9016	8.1073	25.2308	14.8206	33.3104	14.3773	31.4987	16.3301
BGIBMGA001218	62.8709	50.72	34.0065	53.1317	46.7894	82.8777	28.6511	82.2014	41.5442	80.8062
BGIBMGA001219	18.7308	17.1859	15.5568	11.1961	36.223	19.2422	47.9832	17.6478	41.8963	17.2205
BGIBMGA001220	12.5683	6.64899	55.5553	80.0564	63.3624	94.5447	15.3035	61.7529	29.0107	25.2386
BGIBMGA001221	12.5118	9.55337	7.98489	9.56517	16.4005	13.3532	7.9338	13.5985	10.7848	12.0117
BGIBMGA001222	20.1647	22.8966	12.809	9.2366	29.5483	18.2111	28.7577	15.9604	23.9456	12.8297
BGIBMGA001223	59.8726	59.4058	40.8371	42.495	86.5642	81.429	86.1137	83.5722	73.8809	87.9911
BGIBMGA001224	0	0	0.213192	0.139402	0.237018	0.242202	0.0371888	0.164435	0.0244522	0.0516598
BGIBMGA001225	0	0	0	0	0	0.138523	0	0	0	0
BGIBMGA001226	0.080359	0.438272	0.0205137	0.00670676	0	0	0.186076	0.0237334	0.0188227	0.00994161
BGIBMGA001227	0.372808	0.451837	0	0	0	0	0	0	0	0
BGIBMGA001228	1.13693	1.08704	0.0193487	0	0.0229451	0	0.0540025	0	0	0
BGIBMGA001229	0.253971	0.205205	0	0	0	0	0	0	0	0
BGIBMGA001230	81.7377	67.7617	0.232703	0.157795	0	0	0	0.0265902	0	0.00835372
BGIBMGA001231	293.511	284.154	1.39912	0.553169	0.106111	0.0492871	0	0.0250964	0.0149277	0.039422
BGIBMGA001232	127.151	160.113	67.4141	71.5222	120.221	154.082	137.273	137.286	121.642	163.206
BGIBMGA001233	9.81908	12.0133	11.0802	8.642	21.0945	17.6253	22.4982	17.0923	19.9416	13.9284
BGIBMGA001234	4.54679	1.80905	0.756205	1.90887	1.52241	2.63726	0.711707	3.1469	3.87275	1.5682
BGIBMGA001235	4.18706	2.03576	0.167786	0.146282	0.243189	0.931908	0.156097	0.776479	0.17106	0.0542095
BGIBMGA001236	183.181	200.254	55.4493	51.5208	108.13	86.1672	120.34	82.8559	106.332	102.401
BGIBMGA001237	3.48025	2.73687	1.08849	1.01107	2.26797	1.27898	1.60417	1.94588	2.65091	1.6072
BGIBMGA001238	33.4037	31.9568	19.1164	21.0084	44.4083	39.3831	46.0996	48.5754	58.0077	59.8215
BGIBMGA001239	33.2559	31.9598	21.597	20.8887	38.0826	44.0272	35.8602	42.485	43.4372	44.1562
BGIBMGA001240	0	0	0	0	0.102004	0	0.0800235	0.0442292	0.0263083	0
BGIBMGA001241	39.7471	39.379	30.9997	35.3854	78.5419	76.5417	99.1409	78.5683	68.4041	82.9468
BGIBMGA001242	1.40919	1.36634	1.38273	2.08172	5.22317	5.57856	3.03089	5.87874	4.0476	5.71394
BGIBMGA001243	1587.91	1880.2	1446.09	1874.38	2855.18	4349.34	3820.77	3618.17	3565.74	4029.42
BGIBMGA001244	3.31824	2.477	1.11672	2.59883	2.05422	4.59523	0.920311	4.40837	2.09774	3.05969
BGIBMGA001245	0	0.0634168	0.0400718	0.0209617	0.0285121	0.0121399	0	0	0.0294148	0.00776803
BGIBMGA001246	0	0.139157	0.0351723	0.0459969	0.187695	0.159834	0.220875	0.162771	0	0.136365
BGIBMGA001247	0.0693117	0.952053	0.0707744	0.092556	0.0629473	0	0.580252	0	0.0324701	0
BGIBMGA001248	0.421952	3.17657	0.0497142	0.0568875	0.0958017	0.0188264	1.45691	0.0287585	0.0342121	0
BGIBMGA001249	13.3937	14.0486	6.61716	7.41489	13.0625	11.3763	14.824	11.8359	13.6582	12.8407
BGIBMGA001250	2.40403	1.61616	2.67531	3.59271	4.60536	11.8524	1.76635	9.78484	2.95628	4.99099
BGIBMGA001251	5.54236	2.59262	5.36147	7.75811	11.2443	23.6874	3.32532	19.0684	7.19704	8.92578
BGIBMGA001252	64.5567	65.9746	51.2812	43.1968	96.2161	82.6083	112.796	86.2334	97.5723	91.9268
BGIBMGA001253	10.1476	4.61872	6.41386	8.56531	9.57798	16.8608	4.68841	11.988	10.587	11.5125
BGIBMGA001254	0.931945	0.321324	1.90117	2.70353	2.40778	4.05415	0.566682	3.37884	2.35981	2.4391
BGIBMGA001255	0.960883	0.576634	1.85754	2.60673	2.01642	3.67951	0.428712	3.43853	2.71395	3.10923
BGIBMGA001256	0	0.00773706	0.022	0.0415577	0	0.0555417	0	0.120666	0.0269153	0.113727
BGIBMGA001257	9.82109	8.67654	4.63765	5.4044	6.63229	6.38508	4.61362	6.2899	6.33668	7.3435
BGIBMGA001258	30.6288	26.0914	35.698	58.8977	32.4525	68.9985	8.01808	45.4736	19.8923	36.6485
BGIBMGA001259	0	0	0.303399	0.464514	0.166733	0.112093	0	0.0799065	0.0814795	0
BGIBMGA001260	2.14617	1.23863	0.273932	0.255884	0.278442	0.711333	0	0.724403	0.359073	0.872399
BGIBMGA001261	6.31625	4.55609	0.717182	0.924598	1.10986	1.6334	0.340709	1.28679	1.78283	1.49874
BGIBMGA001262	5.60284	3.35336	6.0036	12.5158	7.76866	18.5626	3.1541	16.5067	8.03622	15.6088
BGIBMGA001263	2.46108	2.70315	1.48719	1.25166	4.85434	2.67654	4.5001	1.99886	2.91835	0.74215
BGIBMGA001264	24.9346	22.9416	13.4231	17.9552	20.9279	31.2736	11.8145	22.7825	19.5378	17.452
BGIBMGA001265	29.193	31.788	14.3679	25.5479	30.7585	55.1234	22.2442	60.7166	34.206	48.3114
BGIBMGA001266	3.20707	7.25986	1.31937	2.04396	3.08108	4.9195	4.50385	3.78873	3.01722	5.98095
BGIBMGA001267	24.3815	25.8223	15.2485	17.9273	28.7641	39.6596	27.3545	36.1295	24.6492	29.6475
BGIBMGA001268	1.55924	1.26898	1.68156	2.99496	3.13996	7.18277	1.0103	7.40373	3.67341	4.9008
BGIBMGA001269	3.05416	1.22285	5.42973	5.05248	7.82584	14.8363	2.85603	12.2739	8.85286	8.76465
BGIBMGA001270	2.00451	1.07975	1.54648	3.01876	1.92832	2.9282	0.76169	1.68395	0.626027	1.5761
BGIBMGA001271	12.0508	9.56849	10.2881	9.03213	30.1501	17.1818	34.1564	22.4642	55.698	33.032
BGIBMGA001272	2.78989	1.90023	5.63279	8.24383	3.00137	3.21859	4.95292	5.82909	8.77071	5.59088
BGIBMGA001273	0.0486868	0.0590075	0	0	0.0442162	0	0.0260162	0	0.0342121	0
BGIBMGA001274	0.263814	0.0581343	0	0	0	0	0	0	0	0
BGIBMGA001275	0	0.0335336	0	0.0138552	0.0628193	0	0	0.0163432	0.0388849	0
BGIBMGA001276	0.580794	0.913589	0.0473179	0.136137	0.190785	0.100346	0.211304	0.204379	0.295237	0.229318
BGIBMGA001277	0.413193	0.303505	0.0958892	0.01254	0.0568563	0.0871501	0.0535257	0.0443757	0	0.092942
BGIBMGA001278	42.3721	45.588	38.451	35.915	105.752	85.4296	107.637	77.8298	110.787	71.5054
BGIBMGA001279	29.4429	30.6847	26.1022	26.9055	30.5793	28.054	20.059	29.8487	26.5231	26.9075
BGIBMGA001280	33.3716	37.9033	26.628	21.9054	36.3053	27.9868	37.9899	28.6846	28.2275	28.9528
BGIBMGA001281	8.65168	7.97067	6.03892	10.0823	11.3365	18.9247	4.17387	16.5318	9.99044	13.6498
BGIBMGA001282	16.0565	17.5994	10.8839	10.5177	24.013	22.6955	19.9287	22.2938	19.5539	17.5375
BGIBMGA001283	46.9426	46.9095	45.0098	49.8272	125.296	129.372	188.088	132.323	146.56	152.432
BGIBMGA001284	0	0	0.732901	1.26236	0.99632	1.43511	0.299347	1.3236	0.360846	0.190588
BGIBMGA001285	0	0	0	0	0	0	0	0	0	0
BGIBMGA001286	0.289943	0.197666	0.0555116	0.018149	0.0493724	0.0420437	0	0.0642242	0	0
BGIBMGA001287	11.1279	9.6896	0.537801	1.35253	2.45294	2.63193	1.67421	4.08425	2.58122	1.52372
BGIBMGA001288	13.9375	9.79147	0.628705	1.04643	3.15171	2.7921	2.79161	2.88748	1.91419	1.71735
BGIBMGA001289	17.6833	12.4952	1.50755	1.16954	6.39353	2.55452	10.0198	4.29635	5.62688	2.52616
BGIBMGA001290	9.4691	7.44724	3.06478	3.43993	4.06371	6.79916	2.49207	5.15584	3.96356	6.47914
BGIBMGA001291	1.64923	1.58016	1.19475	0.92631	3.03606	1.27977	3.17976	1.2243	1.75402	1.2242
BGIBMGA001292	75.9933	65.3768	23.514	24.5484	41.9716	44.481	20.1647	40.136	30.4215	32.5437
BGIBMGA001293	3.35924	3.69831	3.1585	3.70782	7.0679	9.34438	4.91521	9.2148	7.55121	5.75078
BGIBMGA001294	4.12427	4.93234	4.22525	4.24907	12.3198	10.5298	12.2306	10.9814	13.435	6.87295
BGIBMGA001295	0	0	0.0268135	0.490918	0.0635949	0.162465	0	0.3309	0.147619	0.363851
BGIBMGA001296	18.8987	15.4015	0.212568	0.16921	0.197279	0.0839979	0.0257948	0.171082	0.101763	0.0268741
BGIBMGA001297	1.81114	1.16983	1.06311	1.67269	2.68886	2.78039	1.15904	2.8571	1.87473	1.72275
BGIBMGA001298	0.120681	0	0	0	0	0	0	0	0	0
BGIBMGA001299	0.224242	0.0959216	0.0202036	0	0	0	0	0.0311662	0	0
BGIBMGA001300	5.04627	2.47086	5.5959	4.85178	8.63419	5.73687	6.06178	6.50996	11.489	4.30017
BGIBMGA001301	7.15525	4.52744	123.572	114.3	347.1	261.951	430.284	289.283	292.684	210.32
BGIBMGA001302	1711.1	1901.8	201.541	226.267	347.022	487.027	495.459	592.53	450.721	586.75
BGIBMGA001303	69.6093	75.2111	72.1832	79.1827	93.0874	93.6986	130.354	89.5811	82.8703	108.634
BGIBMGA001304	0	0	0	0	0	0	0	0	0	0
BGIBMGA001305	0	0	0	0	0	0	0	0	0	0
BGIBMGA001306	0.0635519	0.288839	0	0	0	0	0.0679191	0	0	0
BGIBMGA001307	328.062	354.053	202.14	197.246	143.369	206.989	111.341	159.218	71.2798	154.286
BGIBMGA001308	3.45477	5.06204	2.34959	1.78165	6.36874	6.43029	7.65989	8.61957	4.85531	3.55959
BGIBMGA001309	11.2551	15.5374	7.748	8.06684	21.2184	21.4102	34.2234	24.1352	25.2636	21.2229
BGIBMGA001310	3.7325	3.66126	1.3571	1.70489	3.17435	3.65007	3.22102	3.39569	4.00041	3.65615
BGIBMGA001311	0	0.0799346	0	0	0	0.153019	0.0704858	0.0779154	0.0926908	0.195827
BGIBMGA001312	12.2308	14.0529	6.39394	8.39526	15.6359	16.0129	11.2831	16.5838	14.2263	14.2702
BGIBMGA001313	0.134066	0.137488	5.06248	7.37448	7.15546	10.2765	3.7583	8.1627	1.08701	0.658334
BGIBMGA001314	0.0300106	0	0.574574	1.53287	0.708628	1.35774	0.160365	0.602711	0	0.0445531
BGIBMGA001315	5.96413	5.95976	1.65921	2.14547	3.02881	4.46186	0.988617	4.19874	1.33427	1.7347
BGIBMGA001316	0.0846569	0.0855022	0.723963	0.62176	1.05074	1.22758	0.79919	0.516723	0.178464	0.0418933
BGIBMGA001317	0	0.168254	0.0607522	0.139036	0.1621	0.115032	0.0847802	0.117146	0.0836162	0.11777
BGIBMGA001318	536.821	648.828	170.776	255.005	290.724	549.191	194.89	534.59	230.079	395.65
BGIBMGA001319	384.26	483.773	137.09	185.037	206.459	413.828	182.581	450.736	185.787	350.8
BGIBMGA001320	2.64833	2.17352	0	0.0417693	0	0.0241906	0.0891439	0	0	0.0309579
BGIBMGA001321	3.15909	2.84257	2.6026	4.33837	3.82535	9.85587	1.58578	7.49237	3.26256	6.62629
BGIBMGA001322	1.43691	0.54995	1.15834	1.36335	0.824189	2.89513	0.565766	4.91387	1.16914	2.41389
BGIBMGA001323	66.8407	82.0343	40.6271	39.7421	64.0161	74.3392	56.2201	61.0949	34.449	36.7697
BGIBMGA001324	0.598313	1.71134	0.0366564	0	0	0	0	0	0	0
BGIBMGA001325	16.2414	27.8306	0.0191356	0	0	0	0	0	0.0351163	0.0185475
BGIBMGA001326	11.3062	14.1612	7.83329	9.84641	21.2744	23.161	21.9234	19.8788	19.9551	21.0935
BGIBMGA001327	26.3446	27.1835	7.82763	10.2655	18.3298	23.6473	18.1546	20.1702	14.0815	17.4395
BGIBMGA001328	0.0248228	0.0601696	0.0760399	0.0372907	0.045087	0.0287958	0.0663215	0.0879745	0.139543	0.165831
BGIBMGA001329	0	0.0968222	0.12236	0.240026	0.362759	0	0.426886	0.283129	0.33682	0.0592996
BGIBMGA001330	19.2617	14.3193	16.6364	13.278	52.3388	32.2546	37.5006	32.8746	57.5243	24.7404
BGIBMGA001331	4.9463	3.12472	4.82642	5.58499	6.6948	13.0932	3.53094	16.6277	12.1853	15.4944
BGIBMGA001332	1.45363	1.72723	0.480217	0.485279	1.70843	0.793548	2.28459	1.01016	2.12304	1.0367
BGIBMGA001333	0.0839055	0.0203384	0.0514057	0.117646	0.0457206	0.019467	0.0717371	0	0.0471681	0
BGIBMGA001334	3.79465	2.57789	3.58668	5.11056	7.29146	9.96242	3.45778	9.6146	7.07322	8.67998
BGIBMGA001335	16.8531	14.9448	10.9622	12.9157	26.4433	23.9519	20.3254	19.1174	18.3396	18.1852
BGIBMGA001336	4.91077	3.2201	6.25276	11.3762	7.61833	20.6053	1.88234	20.8075	9.85938	18.6582
BGIBMGA001337	45.6865	44.5296	0.280941	0.423927	0.69195	1.08027	0.693637	0.500054	0.356929	0.314199
BGIBMGA001338	89.2799	76.9705	1.30551	1.49	3.53264	2.42699	5.54835	3.38698	1.96018	1.82905
BGIBMGA001339	48.0838	51.9551	19.427	24.6636	33.0297	43.0169	35.2436	44.346	36.4121	46.1649
BGIBMGA001340	14.1244	15.9054	7.02062	9.1972	11.7741	18.4125	13.9234	17.0615	14.1119	22.3369
BGIBMGA001341	23.4323	16.4861	17.3948	10.6415	42.8877	25.9025	51.5114	20.3144	50.9665	22.1754
BGIBMGA001342	0.0491083	0.119037	0	0	0	0	0	0	0	0.0729052
BGIBMGA001343	24.5974	25.3195	11.9561	10.7988	25.0419	18.4366	26.6778	16.5528	24.2299	14.4442
BGIBMGA001344	2.81385	3.14181	2.64699	3.99419	6.13715	7.42802	3.95437	7.98329	6.94385	5.4602
BGIBMGA001345	0.270096	0	0	0	0.16353	0	0.0962188	0.106361	0	0.0668297
BGIBMGA001346	0.478194	1.74715	0.163059	0.143326	0.633992	0.210555	1.40633	0.342253	1.00072	0.0518187
BGIBMGA001347	10.1891	7.43428	4.65826	3.62429	4.77825	7.56234	8349.51	4714.7	12329.2	15143.6
BGIBMGA001348	2.265	2.15689	2.25935	2.26844	2.22123	3.04704	2.10535	3.71013	3.66471	2.49367
BGIBMGA001349	1.95942	2.06231	2.76422	2.453	3.69949	4.63579	3.47175	4.75142	4.89155	4.11458
BGIBMGA001350	3.34961	3.46425	1.87261	1.901	2.74797	3.69144	0.978477	4.06265	2.8559	3.14113
BGIBMGA001351	0.998007	1.89499	1.64325	2.33222	2.09975	0.810419	2.22206	1.53272	4.81557	0.876626
BGIBMGA001352	89.8753	87.8061	29.0844	51.3726	34.391	59.1549	36.5171	93.5188	72.3974	84.0834
BGIBMGA001353	170.039	172.667	52.9292	88.363	70.5034	116.236	84.5414	196.42	149.698	171.932
BGIBMGA001354	0.195587	0.158032	0.0332857	0.108824	0.256572	0.12605	0.278703	0.179713	0.152709	0
BGIBMGA001355	4.46051	7.14135	6.03069	8.16245	7.75178	12.2653	3.9431	18.3457	7.66184	9.11544
BGIBMGA001356	5.55466	7.01661	7.57915	9.2457	11.6168	10.1647	7.19053	16.6825	11.5998	10.1047
BGIBMGA001357	0.0766488	0.464485	0.0293499	0.0575739	2.26234	2.91202	2.62131	3.89367	4.9552	3.94002
BGIBMGA001358	15.1343	11.6636	3.3968	6.62291	2.46573	8.41969	7669.94	4693.11	8287.28	5690.65
BGIBMGA001359	0	0	0	0	0	0	0	0	0.112273	0
BGIBMGA001360	0	0	0	0	0	0	0.170754	0	0.0561367	0.237198
BGIBMGA001361	0.0322273	0.0195295	0	0	0	0	0	0	0	0
BGIBMGA001362	0.371935	0.112695	0.0712095	0.093125	0	0.107866	0	0	0.130679	0.207063
BGIBMGA001363	990.941	1094.62	912.565	974.989	2059.15	2724.13	4226.24	3373.9	4186.45	4810.29
BGIBMGA001364	18.9751	19.4231	9.83579	11.4958	16.5711	22.8407	15.6382	24.5136	20.3758	18.962
BGIBMGA001365	1.38317	1.25102	1.2648	1.28706	2.91541	2.98158	1.41203	2.57298	3.22773	1.60519
BGIBMGA001366	3.36119	2.65922	1.62668	2.05718	3.13735	3.46592	3.31777	3.69505	3.60846	2.35637
BGIBMGA001367	0.905471	1.07671	0.771937	0.496199	2.49801	0.97112	2.31881	1.83665	2.25697	0.469217
BGIBMGA001368	0.0352299	1.3521	0.0179867	0.0705667	0.0319949	0.0272457	0.552212	0	0.0495119	0
BGIBMGA001369	0	0.168844	0	0.039864	0.0180743	0	0.127616	0.0235113	0	0
BGIBMGA001370	7.03484	7.19536	1.91414	5.32696	3.14683	10.625	1.00243	10.3314	3.51269	6.24988
BGIBMGA001371	5.81015	5.68269	1.59936	4.09363	2.57559	9.09676	1.12899	7.19032	2.66094	5.12109
BGIBMGA001372	8.21326	7.9072	1.82219	3.68307	3.27601	9.95656	1.57339	10.0962	4.98374	6.08075
BGIBMGA001373	41.4259	31.1802	10.0173	15.6942	21.2618	30.5324	12.0617	36.1703	25.6631	15.5737
BGIBMGA001374	0.0383244	0.534158	0.0293499	0.0767652	0.0696106	0	0.20479	0.0452752	0.269304	0.128015
BGIBMGA001375	2.44587	2.45514	1.68925	2.28427	2.8754	3.16807	1.55554	2.85401	2.48843	2.16083
BGIBMGA001376	2.2688	0.630151	0.0723963	0.142016	0.171706	0.109664	0	0	0.199285	0.350856
BGIBMGA001377	0	0.0920676	0.0678716	0.1268	0.218465	0.176246	0.297677	0.209398	0.2669	0.22555
BGIBMGA001378	0	0.104952	0	0	0.157288	0	0.323912	0	0.121701	0.064279
BGIBMGA001379	1.25028	0.788459	0.583842	1.242	1.27395	2.62958	5.52947	4.40711	9.54284	4.57999
BGIBMGA001380	22.404	26.0458	7.77341	9.58038	18.4927	22.0744	26.3058	26.4042	29.1032	19.3037
BGIBMGA001381	0.648624	0.485054	0.317064	0.221143	0.451199	0.400233	0.427717	0.733656	0.737016	0.860494
BGIBMGA001382	2.42499	2.39109	3.96606	7.90347	4.51662	13.0643	1.93274	11.0708	5.83415	11.1969
BGIBMGA001383	6.29164	6.83587	11.7051	19.4605	124.999	236.745	17.8118	69.2596	4.28715	5.00044
BGIBMGA001384	2.95632	2.16647	3.554	6.09376	4.24582	10.4081	1.35931	11.777	4.92778	7.17022
BGIBMGA001385	0.0602124	0.0291906	0.11067	0.192972	0.185924	0.0977895	0.270271	0.142266	0.236942	0.0715121
BGIBMGA001386	64.4997	64.0857	42.8325	66.5378	81.8278	149.79	61.1975	156.149	87.1192	137.179
BGIBMGA001387	0.105037	0.254607	0	0.0701311	0.0635949	0	0.0748368	0.124088	0	0.0259893
BGIBMGA001388	0.0497545	0.180905	0.152413	0.14949	25.3041	11.0818	174.781	35.3845	375.146	44.0232
BGIBMGA001389	4.12962	4.22111	0.0381033	0	0.677787	0.80805	0.797603	0.117557	2.02781	0.701712
BGIBMGA001390	2.68446	1.76087	1.93425	2.65481	5.19924	7.53416	2.61186	9.11617	7.417	9.84182
BGIBMGA001391	0	0	0	0	0.0327059	0	0.0192438	0	0	0
BGIBMGA001392	0	0.0386201	0	0.0319136	0	0	0.034055	0	0	0
BGIBMGA001393	0.0314239	0.228511	0	0	0.0071346	0	0.251875	0.0185616	0	0
BGIBMGA001394	5.41022	4.01887	2.87358	1.5731	4.43794	4.6565	2.14494	3.81426	3.92439	3.56254
BGIBMGA001395	162.725	192.411	103.058	89.3594	169.909	175.678	231.07	184.357	175.288	224.017
BGIBMGA001396	7.7705	4.3679	15.6516	35.2259	13.8792	36.3037	4.85918	28.1143	11.4549	19.5727
BGIBMGA001397	0.116349	1.37488	0.111379	0.0291314	0.105665	0.0674855	1.15018	0	0	0.0431823
BGIBMGA001398	0.897634	0.331105	0.637619	0.729621	0.909727	1.5695	0.139032	1.72129	1.81002	1.81544
BGIBMGA001399	49.1967	67.0303	27.9832	29.2628	8.95725	9.19615	9.49739	9.96162	10.2422	11.4564
BGIBMGA001400	0.10494	0.114467	0.0763477	0.141884	0.138191	0.413903	0.0672908	0.241747	0.132734	0.179161
BGIBMGA001401	6.10009	7.24497	3.72324	3.42981	6.24807	5.65759	7.72836	5.88797	7.82101	7.35379
BGIBMGA001402	97.3773	104.612	18.8709	22.3782	34.8947	50.4273	54.9234	66.7119	76.6178	77.0375
BGIBMGA001403	1.3978	1.3122	2.11001	2.15249	4.97508	3.65546	4.42976	4.31443	4.28094	2.9208
BGIBMGA001404	0.433135	0.674939	0.379094	0.433793	0.805458	1.02885	0.352685	1.12085	0.550752	0.321512
BGIBMGA001405	0	0	0	0	0	0	0.0186516	0	0	0
BGIBMGA001406	147.441	154.566	50.1743	76.8827	122.41	213.097	102.512	217.891	105.161	153.71
BGIBMGA001407	0.187726	0.227521	0.0513449	0.0268587	0.0852442	0.0311103	0.171965	0.0316819	0.0188449	0.0398135
BGIBMGA001408	0.0161137	0	0.00617014	0.0161381	0.117072	0.0373854	0	0.0475904	0	0
BGIBMGA001409	0	0	0	0	0	0	0	0	0	0
BGIBMGA001410	0.0215052	0	0.0164693	0	0	0	0	0	0	0.00798156
BGIBMGA001411	51.2564	47.3633	32.3452	34.7738	55.6881	77.7127	51.3025	68.9191	54.6965	43.7083
BGIBMGA001412	0.0561585	0	0	0	0	0	0	0	0	0
BGIBMGA001413	2.16568	1.62485	1.10569	0.929556	1.96682	3.82827	1.32257	1.82747	2.02909	3.44477
BGIBMGA001414	0	0	0	0	0.0873082	0	0	0	0	0
BGIBMGA001415	451.812	380.678	304.896	318.469	292.327	362.712	233.922	316.305	218.874	285.34
BGIBMGA001416	5.90206	5.61971	3.39647	5.22172	5.51595	9.21133	2.29534	9.50978	7.14459	6.85149
BGIBMGA001417	11.8617	10.7344	8.32558	16.1064	11.5186	27.2201	5.20784	23.3861	14.6143	28.0267
BGIBMGA001418	0	0	0	0	0	0	0	0.16545	0	0
BGIBMGA001419	0	0.0757507	0.0119663	0.0312982	0.0283812	0	0	0.0369186	0.0439196	0.0347956
BGIBMGA001420	0.0727181	0.0881331	0.445516	0	0	0.421784	0.0777152	0.429534	0.817581	0.0539779
BGIBMGA001421	0	0	0	0	0	0	0	0	0	0
BGIBMGA001422	0.0414015	0.050178	0.110973	0.0414644	0.338399	0.024014	0.243356	0.171186	0.145464	0.122928
BGIBMGA001423	2.31859	1.06438	1.71566	2.12883	3.07852	3.73441	0.747261	3.98145	3.38824	2.13213
BGIBMGA001424	0.10039	0	0.153762	0.100542	0.0911714	0.0582286	0.0536441	0.118597	0	0.0745181
BGIBMGA001425	15.8816	13.4463	11.2243	16.0194	24.0045	35.3995	17.3852	31.681	23.5316	31.3581
BGIBMGA001426	0.142468	0.669092	0.054553	0.0445889	0.105126	0.134282	0.180807	0.0420768	0.12514	0.0330477
BGIBMGA001427	12.7161	10.6688	6.74137	7.93545	14.6462	14.1349	11.0909	13.3672	13.4713	11.9566
BGIBMGA001428	6.10025	5.10547	2.94494	2.31951	8.63558	5.1199	7.45347	4.96618	9.26108	3.7367
BGIBMGA001429	0	0	0	0	0	0	0	0	0	0
BGIBMGA001430	9.91421	9.43286	5.15469	9.49697	7.90747	17.0403	6.13386	17.1701	9.79128	18.8336
BGIBMGA001431	71.0681	64.0251	13.2432	16.1314	23.0278	33.1055	15.334	31.7759	25.1363	26.4499
BGIBMGA001432	110.359	128.069	23.4975	25.6299	51.2685	55.9545	39.33	73.2331	76.7641	43.5614
BGIBMGA001433	0.61319	0.278691	1.93709	3.91502	12.1122	28.809	1.39257	13.3109	2.04671	4.26717
BGIBMGA001434	0.408793	0.371588	2.54366	5.78298	17.2634	30.8837	4.15041	15.4539	2.65714	4.55165
BGIBMGA001435	1.10586	1.15294	4.47127	9.83688	47.1922	64.7776	13.5088	36.847	6.60106	8.7383
BGIBMGA001436	5.86522	5.41922	3.67795	3.40008	8.86104	6.3557	9.46877	6.73333	8.96056	7.44737
BGIBMGA001437	109.519	135.587	103.203	124.517	196.871	246.204	232.55	291.169	249.164	359.728
BGIBMGA001438	29.8743	30.9814	28.1068	32.7728	49.5772	60.2159	33.4358	58.2751	47.089	50.2851
BGIBMGA001439	0.0578776	0.21044	0.0221621	0.0579655	0	0.0335706	0.0618549	0	0	0.021481
BGIBMGA001440	0.610832	0.317279	0.768515	0.436971	1.10949	1.26535	1.25899	1.2886	3.98571	0.939215
BGIBMGA001441	0	0	0	0	0.104064	0	0	0.101526	0	0
BGIBMGA001442	0	0.274975	0	0	0	0	0	0	0	0
BGIBMGA001443	0.0995089	0.241206	0	0	0	0	0	0	0	0
BGIBMGA001444	0.123689	0.256986	0	0.0353933	0	0	0	0	0.0993322	0
BGIBMGA001445	0	0	0	0	0	0	0	0	0	0
BGIBMGA001446	0.0637304	0	0.14642	0	0.173635	0.147861	0.13622	0	0.0895664	0
BGIBMGA001447	0.575595	0.218004	0.330605	0.720586	0.500961	1.87797	0.140972	1.30331	0.303352	0.907923
BGIBMGA001448	16.1706	11.358	12.4803	13.7332	28.3424	32.0228	11.6173	28.0991	25.7428	19.1821
BGIBMGA001449	1.44204	0.46606	0.662611	1.82935	1.09135	2.78807	0.359597	2.89608	0.810652	3.81779
BGIBMGA001450	1.99655	1.26489	4.86503	9.16474	3.02203	8.82575	1.40633	14.9024	8.20524	19.008
BGIBMGA001451	0	0	0	0.200493	0.0606022	0	0	0	0.0937813	0
BGIBMGA001452	0.0642114	0.0778232	0.0655665	0.321545	0.408207	0.496591	0.0914986	0.531001	0.180485	0.0794391
BGIBMGA001453	0.145436	0	0.389826	0.436971	0.924572	1.68714	0.544006	1.46041	2.04395	1.61934
BGIBMGA001454	0	0.0968222	0	0	0	0	0	0.0943764	0	0.0592996
BGIBMGA001455	0.037072	0.0449306	0	0	0.0336679	0.0430055	0	0	0.0521007	0.110072
BGIBMGA001456	27.4978	31.0735	8.27485	10.0389	16.5058	16.348	17.2062	15.6138	16.2268	14.751
BGIBMGA001457	21.2545	24.1628	10.0923	13.8404	25.109	24.1398	23.8189	25.5616	19.5719	25.5657
BGIBMGA001458	22.8004	15.8927	10.01	20.8805	15.275	36.2379	3.09091	34.8969	14.7392	27.6586
BGIBMGA001459	0.327231	0.1322	0.0835342	0	0.198122	0.379606	0.349718	0.12886	0	0
BGIBMGA001460	132.236	124.759	172.571	164.865	446.782	378.921	641.819	519.71	628.178	398.372
BGIBMGA001461	42.9592	28.276	31.8572	45.6085	69.4866	126.166	27.8539	166.759	44.5236	63.0248
BGIBMGA001462	0.181666	0.195712	7.31177	7.90435	20.1464	19.0604	29.446	30.0221	32.5381	27.7488
BGIBMGA001463	20.9864	19.7127	14.358	12.5127	36.2254	25.7503	39.4671	26.2415	38.2628	28.3681
BGIBMGA001464	50.9766	53.5405	31.3474	34.5845	69.807	78.4442	79.7346	71.3281	59.1932	75.2971
BGIBMGA001465	0.0623298	0.0755426	0	0	0	0	0	0	0	0
BGIBMGA001466	0.629265	0.814896	0.957216	1.07915	1.66748	0.77998	0.976518	0.661926	1.02974	0.49909
BGIBMGA001467	11.1527	12.5694	6.96151	7.31318	11.2616	12.5711	12.3547	13.4604	9.81816	10.3713
BGIBMGA001468	2.28972	0.845211	2.91959	6.89125	4.89785	14.4945	0.695614	14.8295	5.70087	13.0622
BGIBMGA001469	1.27223	0.963698	1.17729	0.955619	1.92568	3.68963	3.39913	3.00593	3.50146	2.20351
BGIBMGA001470	14.6364	12.434	9.86675	12.5529	28.5977	30.0068	19.2076	30.0689	28.0126	20.5751
BGIBMGA001471	1752.27	1904.71	1398.35	1685.88	2670.09	3889.57	4614.57	4204.71	4042.42	5935.01
BGIBMGA001472	0	0.0066291	0.0167552	0	0.0447065	0.0253803	0	0.0129233	0.038435	0.0243603
BGIBMGA001473	0.457897	1.10097	0.107463	0.0369832	0.0335364	0.0428375	0.0552506	0.0436245	0.0622766	0.0219285
BGIBMGA001474	103.148	118.685	81.9853	78.8515	207.173	181.621	204.254	155.049	183.395	165.706
BGIBMGA001475	9.66597	7.1955	4.20099	5.23836	6.8623	11.3724	5.27522	12.3581	9.585	12.0481
BGIBMGA001476	16.0172	18.1371	11.1736	9.21761	23.8283	14.4839	29.6417	13.2961	19.7531	13.0942
BGIBMGA001477	36.1187	20.7841	33.8858	16.0444	78.7752	23.1615	43.4461	18.0068	49.9346	12.7083
BGIBMGA001478	19.9036	20.5731	10.0407	11.4301	18.6129	21.9248	14.6438	18.291	19.3053	15.2999
BGIBMGA001479	0.495269	0.100043	0.749551	1.07471	1.04951	2.28447	0.264652	2.215	1.78984	1.6631
BGIBMGA001480	2.73821	1.5171	0	0	0	0	0	0	0	0
BGIBMGA001481	9.44544	7.30583	4.6891	7.58209	4.48304	7.87378	0.786256	4.71013	0.300179	0.246627
BGIBMGA001482	96.566	95.7257	54.3516	41.8946	55.8903	60.1232	37.8104	47.9102	34.1774	37.6819
BGIBMGA001483	2582.63	3086.11	2143.19	2443.36	4770.25	5223.97	6316.59	4753.93	6269.97	5635.96
BGIBMGA001484	2.24762	1.86835	1.69425	2.19211	2.57559	5.97919	0.666544	6.22806	3.04303	6.55125
BGIBMGA001485	0	0	0	0	0	0	0	0	0	0
BGIBMGA001486	0	0.0516871	0	0	0.0580961	0.0742087	0.0455773	0	0	0
BGIBMGA001487	0.0527629	0.447634	0.0404073	0	0	0	0.0563887	0.0623323	0	0
BGIBMGA001488	0	0.0217544	0	0.0179767	0.0489036	0.0416445	0	0.0424097	0	0
BGIBMGA001489	0.0231039	0.406022	0	0.023139	0	0.0536035	0.160495	0.0545884	0.0324701	0.0171498
BGIBMGA001490	319.054	354.363	326.905	435.801	938.794	1272.57	873.619	1366.25	847.244	1330.21
BGIBMGA001491	22.7389	8.78564	0.0779154	0.0254736	0.184796	0.29506	0.353377	0.0600962	0.0357462	0
BGIBMGA001492	0.59421	0.327351	0.393009	0.297556	1.54536	1.2533	2.54018	1.11679	1.86	0.661614
BGIBMGA001493	0.00482724	0.00585054	0	0	0.0350719	0.0111997	0	0.00570275	0.00678418	0
BGIBMGA001494	20.6913	18.9396	9.19729	11.8192	18.6599	19.3904	12.4638	17.4014	15.1457	13.8123
BGIBMGA001495	61.3199	70.6837	43.3902	40.3558	68.0239	73.3336	91.2589	69.4305	66.8288	65.8302
BGIBMGA001496	28.21	33.2444	13.7668	18.3042	25.3744	29.2437	16.1327	27.8311	18.6843	26.5314
BGIBMGA001497	1.25569	0.605454	2.8641	3.55477	3.16874	4.96757	0.390547	4.5215	3.65789	3.52491
BGIBMGA001498	17.1891	13.3045	0.79545	0.479334	1.9236	1.77195	1.54537	1.8045	1.04473	1.14894
BGIBMGA001499	2.2803	1.4399	1.23269	1.65045	2.6278	3.71227	1.29018	2.1053	3.12393	3.29994
BGIBMGA001500	42.53	49.6374	33.4672	37.3991	75.7646	87.0365	117.719	94.5733	84.9906	93.2403
BGIBMGA001501	2402.01	2663.66	1929.55	2026.33	3833.07	5454.76	6259.55	6358.44	5878.63	7650.53
BGIBMGA001502	3.43694	2.78553	5.3288	7.0955	8.11934	12.4259	4.21395	12.1809	8.08994	10.3457
BGIBMGA001503	0.530094	0.526822	0.30853	0.435337	0.885811	0.651834	0.838452	0.713909	1.08769	0.417092
BGIBMGA001504	0.744141	0.681425	0	0	0	0	0.0353457	0	0	0
BGIBMGA001505	0	0	0	0	0	0	0	0	0	0
BGIBMGA001506	1.38906	0.537792	0.0295495	0	0.0350421	0	0.0412366	0	0	0
BGIBMGA001507	0	0.0400838	0	0	0	0	0	0	0	0
BGIBMGA001508	1.52972	0.416629	0	0	0.0312193	0	0	0.0812209	0	0
BGIBMGA001509	28.2204	26.1044	18.6914	21.0656	47.7167	44.5634	47.0821	43.8847	46.3489	45.6432
BGIBMGA001510	3.88029	2.97676	2.5792	4.39231	4.58953	7.96959	1.94128	8.49176	5.67187	6.73906
BGIBMGA001511	0.891316	0.785643	55.952	83.0182	81.3642	134.354	54.0365	153.064	48.4358	85.7091
BGIBMGA001512	2.01458	1.26442	1.42344	2.84632	1.53555	4.46538	0.512624	4.66076	1.29767	2.99971
BGIBMGA001513	2.85814	2.12849	4.9767	6.26691	11.8571	14.923	4.06923	9.59488	4.02373	5.21446
BGIBMGA001514	0	0	0	0	0	0	0	0	0	0
BGIBMGA001515	0.165204	1.26809	0.0421726	0	0	0.0638819	0.647375	0	0	0
BGIBMGA001516	0.17725	0.107412	0	0	0	0	0	0	0	0
BGIBMGA001517	0	0	0.0895625	0.117126	0.10621	0.271333	0	0.0690797	0	0.0868097
BGIBMGA001518	0	0	0	0	0	0	0	0	0	0
BGIBMGA001519	0	0	0.147247	0.673972	1.22231	1.33827	1.02742	0.908573	1.4862	1.71265
BGIBMGA001520	0	0	0	0	0	0	0	0	0	0
BGIBMGA001521	3.1323	0.923424	2.9823	3.56099	4.38235	2.84799	1.26664	4.80052	5.82984	2.07372
BGIBMGA001522	4.74238	4.71234	5.6041	7.64965	10.6618	15.4112	7.86756	14.5591	9.14549	12.048
BGIBMGA001523	3.48423	2.25872	3.35092	3.32722	8.68342	7.04982	9.78545	6.50928	6.49101	5.47335
BGIBMGA001524	0	0	0.198952	0.130091	0.39322	0.301366	0.138819	0.153452	0.669355	0.224976
BGIBMGA001525	60.9199	59.5028	63.4477	58.3738	131.116	129.493	177.862	145.768	162.216	210.433
BGIBMGA001526	0	0	0	0	0.0746548	0.0953599	0	0	0	0
BGIBMGA001527	0.642114	0.129705	0.409791	1.179	1.06911	1.36563	0.34312	1.13786	0.300808	0.317756
BGIBMGA001528	0.681322	0.247725	3.17631	3.47149	3.45733	5.74995	0.700837	6.14736	4.58416	4.05223
BGIBMGA001529	0.139619	0	0	0	0	0	0	0	0	0
BGIBMGA001530	0	0.0314377	0.0132432	0	0	0	0	0.020429	0	0
BGIBMGA001531	2.82823	1.41254	0.0476031	0.0622534	0.0564513	0	0	0	0	0.011535
BGIBMGA001532	8.34661	10.1718	0	0	0	0	0	0	0	0
BGIBMGA001533	0.033762	0	0	0.0676265	0	0	0	0	0	0
BGIBMGA001534	0	0	0	0	0	0	0.0753016	0	0	0
BGIBMGA001535	0.0564379	1.71004	0.0216109	0.0565236	0.128139	0	0.663479	0.033337	0.118976	0
BGIBMGA001536	32.4891	34.1582	16.9137	17.4392	33.6962	31.4843	33.701	27.2195	21.5393	23.9309
BGIBMGA001537	44.1321	42.2422	29.1916	29.5461	64.5505	56.5177	65.5087	51.152	48.7908	52.1582
BGIBMGA001538	13.3786	9.71253	11.4585	15.2156	28.0047	33.1218	22.7496	32.1771	31.3326	37.1943
BGIBMGA001539	10.7919	10.2	9.32824	9.16608	17.748	17.915	9.2089	13.9747	14.1087	14.7794
BGIBMGA001540	18.6139	14.9799	10.357	15.854	17.2986	30.4023	13.262	33.7307	21.5915	34.6115
BGIBMGA001541	16.211	15.8332	25.8665	23.712	54.104	44.191	48.2205	42.1065	36.6685	38.5987
BGIBMGA001542	56.7562	55.2286	36.5579	49.9919	82.069	105.543	64.5432	99.7569	71.0996	68.0169
BGIBMGA001543	4.59893	4.33519	2.85672	2.09825	4.77993	5.335	3.11281	3.19945	2.80077	2.23789
BGIBMGA001544	0	0	0	0	0	0	0	0	0	0
BGIBMGA001545	0	0	0	0	0	0	0	0	0	0
BGIBMGA001546	7.53438	6.01536	5.54528	9.57369	8.92112	18.3884	3.27845	19.1755	9.29695	13.0925
BGIBMGA001547	28.6504	31.2407	15.5126	16.9365	35.4048	35.7498	46.2908	46.6317	41.2822	27.4199
BGIBMGA001548	6.42093	5.51285	3.23042	3.80547	5.05116	7.56362	3.40166	7.91076	7.4761	5.42021
BGIBMGA001549	2281.73	1834.48	1052.69	1129.96	1214.01	1589.24	1211.88	1366.51	1086.8	1527.24
BGIBMGA001550	8.29887	8.53721	7.81624	10.6239	16.1221	19.6036	10.6394	17.4733	11.6867	14.5807
BGIBMGA001551	61.8509	64.5457	59.2959	80.9163	63.7115	101.736	32.5763	96.5979	52.803	77.2794
BGIBMGA001552	21.1056	20.0521	4.35059	5.3868	10.0763	10.9217	10.1378	10.7758	10.995	9.04087
BGIBMGA001553	23.963	24.7599	4.45141	4.55455	13.2107	10.8305	20.1702	14.5993	14.8565	10.6933
BGIBMGA001554	12.9869	10.3353	14.0199	18.0605	26.3599	30.1311	22.3241	34.012	32.6003	42.5673
BGIBMGA001555	0	0	0.158919	0	0	0.320968	0	0.408581	0.194425	0
BGIBMGA001556	30.8169	33.4896	28.432	27.5525	50.107	48.8034	37.3432	42.8202	32.9087	32.5339
BGIBMGA001557	0.0115168	0.0348953	0.00881986	0.0115343	0.00522963	0.0133601	0.00615409	0.0136055	0.0080928	0.00427439
BGIBMGA001558	25.4048	23.7118	22.7968	26.0569	43.6301	46.3789	47.8046	56.517	55.9642	80.0854
BGIBMGA001559	1.24999	0.78192	2.82037	3.28453	3.28357	4.02274	0.869047	3.44563	2.33287	2.71872
BGIBMGA001560	1.14291	0.41261	1.11272	1.38819	1.47413	2.38369	0.461293	2.58549	1.58061	2.18411
BGIBMGA001561	7.54012	7.51424	6.9148	5.35524	11.9252	8.68412	11.8487	9.03559	12.7086	10.3599
BGIBMGA001562	0	0	0	0	0	0	0	0	0	0
BGIBMGA001563	0	0	0.0575335	0	0	0	0	0	0	0
BGIBMGA001564	0.0277586	0.0112143	0	0	0	0	0	0	0	0.0137366
BGIBMGA001565	0	0	0	0	0	0	0	0	0	0
BGIBMGA001566	0.0347443	0.0456186	0	0	0	0.0134351	0	0.00684097	0	0.00214919
BGIBMGA001567	1.2466	0.604341	0	0.0624244	0	0	0.066613	0	0	0
BGIBMGA001568	0.0335622	0	0	0	0	0	0	0.0396493	0	0
BGIBMGA001569	0.734025	0.3235	0	0	0	0	0	0.0262774	0	0
BGIBMGA001570	0.160025	0.452545	0.149786	0.320537	0.209923	0	0.247032	0.126032	0.224899	0.039595
BGIBMGA001571	10.4562	11.4772	1.05762	2.17346	3.89698	6.35097	2.8464	5.71018	3.53515	3.88077
BGIBMGA001572	7.64105	7.26618	3.79237	3.46822	8.95897	8.72766	8.74718	8.23993	8.61849	4.81018
BGIBMGA001573	0	0.0276635	0	0	0	0	0	0	0	0
BGIBMGA001574	0	0	0	0	0	0	0	0	0	0
BGIBMGA001575	4.97934	2.48681	2.77241	4.98691	4.65268	8.05044	1.03358	6.4537	5.01427	9.19663
BGIBMGA001576	14.8375	12.5379	7.54732	8.81787	16.8877	16.5617	12.5506	15.0005	14.2761	15.6641
BGIBMGA001577	0.201224	0.12194	0.0770515	0.100765	0.0114217	0	0.0268815	0.163432	0.123725	0.0373417
BGIBMGA001578	16.9288	14.8857	16.1889	14.0705	44.9738	27.281	66.4231	32.1893	44.2107	39.6251
BGIBMGA001579	10.0209	7.62735	8.4761	14.6221	17.8254	34.2605	8.47174	30.7989	16.7836	24.7065
BGIBMGA001580	11.6377	10.6564	9.06712	15.8837	19.9046	35.5396	16.9691	43.0451	20.1478	31.543
BGIBMGA001581	29.1887	33.7023	17.0649	16.9312	34.9712	37.2572	35.426	33.1991	26.58	27.5308
BGIBMGA001582	28.8699	27.0341	11.7624	16.978	30.4441	37.335	34.3955	64.7486	113.839	136.148
BGIBMGA001583	34.1941	35.4662	10.5492	17.552	13.0777	30.5895	7.52156	33.5857	26.6148	40.4702
BGIBMGA001584	246.173	284.81	67.2176	101.049	119.229	241.293	86.1481	256.144	183.575	300.066
BGIBMGA001585	103.613	106.526	39.3466	40.1607	84.5154	86.456	87.7314	118.431	187.946	171.022
BGIBMGA001586	0	0	0	0	0	0.103619	0	0.0527616	0	0.0331518
BGIBMGA001587	4.67692	5.16181	2.83489	1.31551	14.3329	5.65635	1.78663	3.64426	0.783156	0.20682
BGIBMGA001588	0	0	0	0	0	0	0.0352429	0	0	0
BGIBMGA001589	0	0	0	0	0	0	0.0193667	0.0428161	0	0
BGIBMGA001590	5.42733	3.49111	0.919859	1.14726	1.66656	1.80623	0.368461	2.5489	2.1726	2.04735
BGIBMGA001591	8.56627	9.40861	5.42855	4.28657	14.1504	12.4839	15.2954	11.6991	15.9256	5.98997
BGIBMGA001592	0.436308	1.29796	0.637898	0.218485	1.40487	0.552154	1.78038	0.398295	1.05914	0.0588849
BGIBMGA001593	196.016	210.026	133.529	136.335	255.653	256.742	406.021	241.4	288.317	318.832
BGIBMGA001594	4.87373	2.83462	1.3514	3.00161	1.51356	5.00392	0.419086	5.27786	1.77142	4.21027
BGIBMGA001595	0.651123	1.75367	0.41	0.666604	0.617616	0.100712	1.12885	0.564092	1.4438	0.687391
BGIBMGA001596	12.7942	11.8349	0	0.161381	0.117072	0.186927	0.447745	0.49494	0.407629	0.693738
BGIBMGA001597	1.418	0.749131	0	0.0728285	0	0	0	0	0	0
BGIBMGA001598	0.102198	0	0.0586997	0	0.0464071	0	0	0	0	0
BGIBMGA001599	0.0516812	0.0313184	0.801472	0.595236	2.95694	2.15831	2.92733	1.74005	2.85082	1.64958
BGIBMGA001600	4.05864	1.31377	2.7221	7.81401	7.10863	21.7281	2.11489	26.9965	15.0394	27.3293
BGIBMGA001601	0.0717976	0.0652631	0	0.0359533	0.0652049	0.208223	15.3655	11.4506	52.8737	53.6144
BGIBMGA001602	1.48519	1.57716	0.758266	1.01996	1.45158	3.00277	2.02563	2.55664	2.40534	2.05789
BGIBMGA001603	4.27432	3.15158	3.4103	4.49241	8.05887	7.65448	6.60022	7.39192	8.38254	7.98625
BGIBMGA001604	0	0	0	0	0	0	0	0	0	0
BGIBMGA001605	4.42417	3.43719	4.69128	11.4749	10.9205	16.318	4.12201	13.5355	3.50742	4.96812
BGIBMGA001606	0.499736	0.0302836	0.30617	1.02602	0.204232	0.521749	0.0801117	0.501817	0.0702327	0.111285
BGIBMGA001607	133.452	98.8675	17.3263	32.1689	19.505	54.413	4.69958	28.5346	5.46355	8.13671
BGIBMGA001608	141.872	111.739	20.2746	38.5481	29.7912	56.4341	8.99342	33.1829	6.76666	8.36752
BGIBMGA001609	3.29605	2.8655	5.55683	10.0898	6.05026	14.4297	3.3234	13.4152	7.23483	18.7431
BGIBMGA001610	0.251468	0.0903038	0.456489	0.858156	0.795092	1.33974	0.169212	0.924238	1.06024	0.836524
BGIBMGA001611	27.6232	23.4269	2444.05	2148.56	4742.72	2187.13	1447.72	626.265	52.9822	2.73477
BGIBMGA001612	4.00566	4.38873	2.74861	2.21448	3.60874	4.12634	3.04801	4.08858	2.88232	3.11608
BGIBMGA001613	1.99044	1.94079	0.332374	0.794388	1.41352	1.92708	0.895672	0.866321	1.05164	0.311049
BGIBMGA001614	1.43386	1.30721	1.27301	1.41062	2.96164	2.19328	1.13913	2.51839	2.55014	2.11926
BGIBMGA001615	3.70256	2.53015	2.35288	2.52472	7.51214	4.7521	5.51454	6.2354	6.75356	4.26875
BGIBMGA001616	22.8526	27.1784	18.627	20.5359	40.5419	47.4588	56.3031	54.3835	45.6699	47.958
BGIBMGA001617	0	0	0	0	0	0	0	0	0	0
BGIBMGA001618	0.0766488	0.092897	0.234799	2.22619	0.139221	1.067	0.081916	0.0905504	0.215444	0.227582
BGIBMGA001619	0	0	0.967239	2.04686	0.437955	1.54506	0.0736249	0.596826	0.129092	0.136365
BGIBMGA001620	27.3306	5.7735	1203.81	866.083	767.178	529.829	155.73	133.8	3.77295	2.9367
BGIBMGA001621	1.89636	2.15342	1.92984	2.63499	2.11788	4.08267	2.30056	4.6118	1.70473	2.16854
BGIBMGA001622	1.23569	0.982054	1.07043	1.64332	0.846266	0.610985	0.259791	0.263243	0.284693	0.120294
BGIBMGA001623	27.7873	31.2146	19.8088	19.6879	27.115	30.1344	17.4153	22.6122	23.0054	21.2434
BGIBMGA001624	4.85279	4.10037	2.21739	2.99376	5.10007	5.86889	3.85628	5.43003	4.40317	6.12277
BGIBMGA001625	0	0	0	0	0	0	0	0	0	0
BGIBMGA001626	0.144204	0	0.0552176	0.144423	0	0.278807	0	0.141965	0.0337772	0.0356803
BGIBMGA001627	348.703	360.509	247.057	232.202	688.481	554.22	712.072	595.179	836.293	654.53
BGIBMGA001628	6.53774	6.69347	3.4293	3.16919	5.53075	6.92614	6.34892	5.43112	5.53803	5.78358
BGIBMGA001629	0.032913	0.0132967	0.0336076	0.0109877	0.0797088	0.0509078	0.0351748	0.0777647	0.0616744	0
BGIBMGA001630	2.92372	1.28983	9.86083	10.4594	27.5721	15.8594	24.2346	22.2989	41.7636	19.211
BGIBMGA001631	0.0434637	0	0.266285	0.0870593	0.0789453	0.0504202	0.0464504	0.0770199	0.0305418	0.0322626
BGIBMGA001632	2.67917	2.42346	1.41123	1.50523	4.18979	3.3354	3.68735	2.70191	3.69183	1.65889
BGIBMGA001633	0.127461	0	0	0.0638272	0.173635	0.0739307	0.27244	0.376445	0	0.141919
BGIBMGA001634	0.25435	0.169547	0.370098	0.191052	0.750733	0.604873	0.271829	0.405649	0.554067	0.226562
BGIBMGA001635	0.31263	0.0216516	0.034203	0.0894586	0.0162242	0.0518097	0.0381845	0.0211047	0.0502136	0.0663035
BGIBMGA001636	0.460132	0.364632	0.047436	0.0443106	0.0883979	0.112914	0.208049	0.0418142	0.0497436	0.045978
BGIBMGA001637	13.1998	12.5133	5.6249	11.5968	8.99677	24.2878	3.71529	22.5107	8.44896	19.926
BGIBMGA001638	33.8253	43.5995	28.5271	30.9598	53.316	62.1174	60.6274	76.7876	58.3138	60.9055
BGIBMGA001639	0.770366	0.475989	0.266064	0.499229	0.83681	0.928712	0.379366	0.847629	0.753622	0.784871
BGIBMGA001640	1.29185	0.562672	0	0	0	0	0.0862887	0.095384	0	0
BGIBMGA001641	0.0209299	0.0253667	0.0160287	0.0209617	0.0190081	0.0485597	0	0	0	0.0155361
BGIBMGA001642	0	0.0126135	0	0	0	0.0241462	0	0	0	0.0309011
BGIBMGA001643	1.44251	0.611056	1.44793	5.25984	1.93328	11.665	0.748368	13.6993	2.95237	10.2502
BGIBMGA001644	5.18508	2.9646	3.90678	8.19899	5.47594	17.127	2.38243	20.0483	7.90191	19.2808
BGIBMGA001645	31.6548	33.1082	18.9881	37.2582	30.5283	67.5159	15.043	70.8503	32.5011	67.7049
BGIBMGA001646	4.29182	3.01041	5.21073	9.57422	7.10434	13.8094	2.27822	16.7071	10.2134	13.7378
BGIBMGA001647	5.89016	5.55238	3.92611	8.30245	10.3024	11.0086	4.89605	17.7827	18.5489	11.3353
BGIBMGA001648	21.6396	25.6852	60.7866	58.4243	46.9382	63.6848	34.9563	55.2912	27.6342	19.9669
BGIBMGA001649	0.391968	0.0838339	0.0353153	0.0461839	0.125639	0.133736	0	0	0.0324041	0
BGIBMGA001650	28.2703	16.9624	1.50391	2.17641	4.03766	8.70758	0.884232	9.7979	2.11544	2.45661
BGIBMGA001651	0.211192	0.0365658	0	0	0.356199	0.38499	0.709357	0.855412	0.0848022	0
BGIBMGA001652	0	0	0	0.0324607	0	0	0.0346388	0.0382899	0	0
BGIBMGA001653	0.330622	0.213711	0.37136	0.618099	0.447059	1.70462	0.0628164	1.65782	0.588563	0.921679
BGIBMGA001654	1.64532	1.12824	2.10557	5.63726	1.39593	5.90176	0.161956	3.58054	1.21701	1.71946
BGIBMGA001655	8.72617	7.78089	5.5053	7.42851	7.17015	11.7859	3.33065	13.3769	9.57737	12.3378
BGIBMGA001656	19.948	20.8981	9.77017	9.6658	25.0268	23.161	23.4824	24.8236	30.1687	15.4679
BGIBMGA001657	1.64838	0.991682	1.27454	1.21728	2.24372	1.72329	1.19283	2.08342	2.53433	1.63045
BGIBMGA001658	4.3849	2.82907	2.00482	1.94452	5.6663	3.5936	4.38313	3.76272	5.9479	2.04036
BGIBMGA001659	7.00026	4.17684	4.48124	4.9256	13.7582	10.7443	7.98007	10.2207	13.9752	6.26211
BGIBMGA001660	5.76615	4.5639	2.32509	1.48498	3.91148	3.6585	3.19438	3.25305	4.56454	2.23616
BGIBMGA001661	9.28147	11.7906	8.74021	5.50848	19.6369	10.9664	29.4639	10.1526	23.3345	9.31363
BGIBMGA001662	12.4872	12.9761	4.37745	5.19623	7.14777	11.553	3.52429	7.06433	5.0053	4.35714
BGIBMGA001663	3.16535	1.68533	2.00374	2.1623	6.08172	4.16015	3.08955	3.89074	8.02284	3.97939
BGIBMGA001664	8.50801	6.75737	6.81142	13.8027	17.7551	43.0349	16.5087	61.5611	42.7234	63.3064
BGIBMGA001665	0.957612	0.580305	0.93081	0.700856	3.94701	1.66632	8.5416	1.82747	9.78309	1.69504
BGIBMGA001666	12.2767	15.5155	7.60294	10.0258	19.6197	26.8323	16.7973	30.0186	16.9526	12.7898
BGIBMGA001667	1.19411	0.361809	0.22862	0.89694	1.08446	0.865768	0.159521	1.23434	1.25864	0.110797
BGIBMGA001668	4.48359	4.05916	2.97859	2.65096	6.0833	6.70516	5.77313	5.8073	6.30121	6.57604
BGIBMGA001669	30.9098	40.3213	13.5096	14.3492	27.4415	31.8931	37.6127	35.1634	31.5687	33.1285
BGIBMGA001670	5.85452	6.59787	4.65021	7.94443	7.66621	16.0139	5.06399	16.5694	8.19339	12.2869
BGIBMGA001671	0.0231511	0.140293	0	0	0.0630757	0	0	0	0	0
BGIBMGA001672	0.328812	0.365305	0	0.10977	0.0497699	0.0317866	0.322124	0	0.0770185	0
BGIBMGA001673	0.163931	0	0	0.131344	0.297756	0.494438	0.0700784	0.0387325	0.460775	0.219032
BGIBMGA001674	0.651515	0.650279	0.733747	2.72516	2.36676	7.29117	0.163832	6.2027	1.93899	2.58875
BGIBMGA001675	0.346132	0.202098	0.590135	1.22469	1.6314	3.09794	0.294314	3.22948	1.4345	1.53408
BGIBMGA001676	0.122417	2.15958	0.0208335	0.0272452	0.0247059	0.0631159	0.712296	0.0642756	0.0191161	0
BGIBMGA001677	13.6632	12.3193	5.42973	8.22894	8.31651	15.1736	4.78711	14.106	7.67341	13.6145
BGIBMGA001678	0	0	0	0	0	0.0188534	0	0	0	0
BGIBMGA001679	7.52409	9.6101	4.69838	7.41959	5.8345	20.0081	4.45355	20.5124	8.29677	27.3668
BGIBMGA001680	13.9716	10.4983	11.1578	11.1253	17.6095	17.8055	9.99323	13.7868	15.4844	14.5947
BGIBMGA001681	9.19689	7.80687	5.83738	5.64478	12.2036	9.42348	14.227	8.37062	12.4475	8.76587
BGIBMGA001682	9.29423	10.1414	4.83837	4.89321	6.68124	9.28343	6.72198	9.08911	9.07636	9.19173
BGIBMGA001683	0.114202	0.0153789	6.78291	10.4462	24.2232	39.5673	24.3556	40.6091	25.6084	30.4986
BGIBMGA001684	26.329	23.3036	9.97802	8.04629	14.3058	14.1196	14.4389	12.495	17.2538	15.3446
BGIBMGA001685	3.43165	3.01697	2.76422	2.99168	4.79593	5.32162	2.85037	5.02029	4.77285	4.72501
BGIBMGA001686	10.3672	11.8774	9.12194	11.5506	26.2138	29.4996	35.4951	32.7591	27.1692	33.0389
BGIBMGA001687	0	0.0747215	0.047215	0	0.0559911	0	0	0	0	0
BGIBMGA001688	0.513841	0.407193	0.514594	0.811517	1.77689	1.71947	2.06988	2.10127	1.74982	1.59902
BGIBMGA001689	2.30285	2.43264	1.24892	1.5615	2.63663	3.26393	2.44195	3.04867	2.68232	2.70043
BGIBMGA001690	6.83302	5.8337	1.97276	2.1802	2.11978	2.35696	1.40881	2.28596	1.90362	1.58895
BGIBMGA001691	0.016806	0	0.00643523	0	0	0	0	0	0	0
BGIBMGA001692	1.44299	1.12203	1.3281	2.10684	2.4552	5.03698	0.905784	6.06916	3.92157	4.51999
BGIBMGA001693	6.16051	13.6665	5.86099	8.80632	15.7	24.5091	28.0176	32.9746	18.6699	28.646
BGIBMGA001694	0.571008	0.380628	0.196782	0.314531	0.535861	0.938399	0.427173	1.56275	1.48461	1.25743
BGIBMGA001695	11.3005	12.2387	86.4753	81.2914	122.861	89.8739	75.6466	61.3667	29.8897	9.61055
BGIBMGA001696	0.030054	0.0298022	0.00418476	0.00547266	0.00496261	0.00633895	0	0.0129108	0	0
BGIBMGA001697	9.77111	14.0376	6.53392	7.78102	7.87828	8.73625	8.50687	9.29092	6.0288	5.83777
BGIBMGA001698	13.0078	19.0649	13.765	13.987	18.8419	15.0605	23.1695	17.2134	17.9977	13.1173
BGIBMGA001699	42.0126	53.0834	25.9107	25.2542	61.8522	64.6714	79.6628	71.2646	55.4916	49.9883
BGIBMGA001700	53.3684	56.2449	31.9465	29.1777	70.2434	60.7139	122.283	67.0682	92.1785	104.798
BGIBMGA001701	0	0	0	0	0	0	0	0	0	0
BGIBMGA001702	0	0	0	0	0	0	0	0	0	0
BGIBMGA001703	0.271713	0.192098	0.078032	0.124724	0.287891	0.0919338	0.496074	0.200621	0.111377	0.159671
BGIBMGA001704	6.25288	7.49556	4.91074	4.74526	12.0505	10.6757	19.2443	13.3207	15.4306	11.3373
BGIBMGA001705	7.04761	7.99346	4.11288	3.5669	10.4735	7.84771	10.9354	9.66151	12.0498	9.65146
BGIBMGA001706	3.23812	2.9883	3.20921	2.99928	8.57249	6.89901	10.529	6.77574	10.0386	5.82054
BGIBMGA001707	23.9193	32.93	0.985297	0.969862	1.50766	1.60484	2.23251	2.3044	1.61372	2.49536
BGIBMGA001708	627.817	771.372	155.307	150.476	425.936	380.99	397.222	326.442	342.528	296.28
BGIBMGA001709	33.0943	40.2863	15.5553	14.5982	30.9733	29.1393	27.6915	23.0707	24.5028	13.854
BGIBMGA001710	4.81656	7.44912	2.87686	3.2035	5.24407	7.00051	6.30028	7.68936	5.77601	5.38363
BGIBMGA001711	104.696	135.037	67.2884	69.5087	134.217	150.666	181.068	164.385	168.987	205.894
BGIBMGA001712	4.59765	5.72546	2.90392	3.60775	6.67215	9.47569	9.01669	10.5457	8.61534	11.1179
BGIBMGA001713	39.1025	42.7045	12.9984	13.1831	17.1186	17.1142	21.553	17.5302	22.5655	11.2593
BGIBMGA001714	0.0360128	0.0872937	0.0137898	0.0180337	0.016353	0.0417767	0	0.0638165	0	0
BGIBMGA001715	1.34683	1.96411	1.23269	1.29404	2.68498	4.01395	2.96068	3.75137	2.95465	2.86916
BGIBMGA001716	4.63214	5.15578	2.60627	2.08289	5.58045	4.49622	8.28444	6.81241	9.69855	4.84181
BGIBMGA001717	13.9555	16.6417	8.86855	9.66889	22.5686	22.0424	28.2631	27.4869	31.8026	21.2882
BGIBMGA001718	3.13333	2.38386	2.50468	1.23691	7.66446	4.51037	8.16385	3.51248	5.75356	2.69933
BGIBMGA001719	2.81631	4.20101	2.72995	2.48527	9.35441	6.05436	13.2391	7.30565	10.7116	5.3067
BGIBMGA001720	2.92834	2.22218	4.78826	5.02008	4.07303	6.77876	1.80444	6.09299	4.15255	4.56276
BGIBMGA001721	0.102429	0.155178	0.137275	0.0641154	0.337211	0.0742645	0.35577	0.18151	0.449854	0.14256
BGIBMGA001722	1.66886	1.07532	1.14055	4.00923	1.39092	6.15098	0.135459	5.75239	1.81101	3.81041
BGIBMGA001723	14.4011	14.611	8.33417	9.93627	14.4757	18.4012	11.9797	18.3759	15.5375	9.90484
BGIBMGA001724	0.0120938	0.0293151	0	0	0.03295	0	0	0	0	0
BGIBMGA001725	11.7357	8.70755	7.54991	18.8272	6.63522	32.1472	2.65564	27.3613	7.47794	17.0616
BGIBMGA001726	10.2693	8.77991	7.07198	16.1848	8.76605	26.227	3.14787	27.038	10.4328	20.0025
BGIBMGA001727	0	0	0.0268965	0.123109	0.0637918	0.040742	0	0.165962	0.0740379	0.0260698
BGIBMGA001728	0.0673235	0.142791	0.277125	0.0927105	0.596131	0.156198	0.422706	0.198835	0.626832	0.124934
BGIBMGA001729	0.188282	0.0855732	0.252336	0.164997	0.384736	0.518742	0.0503052	0.250235	0.231535	0.1747
BGIBMGA001730	0.359652	0.345081	0.160668	0.112562	0.489941	0.286836	0.104099	0.185885	0.0526513	0.0111236
BGIBMGA001731	80.0023	83.6055	22.8772	19.4764	50.4816	49.5681	53.055	41.9274	57.1664	45.9521
BGIBMGA001732	2.47986	0.639477	9.35428	16.6455	7.61896	20.2904	1.74805	16.4246	9.38031	19.8177
BGIBMGA001733	52.0544	64.3826	32.6017	29.7469	56.9123	73.1918	92.1326	82.8585	68.1427	88.0535
BGIBMGA001734	23.1272	25.5017	12.1626	11.9476	14.1907	19.5272	12.1236	20.5777	14.4514	17.2485
BGIBMGA001735	13.0846	7.56545	9.9861	19.1909	16.8436	31.1237	8.00219	34.9395	19.802	19.7816
BGIBMGA001736	4.29118	4.80177	3.4734	2.69138	8.22839	5.79124	8.77483	4.68047	8.25504	2.85415
BGIBMGA001737	14.4151	16.2175	7.79961	11.3926	17.588	25.5923	18.8886	32.319	54.3025	28.7741
BGIBMGA001738	4.98366	6.55736	4.31215	7.33517	6.67653	11.5946	2.91319	11.4661	5.82377	7.34754
BGIBMGA001739	4.96105	3.0395	4.62499	7.38637	7.55649	16.8121	2.61341	17.6194	11.3971	12.0103
BGIBMGA001740	3.58634	2.83607	3.62306	2.39452	6.16756	5.04552	5.00165	3.9964	7.18499	3.85155
BGIBMGA001741	6.92657	7.02429	5.66992	3.98174	14.0093	7.9327	21.7167	8.57944	18.7241	6.36132
BGIBMGA001742	5.25372	7.72607	16.2347	27.1966	37.8817	75.7748	44.2564	75.0521	44.1367	74.7541
BGIBMGA001743	1.28154	1.093	1.09958	1.69943	2.9851	3.16603	1.85151	3.40644	3.83562	2.91548
BGIBMGA001744	5.33032	6.82261	2.30927	2.404	4.98051	5.93572	9.05616	5.80259	6.0866	4.66681
BGIBMGA001745	0.498841	0.604587	0.0848947	0.111022	0.520152	0.600115	1.32293	0.545662	1.11652	0.562284
BGIBMGA001746	1.14242	0.388657	0.0460471	0.0200729	0.0728083	0.0697509	0.0535493	0	0	0.0520705
BGIBMGA001747	0	0.0301508	0	0.024915	0.0451858	0	0	0	0.0699247	0.0369322
BGIBMGA001748	47.1466	50.1906	24.7548	23.4914	43.657	52.2388	53.2499	50.0518	54.3685	57.583
BGIBMGA001749	1.5627	0.21044	0.443243	0.463724	1.15639	0.671412	1.54637	1.16237	1.95218	0.945163
BGIBMGA001750	4.66193	3.67261	4.99832	6.71818	7.51508	12.018	4.01351	10.4183	7.02503	9.94893
BGIBMGA001751	101.524	76.2173	27.8759	57.0147	41.8238	63.7157	24.4418	89.2303	66.9525	67.1133
BGIBMGA001752	0.499137	0.164985	0.243252	0.18178	0.123628	0.210555	0	0.160817	0.255085	0.134729
BGIBMGA001753	0.0211248	0	0.0485339	0.0634706	0.019185	0.0857707	0	0.0748685	0	0.0156807
BGIBMGA001754	17.1235	22.3938	0.427797	0.25821	0.741458	0.685399	0.0918452	0.685302	0.0452921	0.071766
BGIBMGA001755	8.12347	8.48617	0.466282	0.898629	0.756671	0.278807	1.0103	0.738216	1.89152	0.48763
BGIBMGA001756	9.72344	11.2428	3.50926	2.54649	9.89636	9.59424	9.73468	8.5492	7.02898	6.32578
BGIBMGA001757	0.0559738	0.791458	0	0.0186863	0.0169447	0	0.219341	0.0881675	0	0.0276992
BGIBMGA001758	2.44028	1.19902	2.5002	3.89717	2.60554	6.84762	1.37447	6.11636	3.89301	6.14406
BGIBMGA001759	0.52188	0.39948	0.315529	0.357618	0.449014	0.509818	0.308226	0.470511	0.212314	0.275248
BGIBMGA001760	0	0	0	0	0	0	0	0	0	0
BGIBMGA001761	0	0	0	0	0.0180743	0.0230871	0.0425388	0	0	0
BGIBMGA001762	5.53696	2.82341	0.723963	0.169066	1.50243	0.587485	1.62369	0.638165	2.08775	0.551345
BGIBMGA001763	4.1943	2.94875	1.30313	3.7223	3.40249	8.25942	1.37188	10.1569	4.74089	8.7197
BGIBMGA001764	6.53632	5.43403	2.15121	5.35602	6.18142	12.157	2.19379	17.3581	8.27508	8.74133
BGIBMGA001765	6.70461	5.60526	2.24986	3.9473	5.25685	11.8437	3.9013	16.7346	9.09558	12.1342
BGIBMGA001766	12.5412	13.4633	16.6386	14.7028	34.668	30.3492	45.2851	35.8222	31.9132	26.2086
BGIBMGA001767	39.9404	35.3267	17.8879	24.9711	22.3933	41.3981	16.1227	40.6232	29.3392	40.5239
BGIBMGA001768	8.82907	10.7007	6.0649	8.30657	13.3153	27.8712	6.0046	20.2286	11.7315	11.479
BGIBMGA001769	4.58257	4.96716	3.29757	4.26047	6.14059	13.7815	4.56482	13.2993	6.3431	7.80441
BGIBMGA001770	10.4276	11.9205	5.65789	7.67866	13.5561	19.7439	11.922	20.2715	13.8334	10.2429
BGIBMGA001771	10.4622	13.2386	5.23403	6.02186	13.9246	19.693	19.342	18.2553	16.8442	9.92315
BGIBMGA001772	34.9356	41.8209	17.0394	13.2787	49.9681	38.7629	67.0334	50.2766	58.5031	19.0326
BGIBMGA001773	18.477	16.1444	11.4123	11.9982	29.5647	26.3193	35.3237	29.5035	41.089	29.6378
BGIBMGA001774	0.58676	0.474095	0.674035	0.587651	1.3322	1.02101	0.731594	1.50189	1.0995	0.653318
BGIBMGA001775	1.11101	0.974461	0.996383	0.834524	2.80129	2.05196	2.20286	2.26236	3.30772	2.06173
BGIBMGA001776	2.92367	2.10906	3.78654	4.38558	8.43934	8.69006	3.62114	7.76228	9.28355	6.73839
BGIBMGA001777	2.37724	2.48944	1.28557	2.55837	2.53772	4.8744	1.72716	5.73996	3.06255	6.74882
BGIBMGA001778	4.11803	4.30041	3.19337	2.23075	7.78558	5.73858	7.33503	5.56864	10.8105	3.82577
BGIBMGA001779	2.70744	2.63976	2.00393	2.01473	8.29684	5.56215	7.6136	5.00321	8.09895	2.96403
BGIBMGA001780	253.543	243.336	1.39749	0.419062	0.105557	0.0943829	0	0.082386	0	0.0862761
BGIBMGA001781	2.13323	0.912154	1.59934	1.82698	4.01955	3.60792	1.29439	3.65066	5.13449	2.90057
BGIBMGA001782	4.18955	3.9059	3.25784	3.48584	11.9999	6.72938	6.8195	7.00531	14.5841	3.87536
BGIBMGA001783	6.30029	4.315	3.70224	2.49947	12.8066	5.87124	12.8323	5.42243	13.3429	4.13254
BGIBMGA001784	2.2816	1.58938	1.4697	1.99676	4.26038	4.06911	2.42699	3.58968	4.00069	2.93611
BGIBMGA001785	1.9309	0.87758	0.693157	0.906482	2.19199	2.72993	1.09628	3.27908	1.18723	2.59783
BGIBMGA001786	4.03978	4.89614	3.71878	2.77901	4.66942	6.62717	4.88431	6.79714	4.18642	6.60316
BGIBMGA001787	13.8248	17.4575	12.253	13.9006	22.5005	26.294	23.4763	23.6139	18.7228	20.378
BGIBMGA001788	3.80167	4.92787	1.85272	1.16056	2.58482	3.18379	2.28132	3.65058	2.28571	2.95775
BGIBMGA001789	5.2099	4.30891	3.80152	6.31512	8.12276	13.151	3.85533	11.7989	6.10688	9.01806
BGIBMGA001790	12.9892	9.00126	10.8235	23.5699	15.3539	59.891	4.57145	60.8619	18.8936	47.1388
BGIBMGA001791	0	0.0838339	1.58919	0.831311	1.35062	0.762298	1.25671	0.653729	0	0
BGIBMGA001792	11.1044	10.4568	7.06629	8.68095	18.6096	17.9324	15.1118	20.0078	14.9324	10.8518
BGIBMGA001793	23.0573	18.0094	3.80646	14.0536	7395.62	13718.9	5880.53	9951.46	213.163	16.2984
BGIBMGA001794	11.7084	9.44349	3.11991	7.04065	12.8065	32.9088	3.10611	23.9368	4.49192	7.75059
BGIBMGA001795	0.428355	0.0537061	0.0339358	0.118346	0.214633	0.03427	0.110501	0.191948	0.0415178	0
BGIBMGA001796	1.91145	2.8958	1.25699	1.41495	3.15109	3.08505	2.22043	2.89629	1.66436	1.6656
BGIBMGA001797	6.08114	6.08552	4.05894	5.30812	10.0321	14.8855	6.37978	14.3022	7.8146	9.13836
BGIBMGA001798	32.06	27.3837	6.12253	9.49278	6.34517	10.3927	1.13073	4.83695	0.51911	0.292767
BGIBMGA001799	20.5873	28.6488	10.3104	12.4224	18.9623	25.6836	21.1723	26.6734	17.9838	20.0344
BGIBMGA001800	1905.29	2006.83	1877.9	1720.18	3129.14	4018.19	5642.64	4759.15	4939.38	5769.14
BGIBMGA001801	41.1325	44.6919	35.9504	41.4588	93.6155	125.532	93.6983	128.608	78.876	91.1231
BGIBMGA001802	8.38366	5.32837	4.23933	6.44393	6.74681	10.6562	2.54646	10.1127	7.29491	6.37198
BGIBMGA001803	0.743688	0.847526	18.1317	15.3632	3.28627	3.34786	1.23371	3.92078	1.59116	2.87551
BGIBMGA001804	2.3833	1.07766	1.24996	2.24053	2.13864	3.68791	0.577106	3.77485	2.73322	3.77026
BGIBMGA001805	38.0222	41.0265	25.0399	29.493	63.686	70.8671	67.3668	74.7793	63.8176	67.7315
BGIBMGA001806	69.4324	83.789	41.8184	63.8073	76.1381	131.366	43.7884	134.367	47.4788	88.3419
BGIBMGA001807	3.20592	2.60695	2.21386	1.49562	7.78899	3.89386	5.93	2.76769	7.0857	1.4441
BGIBMGA001808	3.10292	2.46669	2.98316	6.30716	4.94665	13.3145	3.98473	15.7566	7.51423	14.8722
BGIBMGA001809	2.33953	1.73096	2.88544	3.89606	4.1753	6.43782	3.11084	9.56099	5.96422	9.34943
BGIBMGA001810	1.78804	1.50691	1.5507	2.72765	2.88208	4.51934	1.01241	6.44893	5.12567	4.25422
BGIBMGA001811	6.12688	3.56658	4.84143	5.99673	9.82182	11.6197	3.86922	13.9388	15.7863	11.6937
BGIBMGA001812	5.4645	3.3813	3.44324	5.12642	6.88919	11.1804	4.50937	11.3313	6.2864	10.5941
BGIBMGA001813	15.9497	13.5838	11.3112	10.1797	27.157	18.2919	26.2111	25.5164	26.6883	22.7186
BGIBMGA001814	0.993637	0.863061	0.843391	1.982	0.939997	3.16985	0.238932	3.58024	1.16371	3.00558
BGIBMGA001815	0.0271388	0	0.0623509	0.24462	0.0985873	0.12593	0.174022	0	0.228844	0.201448
BGIBMGA001816	22.071	18.6672	2.65352	1.64001	6.18573	2.7806	5.7067	3.36438	5.23645	1.16267
BGIBMGA001817	2.88608	2.54893	1.86162	3.25519	4.36569	6.02007	1.39139	6.32428	4.18403	4.53466
BGIBMGA001818	4.42065	4.13072	3.88629	8.29106	10.468	23.3723	6.15251	25.7777	12.2399	15.9356
BGIBMGA001819	0.360128	0.363724	0.39071	0.330618	0.517844	0.208884	0.192438	0.177268	0.421768	0.0668297
BGIBMGA001820	8.07427	6.2759	3.14796	4.51777	3.23616	2.86416	0.670362	1.16671	0.112538	0.019813
BGIBMGA001821	89.0715	118.053	9135.91	6617.01	2351.17	923.614	75.211	351.168	2.01746	0.805669
BGIBMGA001822	0.0463021	0.392822	0.0354594	0.0695586	0.0210252	0.107426	0.0742259	0.0273499	0.227755	0.0687391
BGIBMGA001823	10.012	5.15578	5.2981	3.78708	9.99018	7.77617	6.33732	8.62972	7.66946	7.30418
BGIBMGA001824	0	0	0	0.0420787	0	0.0487395	0	0.09927	0.0590475	0
BGIBMGA001825	27.6713	36.1396	13.1555	15.5406	27.1173	43.9439	49.7066	45.7085	34.7895	62.3722
BGIBMGA001826	1.9309	0.87758	0.970419	4.53241	1.1508	10.2897	0.515896	7.98385	0.932825	3.53842
BGIBMGA001827	2.0487	0.943945	1.47818	5.69758	1.59917	12.2562	0.108569	11.0212	1.23735	5.731
BGIBMGA001828	353.051	403.753	144.429	163.953	183.876	247.674	202.188	284.421	282.789	292.443
BGIBMGA001829	35.595	33.2414	33.1865	33.3516	90.2716	79.1627	127.513	79.7833	94.4878	85.7399
BGIBMGA001830	39.6424	30.038	20.1136	33.4971	32.0829	53.3539	14.0673	47.9248	32.9254	48.1207
BGIBMGA001831	1.6659	1.44218	0.54677	1.27119	1.90918	1.24235	1.56843	1.35889	1.22637	0.323867
BGIBMGA001832	3.82612	3.50352	2.67104	3.80203	6.62424	8.54224	2.69058	7.68233	6.14638	5.22222
BGIBMGA001833	6.13	6.4901	3.66928	4.93463	10.7457	10.9177	8.97703	12.7237	11.8333	7.47165
BGIBMGA001834	8.9747	9.04982	4.37127	5.42895	11.6717	14.409	15.001	15.1827	20.0799	7.96754
BGIBMGA001835	5.78322	5.03223	3.26493	2.48759	8.01295	8.81612	12.7971	8.75912	13.2857	6.74194
BGIBMGA001836	0.274793	0.401361	0.167276	0.268154	0.147177	0.0326948	0.158133	0.166478	0.346583	0.0836824
BGIBMGA001837	0.130391	3.16063	0.0499285	0.0326473	0.0888135	0	1.289	0.23106	0.137438	0
BGIBMGA001838	1.30049	1.42425	0.455977	0.596308	0.626111	0.999699	0.720046	1.35125	1.67356	0.488485
BGIBMGA001839	0.28902	5.82352	0.0276674	0.253276	0.262481	0.335278	1.96911	0.469478	0.203093	0.026817
BGIBMGA001840	0	0	0.0658149	0	0	0	0.0918452	0	0.241558	0
BGIBMGA001841	92.5044	89.416	15.3506	22.0428	23.1251	38.9738	25.5244	48.8674	35.9852	47.7039
BGIBMGA001842	22.5577	20.0547	103.28	152.194	158.985	160.999	143.543	193.613	192.547	246.601
BGIBMGA001843	0	0	0.0356048	0	0.0211114	0	0.0248434	0	0	0
BGIBMGA001844	0	0	0	0	0.187316	0	0	0	0.144935	0.382752
BGIBMGA001845	0	0.0290058	0	0	0	0	0	0	0	0
BGIBMGA001846	0.0597054	0.39799	0.022862	0.014949	0	0	0.287137	0	0	0
BGIBMGA001847	3.38445	1.99982	4.25044	11.9716	6.07925	23.8614	1.51294	28.5085	10.6593	23.668
BGIBMGA001848	0.0499004	0.0201595	0	0.0333174	0.317228	0.154366	0.106659	0.157202	0	0
BGIBMGA001849	34.6363	33.083	43.7833	68.1755	64.3093	130.821	53.0061	142.838	74.1319	159.548
BGIBMGA001850	0.329494	0.0855732	0.0720959	0	0	0	0	0	0	0
BGIBMGA001851	0.984231	1.26666	0.543944	0.579241	1.09658	1.33009	1.03018	1.42645	1.16933	1.27287
BGIBMGA001852	1.91642	1.22546	1.60914	2.64266	2.86923	5.19645	0.92264	4.77404	2.86093	3.3176
BGIBMGA001853	969.013	1113.89	314.414	429.718	617.417	1062.17	997.677	1326.76	886.467	1215.65
BGIBMGA001854	26.8572	25.9111	11.0389	12.2352	20.4873	23.9948	19.7569	25.9629	23.7553	27.4447
BGIBMGA001855	50.1919	59.3618	16.0365	16.6846	36.5766	30.6645	58.216	31.9443	35.3449	40.6728
BGIBMGA001856	0	0	0.673828	0.582224	1.28423	1.60395	1.27616	0.983763	0.993666	1.03799
BGIBMGA001857	0.0355333	0.0269161	0.0136062	0.0133452	0.0322705	0	0.0332282	0	0	0.00659401
BGIBMGA001858	0	0	0.0245874	0	0	0	0	0	0	0
BGIBMGA001859	0.072368	0.0463367	0.408863	0.415722	0.269092	0.226508	0.0642076	0.138725	0.0498933	0.022298
BGIBMGA001860	290.191	217.484	2606.17	1908.34	1064.74	512.198	601.606	464.147	245.555	143.667
BGIBMGA001861	0	0	0	0.0568062	0	0	0	0	0	0
BGIBMGA001862	0.179116	0.868343	0.091448	0	0.162669	0	0.255233	0.282136	0.335638	0.0886373
BGIBMGA001863	8.21646	7.14743	3.92767	6.8486	8.71369	12.145	3.29999	10.9748	6.92842	7.05319
BGIBMGA001864	0.0153493	0.00875438	0.0221269	0.0262238	0.0188598	0.0314223	0.000964945	0.0127999	0	0.00134042
BGIBMGA001865	22.688	23.4021	3.99258	4.13356	5.23886	3.8359	7.40311	2.99394	6.37713	5.23149
BGIBMGA001866	2.15648	0.98725	2.93197	2.37015	6.15572	4.46116	1.73652	5.07493	8.14614	2.2372
BGIBMGA001867	30.0311	34.7427	22.6381	22.8875	35.1819	38.1412	42.4073	39.8985	43.1316	42.1377
BGIBMGA001868	3.64629	2.12778	10.1872	16.9968	24.2024	41.6723	9.47755	40.5234	18.1571	22.1875
BGIBMGA001869	0.00298448	0.0325543	0.213704	0.270506	0.306279	0.32025	0.108445	0.370206	0.180358	0.173905
BGIBMGA001870	31.992	35.9242	23.8838	26.928	61.7311	68.6956	66.66	71.4816	50.3613	60.5532
BGIBMGA001871	6.34782	7.28392	3.3826	4.37529	6.40062	9.79975	5.52009	8.69669	6.10576	7.99056
BGIBMGA001872	17.0912	14.3406	11.8088	9.53667	29.082	21.8965	34.1025	19.5031	29.8796	19.0856
BGIBMGA001873	0.400377	0.242625	0.76655	0.735139	0.666624	1.62561	0.570521	1.49781	0.937813	1.43645
BGIBMGA001874	0.354501	0.26853	0.803147	0.784044	0.764629	1.16518	0.994511	1.58793	1.28705	1.5021
BGIBMGA001875	7.41154	5.26569	5.29714	7.53013	10.8639	16.4591	6.09702	19.2646	13.9963	15.354
BGIBMGA001876	105.21	99.5555	36.2841	48.7934	44.7406	78.3508	39.1847	96.1952	61.5345	93.7559
BGIBMGA001877	14.0481	10.7192	7.72789	9.53156	16.4538	20.9637	9.64951	24.294	18.3621	22.4515
BGIBMGA001878	0.022508	0	0.293033	0.394488	1.18559	1.46219	0.240547	1.0769	0.822447	0.409332
BGIBMGA001879	0.297409	0.257467	0.0650754	0	0.385856	0.34501	0.13622	0.225867	0.0597109	0.110382
BGIBMGA001880	0.106019	0	0	0	0	0	0	0	0	0
BGIBMGA001881	45.0021	33.3143	12.0289	18.4152	12.7364	30.0069	4.72952	29.3065	5.60627	4.11774
BGIBMGA001882	147.061	108.518	31.7635	34.5686	47.4722	55.2452	19.3274	46.603	16.8799	6.90864
BGIBMGA001883	3.37831	3.21092	2.31487	2.88483	7.02434	9.65317	41.5774	39.4062	103.104	88.1782
BGIBMGA001884	5.36919	6.21094	3.22885	3.44103	11.8044	10.8628	123.09	66.7734	206.045	121.112
BGIBMGA001885	13.9787	13.7069	7.40998	8.07731	12.204	15.6822	8.42256	12.2597	9.57216	11.7512
BGIBMGA001886	3.77357	2.69611	1.6055	1.99463	4.4425	4.85043	2.81307	4.25159	5.89262	5.52436
BGIBMGA001887	11.7635	11.2289	10.5242	16.8044	19.4867	35.4274	13.0299	32.5125	19.3134	23.3731
BGIBMGA001888	0.912737	1.22475	1.17332	1.89354	1.42102	3.78151	1.39351	7.31689	3.48177	5.83147
BGIBMGA001889	0.150584	0.243341	0	0	0	0	0	0	0	0
BGIBMGA001890	0.0640905	0.0388383	0	0.0320939	0.0291027	0.0371742	0	0	0	0
BGIBMGA001891	0.90698	0.639859	1.18184	0.921915	0.602406	0.29837	0.549756	0.319844	0.114149	0.0301451
BGIBMGA001892	0	0.0459825	0.0290554	0.0379975	0.0344561	0	0	0	0	0.0140812
BGIBMGA001893	15.8196	18.9045	12.2169	10.6068	24.2267	26.6792	26.6624	20.9398	28.5227	20.2619
BGIBMGA001894	2.3961	2.45027	1.92101	1.61232	3.38312	3.1922	1.74051	2.05666	2.78868	2.22325
BGIBMGA001895	0.874656	0.696004	0.811922	1.10604	1.07517	2.18303	0.443775	1.61778	1.36582	1.77068
BGIBMGA001896	0.290348	0.13382	0.485426	0.339936	0.720497	0.616711	0.458895	0.66186	0.333339	0.279268
BGIBMGA001897	10.9651	11.5817	7.29102	8.21852	17.1204	16.5663	16.3124	16.1713	16.0593	11.7167
BGIBMGA001898	62.3573	70.1777	27.6616	34.7807	59.5704	71.0461	57.9402	60.471	56.1911	61.1394
BGIBMGA001899	0	0	0.0275921	0	0.0514184	0.0477665	0.0110014	0.012161	0.0578687	0.0191029
BGIBMGA001900	0.080581	0.0542571	0.0617112	0.0538023	0.439091	0.223309	0.239218	0.227412	0.0692072	0.0465223
BGIBMGA001901	0.195587	0	0	0	0	0	0	0	0	0.290364
BGIBMGA001902	1.3242	0.855954	0.794388	1.19359	1.60348	2.125	1.86335	2.21619	3.03968	1.80206
BGIBMGA001903	2.60532	1.08543	1.10153	1.9026	3.08085	4.25013	0.812105	3.27021	3.96663	3.22318
BGIBMGA001904	10.6553	5.76957	0.667081	0.304319	0.44153	0.422989	0.519581	0.167518	0.42704	0.150367
BGIBMGA001905	0.305769	0.352057	0.0468332	0.107182	0.138846	0.0532062	0.0980342	0.0361225	0.17189	0.0226969
BGIBMGA001906	0.0423284	0.0513013	0.0243122	0.0529909	0.317144	0.270068	0.418444	0.387542	0.312313	0.1571
BGIBMGA001907	0.170331	0.247725	0	0	0	0	0	0	0	0
BGIBMGA001908	15.7041	12.5796	6.73729	6.43417	4.92341	3.15563	8.02052	7.74914	10.6014	8.74992
BGIBMGA001909	23.4704	18.9045	7.93863	4.7012	6.08373	3.46009	17.3492	6.12308	19.3788	9.6183
BGIBMGA001910	0.742132	0.481849	0.142086	0.21236	0.216639	0.430456	0.481543	0.34443	0.186248	0.216416
BGIBMGA001911	0	0.0417895	0.026406	0.0345327	0	0	0	0.0407339	0.0242292	0
BGIBMGA001912	0	0.130941	0.0413693	0.0541012	0	0	0	0	0.0759182	0
BGIBMGA001913	325.248	240.352	71.578	82.1566	137.622	119.295	48.062	79.8261	17.4123	5.3745
BGIBMGA001914	0.214488	0.115536	0	0	0.0432873	0.0829391	0.0254697	0.0281543	0	0.0176902
BGIBMGA001915	118.498	133.945	61.0276	55.7236	126.331	101.887	184.292	117.444	127.167	138.85
BGIBMGA001916	17.4572	18.8409	11.3421	10.5197	23.1803	24.784	24.8758	21.6657	21.8476	22.1741
BGIBMGA001917	0.218597	0.223104	0.0264327	0.0806579	0.167178	0.106772	0.270505	0.0951422	0.323384	0.128102
BGIBMGA001918	37.7349	39.1191	27.7346	21.9079	65.4881	44.7429	104.583	44.2754	56.0104	49.6971
BGIBMGA001919	2.32202	2.41849	1.46336	1.41713	3.80023	2.3289	2.53328	2.90031	2.61748	2.5495
BGIBMGA001920	73.5978	59.4382	21.454	23.4845	41.3979	37.9544	32.5266	37.1809	32.5661	38.714
BGIBMGA001921	51.3053	57.9482	31.6401	29.325	51.7208	58.1507	55.7713	52.8382	39.1151	48.6141
BGIBMGA001922	0	0	0	0	0	0	0	0	0	0
BGIBMGA001923	0.0309101	0.0374626	0	0.0309571	0	0	0	0	0	0
BGIBMGA001924	0.0410643	0.0497693	0.165103	0.154225	0.186468	0.184593	0.0768009	0.12128	0.0216418	0.0038102
BGIBMGA001925	6.15432	7.61092	4.58756	5.75791	9.92567	10.9216	13.7318	11.4642	10.8861	11.1988
BGIBMGA001926	11.2778	5.33246	149.688	97.3669	334.454	232.446	267.285	179.338	288.33	123.829
BGIBMGA001927	3.85467	3.25751	2.02905	2.7972	3.20537	4.06108	1.53333	3.9888	2.80949	3.54288
BGIBMGA001928	81.0702	78.0482	37.599	42.9614	46.8159	62.3707	29.1811	65.4801	53.1675	61.2546
BGIBMGA001929	71.8768	67.2035	60.4645	58.8098	83.9294	83.8815	59.3686	75.4782	33.1205	30.0484
BGIBMGA001930	0.0237323	0.143815	0	0.0713049	0.0431061	0.220245	0	0.140183	0.0667064	0.123313
BGIBMGA001931	17.2632	13.5324	11.7377	14.3735	25.7559	25.7139	18.0826	27.3221	23.5668	24.2014
BGIBMGA001932	3.70571	4.85789	2.54835	4.01431	8.24189	6.14118	9.69885	6.52204	6.69598	7.07326
BGIBMGA001933	27.4331	23.5922	22.3443	17.705	58.2465	31.1326	73.2603	35.8763	47.2391	31.1757
BGIBMGA001934	13.78	12.2834	11.9556	26.7114	17.0683	42.6349	12.2946	65.831	34.9842	52.8726
BGIBMGA001935	19.6471	19.8826	16.197	29.0871	32.2912	54.7402	29.5483	93.2242	74.5918	64.6963
BGIBMGA001936	4.52131	4.41836	3.00243	4.22222	6.88058	7.83201	5.08232	6.82103	6.42579	6.18313
BGIBMGA001937	4.22202	3.9799	2.15556	5.12537	1.66542	7.66823	0.136732	6.24729	5.33425	22.4759
BGIBMGA001938	8.31754	8.90078	6.98571	6.23173	19.4515	14.6819	30.0827	16.0517	24.0332	21.4755
BGIBMGA001939	3.18781	3.41108	2.33135	2.71807	7.23774	5.06397	8.26397	6.02217	8.72819	6.06492
BGIBMGA001940	27.9967	27.2773	23.1874	21.3074	57.103	47.9789	75.2869	46.9528	63.1188	56.8162
BGIBMGA001941	0	0	0	0	0	0	0	0.0712843	0	0
BGIBMGA001942	0.252419	0.521877	6.53841	7.49485	24.0838	26.3968	14.964	17.0149	8.51397	8.81732
BGIBMGA001943	116.023	125.539	95.3305	97.9907	151.868	159.032	168.503	159.76	156.32	150.893
BGIBMGA001944	17.4643	11.0742	5.90173	11.3267	9.269	21.4995	4.03505	19.206	8.96481	16.0349
BGIBMGA001945	34.2674	24.7021	3.6048	4.36064	9.21228	13.8968	5.7348	11.5386	8.07064	8.14102
BGIBMGA001946	0	0	0	0	0	0	0	0.186131	0.110714	0.058476
BGIBMGA001947	2.20767	1.81121	0.962395	1.83685	2.00495	4.29462	1.52452	4.77477	3.34131	3.35309
BGIBMGA001948	0	0	0	0	0	0.10281	0	0	0	0
BGIBMGA001949	8.24948	9.16267	5.56172	10.1372	13.8314	21.5299	12.6762	23.0083	18.5963	22.9646
BGIBMGA001950	92.488	131.532	68.6205	91.5266	135.019	216.737	111.62	216.965	121.358	177.067
BGIBMGA001951	10.7518	10.4471	4.68645	6.32645	7.20688	12.7627	5.14759	11.8312	8.84068	8.35216
BGIBMGA001952	0	0.0613784	0	0.10144	0.0919854	0	0.0541231	0	0	0.0751834
BGIBMGA001953	23.9312	31.1701	18.4462	21.3996	55.2517	52.9091	54.473	53.7894	50.5584	34.8357
BGIBMGA001954	68.6459	76.0809	48.9789	48.3399	142.566	126.999	153.429	137.172	141.748	84.6508
BGIBMGA001955	5.56499	6.31232	2.89585	4.28726	5.18358	7.28334	3.24058	7.33287	5.0636	6.7788
BGIBMGA001956	4.71611	3.72522	5.56522	7.05582	11.3	13.7846	10.1538	17.8624	13.1224	16.3432
BGIBMGA001957	1.78506	1.08641	1.04748	2.08186	1.58606	3.35267	0.346859	4.53714	2.46527	2.37473
BGIBMGA001958	0	0.0472466	0.0298542	0.019521	0.0354033	0.0904445	0.0416617	0	0.0273932	0.0144683
BGIBMGA001959	0.133459	0.3235	0.511033	0.334154	0.303011	0	0.499206	0.157664	0.937813	0.297196
BGIBMGA001960	23.7266	22.3659	31.161	30.9101	53.4466	47.9123	47.0998	37.027	35.3661	28.5231
BGIBMGA001961	0	0	0	0	0	0	0	0	0	0
BGIBMGA001962	0	0.0361492	0.00761399	0.00995727	0.0632047	0.0403671	0.0212508	0.0645995	0	0.00737997
BGIBMGA001963	0.594869	0.167668	1.568	1.37166	4.57325	2.32701	4.05104	2.28805	1.4193	0.862592
BGIBMGA001964	0.297656	0.10021	0.130862	0.115931	0.770926	0.338903	0.512512	0.319082	0.371844	0.122748
BGIBMGA001965	0.115755	0.311763	0.0196997	0.0515249	0.0233614	0.0298405	0	0	0	0
BGIBMGA001966	117.488	129.799	30.0363	33.1307	50.7368	66.1225	39.2926	63.4383	33.2018	41.828
BGIBMGA001967	4.14399	3.58534	1.87232	2.3506	3.16398	5.21849	1.0582	4.89557	3.29851	2.99437
BGIBMGA001968	0	0.093529	0.0590991	0	0.140168	0	0.0824732	0.0455832	0.108455	0
BGIBMGA001969	0.706184	1.11083	0.166847	0.135432	0.532175	0.339885	0.521875	0.355005	0.454001	0.401509
BGIBMGA001970	0	0.111476	0	0	0.0278442	0	0.131066	0	0.129266	0
BGIBMGA001971	0	0	0.155135	0.202879	0	0.352491	0.324738	0.119656	0	0.0751834
BGIBMGA001972	0.343758	0.173595	0.13163	0.25821	0.338209	0.864019	0.18369	1.38752	1.44935	0.893088
BGIBMGA001973	1.89067	1.22211	3.60373	3.745	7.55507	8.72437	2.33491	5.8073	3.24761	3.11872
BGIBMGA001974	0.0917801	0.0444944	0.0843453	0.128687	0.566797	0.681407	0.294261	0.390334	0.309569	0.218008
BGIBMGA001975	0.103756	1.34134	0.0264865	0.103914	0.0314097	0	0.480507	0.0408581	0.0972123	0
BGIBMGA001976	1.01318	0.570124	0.270187	0.21744	1.11732	0.451249	0.145019	0.384731	0.17799	0.134299
BGIBMGA001977	0	0	0	0	0	0	0	0	0	0
BGIBMGA001978	1.19581	0.822575	0.0990036	0.0647364	0.10273	0.0374919	0.12089	0.0381808	0	0
BGIBMGA001979	0	0.092897	0	0.00852946	0.030938	0.0296389	0.0273053	0	0.0478763	0.0379304
BGIBMGA001980	0.307783	0.10658	0.0673454	0.220179	0.159727	0.102013	0	0.311662	0.0617939	0.0326378
BGIBMGA001981	1.15411	0.486153	0.194015	0.394683	0.140603	0.448996	0.0676874	0.523754	0.197802	0.318643
BGIBMGA001982	11.9796	8.92361	6.07946	10.0402	9.40935	21.1306	6.70256	22.7371	12.6902	27.1487
BGIBMGA001983	1.06538	5.5286	2.79243	6.8979	3.8702	0.208884	5.25996	3.33264	11.8939	1.1918
BGIBMGA001984	19.627	20.5959	11.7213	10.2116	21.4019	19.5567	29.8519	20.7403	23.6612	25.4287
BGIBMGA001985	0.64823	0.361809	0.679328	0.734637	0.844329	1.30607	0.337272	1.49129	0.851083	1.30423
BGIBMGA001986	0.464919	0.375649	0.261102	0.465625	0.112594	0.215732	0.264996	1.28156	0.871192	1.12734
BGIBMGA001987	0.982166	0.38687	0.75217	1.40171	0.914279	3.50355	0.236173	2.63968	1.00074	2.20538
BGIBMGA001988	1.7487	0.962909	1.20748	2.05487	2.65184	4.83155	0.713408	4.63487	3.18856	3.34086
BGIBMGA001989	0.128181	0.0776766	0.0368117	0.112329	0.0582055	0.0185871	0.136989	0.151429	0.135109	0.0356803
BGIBMGA001990	5.10323	2.33614	4.00499	5.26921	8.23616	10.1722	1.84049	10.1537	11.724	10.7896
BGIBMGA001991	2982.01	3356.76	2255.51	2784.74	4481.96	6747.13	7672.2	6675.04	7536.7	11342
BGIBMGA001992	5.86493	3.74116	5.58486	6.26028	9.32119	9.57881	2.26801	11.2135	14.8583	13.2036
BGIBMGA001993	0.148482	0.143966	0.545815	0.951727	0.512421	1.65357	0.0317371	1.68395	1.25205	1.36669
BGIBMGA001994	0.734931	0.226273	1.78381	2.22298	2.52715	4.81627	0.522567	4.42164	3.63586	3.32598
BGIBMGA001995	0	0	0	0.105197	0	0	0	0.124088	0.295237	0
BGIBMGA001996	0	0.0414744	0.00655171	0.35129	0.015539	0.138941	0.00914296	0.404267	0.0601162	0.222262
[truncated: 12,627 more rows]
