# Supplementary material for: Transcriptomic Analysis of the Anterior Silk Gland in the Domestic Silkworm (Bombyx mori) – Insight into the Mechanism of Silk Formation and Spinning
Source: PLoS One. 2015 Sep 29;10(9):e0139424. doi: 10.1371/journal.pone.0139424 (PMC4587926; doi:10.1371/journal.pone.0139424)
Supplement: S3 Table — Each gene had RPKM ≥ 5 in at least one tissue. (XLS) [file pone.0139424.s006.xls]

## Sheet: ASG-M
BGIBMGA009094	417774
BGIBMGA000274	157442
BGIBMGA009095	61296.3
BGIBMGA011713	51246.8
BGIBMGA011721	37534.6
BGIBMGA010231	32019.8
BGIBMGA005301	30662.1
BGIBMGA009072	17734.9
BGIBMGA005302	15189.2
BGIBMGA008245	13448
BGIBMGA011399	10543
BGIBMGA011703	8568.18
BGIBMGA011768	8555.25
BGIBMGA013413	8521.08
BGIBMGA005812	7803.74
BGIBMGA009096	7744.32
BGIBMGA011702	7060.65
BGIBMGA007490	6410.34
BGIBMGA008538	6384.73
BGIBMGA003608	5935.26
BGIBMGA004103	5646.93
BGIBMGA011416	4610.61
BGIBMGA009131	4343.05
BGIBMGA002381	3929.16
BGIBMGA011701	3720.42
BGIBMGA011723	3643.91
BGIBMGA003661	3447.32
BGIBMGA007645	3168.33
BGIBMGA007743	3123.8
BGIBMGA002811	3062.21
BGIBMGA005928	3029.57
BGIBMGA013236	3021.31
BGIBMGA001991	2982.01
BGIBMGA010604	2971.52
BGIBMGA009863	2946.08
BGIBMGA010403	2782.36
BGIBMGA010571	2625.93
BGIBMGA013567	2614.26
BGIBMGA007879	2596.54
BGIBMGA001483	2582.63
BGIBMGA002405	2532.59
BGIBMGA000867	2524.33
BGIBMGA003397	2502.71
BGIBMGA008120	2452.84
BGIBMGA008865	2431.55
BGIBMGA010139	2412.74
BGIBMGA001501	2402.01
BGIBMGA007661	2367.38
BGIBMGA006867	2360.65
BGIBMGA011769	2355.08
BGIBMGA003726	2352.32
BGIBMGA001549	2281.73
BGIBMGA004374	2258.03
BGIBMGA007363	2256.04
BGIBMGA002429	2236.82
BGIBMGA012546	2226.18
BGIBMGA003073	2208.89
BGIBMGA014094	2186.22
BGIBMGA003412	2152
BGIBMGA013157	2120.53
BGIBMGA013076	2109.27
BGIBMGA010970	2090.92
BGIBMGA005493	2084.15
BGIBMGA007701	2077.69
BGIBMGA009411	2037.74
BGIBMGA011446	2035.99
BGIBMGA011467	2026.47
BGIBMGA008903	2022.97
BGIBMGA005576	1980.99
BGIBMGA008881	1978.75
BGIBMGA004375	1960.77
BGIBMGA007677	1956.28
BGIBMGA005577	1926.64
BGIBMGA007412	1905.88
BGIBMGA001800	1905.29
BGIBMGA011620	1885.6
BGIBMGA013678	1882.19
BGIBMGA000959	1881.38
BGIBMGA003197	1859.6
BGIBMGA010487	1822.98
BGIBMGA002572	1781.25
BGIBMGA004356	1768.47
BGIBMGA011282	1763.96
BGIBMGA001471	1752.27
BGIBMGA004251	1716.92
BGIBMGA001302	1711.1
BGIBMGA000453	1692.08
BGIBMGA006986	1673.93
BGIBMGA011589	1673.92
BGIBMGA000526	1634.91
BGIBMGA005013	1610.08
BGIBMGA001243	1587.91
BGIBMGA004165	1553.54
BGIBMGA003309	1552.38
BGIBMGA009319	1542.79
BGIBMGA006835	1532.07
BGIBMGA003978	1507.65
BGIBMGA007795	1488.26
BGIBMGA008164	1483.96
BGIBMGA011273	1481.38
BGIBMGA007710	1480.11
BGIBMGA000066	1458.21
BGIBMGA013792	1448.04
BGIBMGA009130	1433.1
BGIBMGA006287	1432.95
BGIBMGA010867	1416.87
BGIBMGA009751	1412.97
BGIBMGA012414	1401.53
BGIBMGA003829	1396.65
BGIBMGA006414	1381.65
BGIBMGA011948	1374.43
BGIBMGA005299	1339.09
BGIBMGA006412	1338.19
BGIBMGA003337	1317.78
BGIBMGA001106	1312.5
BGIBMGA005684	1304.04
BGIBMGA008090	1296.25
BGIBMGA003923	1289.08
BGIBMGA000475	1251.32
BGIBMGA007311	1249.19
BGIBMGA012626	1233.04
BGIBMGA001043	1216.99
BGIBMGA010130	1198.92
BGIBMGA007477	1167.88
BGIBMGA003469	1150.06
BGIBMGA009208	1138.37
BGIBMGA008354	1133.91
BGIBMGA000335	1113.14
BGIBMGA010423	1080.67
BGIBMGA000944	1073.61
BGIBMGA006794	1072.68
BGIBMGA008302	1071.34
BGIBMGA013778	1054.62
BGIBMGA002644	1053.19
BGIBMGA003186	1041.47
BGIBMGA013339	1040.85
BGIBMGA011761	1036.49
BGIBMGA004911	999.965
BGIBMGA000158	995.523
BGIBMGA006371	991.24
BGIBMGA001363	990.941
BGIBMGA008955	990.657
BGIBMGA002222	988.027
BGIBMGA001853	969.013
BGIBMGA002689	966.29
BGIBMGA003411	956.138
BGIBMGA002604	951.773
BGIBMGA004612	945.525
BGIBMGA000926	932.833
BGIBMGA013244	927.551
BGIBMGA005205	904.98
BGIBMGA008847	892.641
BGIBMGA011778	880.697
BGIBMGA013021	880.576
BGIBMGA002508	862.436
BGIBMGA011573	850.451
BGIBMGA013464	837.252
BGIBMGA010247	835.009
BGIBMGA007038	828.697
BGIBMGA005289	814.028
BGIBMGA008921	803.238
BGIBMGA012549	798.119
BGIBMGA010246	797.437
BGIBMGA006282	784.605
BGIBMGA004421	782.785
BGIBMGA014323	763.54
BGIBMGA000559	762.253
BGIBMGA000392	758.828
BGIBMGA012947	755.939
BGIBMGA000336	755.359
BGIBMGA007469	745.922
BGIBMGA006497	744.946
BGIBMGA002164	718.414
BGIBMGA010472	706.204
BGIBMGA013680	679.595
BGIBMGA002241	670.844
BGIBMGA000395	668.861
BGIBMGA009365	652.848
BGIBMGA013201	644.086
BGIBMGA006704	635.978
BGIBMGA003655	629.423
BGIBMGA001708	627.817
BGIBMGA011936	626.852
BGIBMGA002309	625.128
BGIBMGA011226	612.445
BGIBMGA011844	611.213
BGIBMGA012555	603.727
BGIBMGA011714	599.878
BGIBMGA008295	595.473
BGIBMGA008780	587.571
BGIBMGA007681	587.414
BGIBMGA009132	569.771
BGIBMGA004905	565.935
BGIBMGA009958	563.869
BGIBMGA013960	555.422
BGIBMGA006751	544.645
BGIBMGA009701	539.24
BGIBMGA001318	536.821
BGIBMGA011901	533.92
BGIBMGA005793	531.116
BGIBMGA010483	527.909
BGIBMGA011068	527.133
BGIBMGA011783	521.969
BGIBMGA000273	519.085
BGIBMGA005696	515.376
BGIBMGA006083	512.659
BGIBMGA006176	511.385
BGIBMGA000348	507.049
BGIBMGA000648	506.939
BGIBMGA010751	506.721
BGIBMGA013849	505.768
BGIBMGA002618	503.166
BGIBMGA008670	499.857
BGIBMGA005550	495.452
BGIBMGA006426	492.506
BGIBMGA010464	490.752
BGIBMGA014087	480.622
BGIBMGA002526	479.141
BGIBMGA008011	472.183
BGIBMGA002186	461.169
BGIBMGA009073	456.72
BGIBMGA013511	454.385
BGIBMGA004406	454.372
BGIBMGA010541	453.805
BGIBMGA001415	451.812
BGIBMGA011504	451.01
BGIBMGA002981	450.724
BGIBMGA007720	447.747
BGIBMGA000759	445.29
BGIBMGA011792	443.573
BGIBMGA013806	435.17
BGIBMGA004059	433.782
BGIBMGA010595	431.807
BGIBMGA007209	429.072
BGIBMGA009249	423.59
BGIBMGA009186	421.391
BGIBMGA004231	418.265
BGIBMGA002713	414.4
BGIBMGA009156	413.292
BGIBMGA013451	412.812
BGIBMGA009698	407.439
BGIBMGA010214	406.625
BGIBMGA006376	406.322
BGIBMGA005648	402.996
BGIBMGA005347	402
BGIBMGA008768	400.692
BGIBMGA000129	398.633
BGIBMGA007111	394.226
BGIBMGA001161	394.157
BGIBMGA003587	393.138
BGIBMGA010588	390.528
BGIBMGA013111	387.549
BGIBMGA009959	386.712
BGIBMGA011508	386.654
BGIBMGA006141	385.445
BGIBMGA005860	384.626
BGIBMGA001319	384.26
BGIBMGA007072	379.809
BGIBMGA002527	379.126
BGIBMGA005511	378.267
BGIBMGA003817	374.961
BGIBMGA013449	374.009
BGIBMGA010684	373.876
BGIBMGA011581	373.428
BGIBMGA004891	372.04
BGIBMGA014178	369.633
BGIBMGA007043	369.344
BGIBMGA011168	367.661
BGIBMGA006583	364.342
BGIBMGA012515	363.972
BGIBMGA010959	362.41
BGIBMGA009052	361.477
BGIBMGA001828	353.051
BGIBMGA005724	352.992
BGIBMGA008663	352.886
BGIBMGA007950	351.085
BGIBMGA007684	349.669
BGIBMGA001627	348.703
BGIBMGA009562	347.827
BGIBMGA000476	345.072
BGIBMGA000281	331.984
BGIBMGA006209	331.118
BGIBMGA004331	330.173
BGIBMGA011272	329.456
BGIBMGA007678	328.177
BGIBMGA001307	328.062
BGIBMGA014507	327.729
BGIBMGA003116	327.367
BGIBMGA002432	326.7
BGIBMGA011696	325.754
BGIBMGA014589	325.599
BGIBMGA001913	325.248
BGIBMGA002640	323.255
BGIBMGA004221	320.099
BGIBMGA001490	319.054
BGIBMGA007092	318.54
BGIBMGA002920	316.979
BGIBMGA005861	316.853
BGIBMGA008887	316.417
BGIBMGA013163	314.827
BGIBMGA012762	313.914
BGIBMGA012153	313.045
BGIBMGA008542	312.425
BGIBMGA006840	310.407
BGIBMGA008307	309.734
BGIBMGA004191	309.361
BGIBMGA006219	308.774
BGIBMGA003758	306.343
BGIBMGA002493	303.244
BGIBMGA002916	298.874
BGIBMGA007675	297.78
BGIBMGA011746	294.059
BGIBMGA006514	293.913
BGIBMGA001231	293.511
BGIBMGA012298	291.99
BGIBMGA001860	290.191
BGIBMGA013965	290.189
BGIBMGA014175	289.99
BGIBMGA001060	289.38
BGIBMGA005475	289.055
BGIBMGA013237	288.623
BGIBMGA006507	286.779
BGIBMGA000231	285.941
BGIBMGA007037	283.994
BGIBMGA009133	282.182
BGIBMGA000292	282.003
BGIBMGA007424	281.411
BGIBMGA009210	278.96
BGIBMGA012857	278.062
BGIBMGA014403	278.041
BGIBMGA006613	275.425
BGIBMGA008879	274.285
BGIBMGA003196	272.972
BGIBMGA005323	271.567
BGIBMGA000367	269.328
BGIBMGA012182	269.17
BGIBMGA003004	268.538
BGIBMGA006966	266.411
BGIBMGA008084	265.606
BGIBMGA011253	265.351
BGIBMGA009763	263.443
BGIBMGA007881	262.978
BGIBMGA002022	261.451
BGIBMGA007281	259.065
BGIBMGA008165	257.149
BGIBMGA000923	256.607
BGIBMGA012981	255.13
BGIBMGA012674	254.418
BGIBMGA001780	253.543
BGIBMGA003611	253.32
BGIBMGA002906	253.021
BGIBMGA011334	252.961
BGIBMGA001584	246.173
BGIBMGA010133	242.861
BGIBMGA007723	241.852
BGIBMGA006032	241.698
BGIBMGA004661	240.883
BGIBMGA010093	239.393
BGIBMGA007453	238.531
BGIBMGA011096	237.585
BGIBMGA002814	232.581
BGIBMGA001119	232.476
BGIBMGA004488	232.239
BGIBMGA003475	230.762
BGIBMGA003466	230.694
BGIBMGA012045	229.175
BGIBMGA004061	228.797
BGIBMGA010671	228.252
BGIBMGA013118	226.701
BGIBMGA003009	226.201
BGIBMGA001182	226.045
BGIBMGA008209	225.994
BGIBMGA007822	225.13
BGIBMGA004693	224.664
BGIBMGA011922	224.447
BGIBMGA004376	224.444
BGIBMGA014091	223.269
BGIBMGA012961	222.036
BGIBMGA009864	221.183
BGIBMGA002570	220.597
BGIBMGA000918	218.668
BGIBMGA007466	217.443
BGIBMGA012032	216.409
BGIBMGA011342	216.349
BGIBMGA009704	215.888
BGIBMGA003238	215.769
BGIBMGA009879	215.334
BGIBMGA005455	215.145
BGIBMGA000830	214.732
BGIBMGA005462	214.311
BGIBMGA011973	212.84
BGIBMGA010723	212.7
BGIBMGA011507	212.073
BGIBMGA014211	211.848
BGIBMGA007349	211.824
BGIBMGA003613	211.579
BGIBMGA013098	210.662
BGIBMGA012773	208.939
BGIBMGA003544	208.853
BGIBMGA006260	208.68
BGIBMGA004175	208.575
BGIBMGA000596	207.271
BGIBMGA008095	207.268
BGIBMGA012740	206.848
BGIBMGA002750	206.513
BGIBMGA007462	206.419
BGIBMGA004657	205.892
BGIBMGA005144	205.88
BGIBMGA007702	205.62
BGIBMGA002582	205.356
BGIBMGA007114	204.812
BGIBMGA009182	204.804
BGIBMGA005656	204.623
BGIBMGA012328	203.387
BGIBMGA010232	202.702
BGIBMGA012687	202.516
BGIBMGA006263	201.917
BGIBMGA007267	201.604
BGIBMGA010467	200.861
BGIBMGA012373	200.524
BGIBMGA006415	200.146
BGIBMGA000819	200.091
BGIBMGA012336	200.024
BGIBMGA003171	199.756
BGIBMGA006837	199.482
BGIBMGA004645	199.458
BGIBMGA003028	199.246
BGIBMGA003828	198.346
BGIBMGA000418	198.32
BGIBMGA003669	198.238
BGIBMGA006273	198.048
BGIBMGA005559	197.673
BGIBMGA009872	197.639
BGIBMGA002915	197.519
BGIBMGA001593	196.016
BGIBMGA013662	195.911
BGIBMGA012437	195.076
BGIBMGA013796	193.949
BGIBMGA007841	193.295
BGIBMGA014241	193.178
BGIBMGA009515	193.075
BGIBMGA004908	192.945
BGIBMGA013260	192.665
BGIBMGA011803	192.144
BGIBMGA013116	191.452
BGIBMGA003221	190.968
BGIBMGA003422	190.58
BGIBMGA003805	190.218
BGIBMGA005425	189.871
BGIBMGA007144	189.6
BGIBMGA009025	189.126
BGIBMGA005036	188.575
BGIBMGA004596	187.915
BGIBMGA012772	187.056
BGIBMGA004194	186.201
BGIBMGA013963	185.592
BGIBMGA000201	185.57
BGIBMGA006907	184.389
BGIBMGA009845	183.572
BGIBMGA001236	183.181
BGIBMGA003335	181.429
BGIBMGA000107	180.486
BGIBMGA009776	180.316
BGIBMGA003340	180.213
BGIBMGA004091	178.42
BGIBMGA009987	178.215
BGIBMGA004847	177.837
BGIBMGA011473	177.647
BGIBMGA000804	177.453
BGIBMGA010611	177.309
BGIBMGA005115	177.09
BGIBMGA010979	176.998
BGIBMGA003319	176.816
BGIBMGA014398	176.431
BGIBMGA003203	176.23
BGIBMGA001124	175.644
BGIBMGA010500	175.458
BGIBMGA007904	174.513
BGIBMGA007889	173.315
BGIBMGA008312	172.732
BGIBMGA000886	172.255
BGIBMGA011004	172.136
BGIBMGA006589	171.554
BGIBMGA005161	171.493
BGIBMGA013708	171.453
BGIBMGA006344	171.222
BGIBMGA002544	171.065
BGIBMGA003362	170.822
BGIBMGA003410	170.608
BGIBMGA001353	170.039
BGIBMGA003592	169.407
BGIBMGA014185	169.358
BGIBMGA003591	169.159
BGIBMGA002455	168.394
BGIBMGA007783	168.144
BGIBMGA013100	167.995
BGIBMGA010294	167.856
BGIBMGA011438	167.636
BGIBMGA008426	167.432
BGIBMGA007061	167.425
BGIBMGA011584	167.414
BGIBMGA010666	166.706
BGIBMGA010120	166.555
BGIBMGA005853	166.477
BGIBMGA014136	166.115
BGIBMGA004857	165.87
BGIBMGA004892	165.757
BGIBMGA007728	165.328
BGIBMGA006405	164.065
BGIBMGA010286	164.051
BGIBMGA001395	162.725
BGIBMGA004377	162.161
BGIBMGA013410	162.024
BGIBMGA008864	161.046
BGIBMGA009684	160.921
BGIBMGA010030	160.793
BGIBMGA009338	160.727
BGIBMGA010213	160.588
BGIBMGA013713	160.296
BGIBMGA003612	159.599
BGIBMGA009021	159.13
BGIBMGA013777	158.584
BGIBMGA009012	158.348
BGIBMGA013711	158.294
BGIBMGA006859	157.753
BGIBMGA008984	157.532
BGIBMGA005439	157.178
BGIBMGA011776	156.521
BGIBMGA013964	155.616
BGIBMGA013805	155.614
BGIBMGA003985	155.553
BGIBMGA014177	155.11
BGIBMGA011357	154.867
BGIBMGA011742	154.718
BGIBMGA005977	153.98
BGIBMGA006796	153.284
BGIBMGA009799	152.974
BGIBMGA003614	152.937
BGIBMGA008595	152.617
BGIBMGA000683	151.819
BGIBMGA010024	151.517
BGIBMGA002569	151.497
BGIBMGA010234	151.097
BGIBMGA011477	150.895
BGIBMGA011819	150.119
BGIBMGA004009	149.323
BGIBMGA011877	149.19
BGIBMGA011618	148.959
BGIBMGA011824	148.632
BGIBMGA002423	148.571
BGIBMGA010289	148.323
BGIBMGA009760	148.296
BGIBMGA001406	147.441
BGIBMGA012485	147.115
BGIBMGA001882	147.061
BGIBMGA006819	146.792
BGIBMGA012632	146.219
BGIBMGA013510	145.783
BGIBMGA006463	145.37
BGIBMGA003292	145.134
BGIBMGA012527	144.645
BGIBMGA000155	144.412
BGIBMGA000971	143.783
BGIBMGA003840	143.765
BGIBMGA005766	143.608
BGIBMGA000694	143.392
BGIBMGA005769	143.237
BGIBMGA000312	143.169
BGIBMGA011337	143.112
BGIBMGA000897	142.835
BGIBMGA008100	142.715
BGIBMGA012203	142.461
BGIBMGA001608	141.872
BGIBMGA005697	141.827
BGIBMGA006976	141.627
BGIBMGA008959	141.592
BGIBMGA010739	141.213
BGIBMGA007098	140.99
BGIBMGA003066	140.069
BGIBMGA003301	139.91
BGIBMGA003049	139.824
BGIBMGA010845	139.747
BGIBMGA006629	139.651
BGIBMGA010361	138.661
BGIBMGA005328	138.483
BGIBMGA011323	138.213
BGIBMGA011029	138.196
BGIBMGA006158	138.067
BGIBMGA003212	137.891
BGIBMGA001206	137.322
BGIBMGA003493	137.202
BGIBMGA010143	137.175
BGIBMGA005345	137.035
BGIBMGA011870	136.728
BGIBMGA003584	136.715
BGIBMGA014059	136.64
BGIBMGA004337	136.607
BGIBMGA005409	135.993
BGIBMGA002922	135.872
BGIBMGA000188	135.777
BGIBMGA006591	134.759
BGIBMGA007121	134.491
BGIBMGA003718	134.482
BGIBMGA012133	134.408
BGIBMGA003785	134.275
BGIBMGA004343	134.126
BGIBMGA000278	134.122
BGIBMGA012030	134.053
BGIBMGA007334	133.51
BGIBMGA001607	133.452
BGIBMGA002461	133.378
BGIBMGA006207	133.186
BGIBMGA011593	132.918
BGIBMGA000943	132.8
BGIBMGA003048	132.694
BGIBMGA012665	132.694
BGIBMGA001460	132.236
BGIBMGA004573	131.929
BGIBMGA000903	131.893
BGIBMGA002138	131.698
BGIBMGA011710	131.117
BGIBMGA004824	130.903
BGIBMGA012240	130.733
BGIBMGA005994	130.285
BGIBMGA012126	130.201
BGIBMGA006115	130.116
BGIBMGA003165	130.107
BGIBMGA003510	130.018
BGIBMGA000929	129.549
BGIBMGA004782	129.2
BGIBMGA003974	129.038
BGIBMGA006022	128.936
BGIBMGA000628	128.84
BGIBMGA004695	128.582
BGIBMGA003130	128.459
BGIBMGA009681	128.351
BGIBMGA002635	128.25
BGIBMGA009607	127.639
BGIBMGA001232	127.151
BGIBMGA012904	126.994
BGIBMGA006196	126.97
BGIBMGA006154	126.179
BGIBMGA012705	125.787
BGIBMGA012651	125.531
BGIBMGA005441	125.435
BGIBMGA009699	125.338
BGIBMGA007601	125.285
BGIBMGA007500	125.259
BGIBMGA010262	124.998
BGIBMGA004822	124.742
BGIBMGA010406	124.474
BGIBMGA011764	123.593
BGIBMGA007410	123.416
BGIBMGA003652	123.277
BGIBMGA012474	123.05
BGIBMGA006523	122.974
BGIBMGA009817	122.599
BGIBMGA008547	121.894
BGIBMGA003987	121.767
BGIBMGA010351	121.644
BGIBMGA012611	121.381
BGIBMGA012356	121.068
BGIBMGA008521	120.956
BGIBMGA000381	120.954
BGIBMGA014221	120.803
BGIBMGA010057	120.789
BGIBMGA011237	120.14
BGIBMGA003972	120.083
BGIBMGA008682	120.065
BGIBMGA007731	120.005
BGIBMGA002340	119.899
BGIBMGA006156	119.161
BGIBMGA001915	118.498
BGIBMGA006319	118.053
BGIBMGA001966	117.488
BGIBMGA007268	116.936
BGIBMGA000167	116.635
BGIBMGA010337	116.575
BGIBMGA003311	116.523
BGIBMGA009706	116.484
BGIBMGA010668	116.432
BGIBMGA014288	116.314
BGIBMGA007503	116.16
BGIBMGA001943	116.023
BGIBMGA008199	115.893
BGIBMGA014483	115.722
BGIBMGA003339	115.47
BGIBMGA010193	115.048
BGIBMGA010199	115.027
BGIBMGA004006	115.013
BGIBMGA012851	114.249
BGIBMGA010724	114.22
BGIBMGA010365	114.019
BGIBMGA004888	113.791
BGIBMGA005117	113.774
BGIBMGA003345	113.633
BGIBMGA000103	113.608
BGIBMGA007224	113.539
BGIBMGA003530	113.459
BGIBMGA003562	113.25
BGIBMGA001195	113.065
BGIBMGA003717	112.861
BGIBMGA009211	112.819
BGIBMGA002907	112.639
BGIBMGA003361	112.551
BGIBMGA011344	112.504
BGIBMGA002453	112.18
BGIBMGA010129	111.62
BGIBMGA012931	111.438
BGIBMGA004776	111.341
BGIBMGA002462	111.191
BGIBMGA004302	111.073
BGIBMGA004309	111.065
BGIBMGA006063	111.036
BGIBMGA000936	110.771
BGIBMGA014524	110.395
BGIBMGA001432	110.359
BGIBMGA004035	109.939
BGIBMGA003131	109.913
BGIBMGA010792	109.716
BGIBMGA009010	109.711
BGIBMGA007712	109.695
BGIBMGA001437	109.519
BGIBMGA014278	109.512
BGIBMGA006975	108.903
BGIBMGA006323	108.841
BGIBMGA011866	108.058
BGIBMGA007343	107.928
BGIBMGA013493	107.815
BGIBMGA011144	107.554
BGIBMGA014064	107.402
BGIBMGA006588	107.146
BGIBMGA012673	106.814
BGIBMGA009911	106.377
BGIBMGA008501	105.907
BGIBMGA007230	105.843
BGIBMGA008066	105.397
BGIBMGA008442	105.394
BGIBMGA004706	105.357
BGIBMGA010913	105.251
BGIBMGA001876	105.21
BGIBMGA004162	105.097
BGIBMGA005319	105.028
BGIBMGA012029	104.932
BGIBMGA003520	104.913
BGIBMGA001711	104.696
BGIBMGA011599	104.608
BGIBMGA013923	104.575
BGIBMGA003522	104.145
BGIBMGA009107	104.144
BGIBMGA014238	104.1
BGIBMGA009927	104.024
BGIBMGA013025	103.77
BGIBMGA002953	103.689
BGIBMGA001585	103.613
BGIBMGA006878	103.339
BGIBMGA004688	103.251
BGIBMGA001474	103.148
BGIBMGA012635	103.131
BGIBMGA002675	102.99
BGIBMGA005900	102.966
BGIBMGA004846	102.774
BGIBMGA014429	102.574
BGIBMGA013566	101.898
BGIBMGA005560	101.721
BGIBMGA006508	101.632
BGIBMGA010468	101.55
BGIBMGA001751	101.524
BGIBMGA014105	101.374
BGIBMGA007120	101.075
BGIBMGA006849	100.943
BGIBMGA002971	100.883
BGIBMGA007045	100.549
BGIBMGA012291	99.9797
BGIBMGA003367	99.9786
BGIBMGA011835	99.8916
BGIBMGA005635	99.8454
BGIBMGA010162	99.7524
BGIBMGA008074	99.6653
BGIBMGA011450	99.6205
BGIBMGA000990	99.5818
BGIBMGA006993	99.5287
BGIBMGA009828	99.5157
BGIBMGA010178	99.3108
BGIBMGA003674	99.0933
BGIBMGA013096	98.9976
BGIBMGA005701	98.8613
BGIBMGA014428	98.6477
BGIBMGA005315	98.6014
BGIBMGA007388	98.1179
BGIBMGA003497	98.0576
BGIBMGA002331	97.906
BGIBMGA013996	97.8165
BGIBMGA012472	97.4186
BGIBMGA001402	97.3773
BGIBMGA012567	96.7331
BGIBMGA004013	96.6382
BGIBMGA006944	96.5775
BGIBMGA001482	96.566
BGIBMGA009841	96.306
BGIBMGA005372	96.1482
BGIBMGA012152	96.0473
BGIBMGA003991	95.9414
BGIBMGA010255	95.6744
BGIBMGA005023	95.4264
BGIBMGA014456	95.4187
BGIBMGA004102	95.2425
BGIBMGA012860	95.2267
BGIBMGA007935	95.2125
BGIBMGA002470	95.0438
BGIBMGA007266	94.6235
BGIBMGA010673	94.1888
BGIBMGA010419	94.0805
BGIBMGA004992	94.0594
BGIBMGA009045	93.7499
BGIBMGA007656	93.6902
BGIBMGA000647	93.5549
BGIBMGA004454	93.3627
BGIBMGA009404	93.0049
BGIBMGA012440	92.8304
BGIBMGA010687	92.7454
BGIBMGA003656	92.7437
BGIBMGA006721	92.5753
BGIBMGA003519	92.5734
BGIBMGA005177	92.5731
BGIBMGA001841	92.5044
BGIBMGA001950	92.488
BGIBMGA008525	91.9483
BGIBMGA004689	91.9336
BGIBMGA012852	91.7768
BGIBMGA003815	91.6906
BGIBMGA003567	91.6791
BGIBMGA006850	91.6441
BGIBMGA004615	91.5945
BGIBMGA000382	91.5831
BGIBMGA012012	91.4898
BGIBMGA007206	91.261
BGIBMGA000064	91.1253
BGIBMGA006749	90.8122
BGIBMGA002984	90.7619
BGIBMGA011865	90.2834
BGIBMGA011630	90.2527
BGIBMGA003420	90.1781
BGIBMGA002881	90.1577
BGIBMGA013498	90.1148
BGIBMGA000672	90.034
BGIBMGA001352	89.8753
BGIBMGA009685	89.5012
BGIBMGA013898	89.4639
BGIBMGA001338	89.2799
BGIBMGA014122	89.164
BGIBMGA001821	89.0715
BGIBMGA010756	88.7793
BGIBMGA004534	88.7308
BGIBMGA006109	88.7138
BGIBMGA009576	88.7065
BGIBMGA011509	88.4186
BGIBMGA006603	88.3408
BGIBMGA013504	88.3061
BGIBMGA013107	88.1292
BGIBMGA011687	87.949
BGIBMGA002397	87.7128
BGIBMGA009103	87.6785
BGIBMGA003727	87.2817
BGIBMGA013593	87.1958
BGIBMGA000921	86.8652
BGIBMGA011983	86.8226
BGIBMGA008425	86.7727
BGIBMGA007790	86.6372
BGIBMGA007559	86.396
BGIBMGA013661	86.3189
BGIBMGA003725	86.3085
BGIBMGA008983	86.0846
BGIBMGA001136	85.9603
BGIBMGA009934	85.8736
BGIBMGA012753	85.592
BGIBMGA010489	85.5762
BGIBMGA012128	85.5528
BGIBMGA010437	85.5256
BGIBMGA000384	85.5069
BGIBMGA000928	85.4399
BGIBMGA009892	85.3444
BGIBMGA002310	85.3011
BGIBMGA010906	85.2323
BGIBMGA010396	85.1255
BGIBMGA013536	85.0479
BGIBMGA010352	84.8681
BGIBMGA006815	84.66
BGIBMGA008899	84.6512
BGIBMGA011779	84.6214
BGIBMGA000074	84.4878
BGIBMGA011131	84.1737
BGIBMGA001132	84.1285
BGIBMGA006866	83.8009
BGIBMGA000715	83.6121
BGIBMGA007087	83.492
BGIBMGA008175	83.3023
BGIBMGA004164	83.3003
BGIBMGA012125	83.2221
BGIBMGA012659	83.1702
BGIBMGA011092	83.1535
BGIBMGA011988	82.9336
BGIBMGA009018	82.9307
BGIBMGA005068	82.6534
BGIBMGA008732	82.4496
BGIBMGA007332	82.368
BGIBMGA009888	82.3301
BGIBMGA010222	82.2814
BGIBMGA012482	82.011
BGIBMGA006871	81.9863
BGIBMGA002670	81.929
BGIBMGA004833	81.919
BGIBMGA003398	81.8776
BGIBMGA012560	81.7474
BGIBMGA006013	81.7437
BGIBMGA001230	81.7377
BGIBMGA010229	81.7285
BGIBMGA012505	81.58
BGIBMGA006320	81.5521
BGIBMGA005592	81.5222
BGIBMGA002416	81.2261
BGIBMGA007813	81.2098
BGIBMGA008900	81.16
BGIBMGA003724	81.0954
BGIBMGA001928	81.0702
BGIBMGA011786	80.8117
BGIBMGA013957	80.17
BGIBMGA007844	80.1424
BGIBMGA007258	80.0052
BGIBMGA001731	80.0023
BGIBMGA005615	79.4554
BGIBMGA010245	79.4385
BGIBMGA007942	79.4295
BGIBMGA010154	79.3315
BGIBMGA002559	79.2589
BGIBMGA007409	79.1364
BGIBMGA013141	79.1297
BGIBMGA007921	78.8864
BGIBMGA004635	78.6942
BGIBMGA013328	78.6777
BGIBMGA003474	78.5469
BGIBMGA009374	78.2458
BGIBMGA006085	78.2056
BGIBMGA004498	78.0872
BGIBMGA005738	78.0576
BGIBMGA004993	77.9058
BGIBMGA004850	77.8956
BGIBMGA007425	77.8787
BGIBMGA012541	77.7573
BGIBMGA004827	77.7128
BGIBMGA008020	77.4616
BGIBMGA004445	76.9746
BGIBMGA011014	76.8234
BGIBMGA004838	76.8199
BGIBMGA000924	76.7946
BGIBMGA010794	76.672
BGIBMGA008725	76.4875
BGIBMGA001186	76.3208
BGIBMGA001292	75.9933
BGIBMGA014418	75.9904
BGIBMGA007948	75.932
BGIBMGA010398	75.9244
BGIBMGA001107	75.6853
BGIBMGA009370	75.602
BGIBMGA007735	75.3921
BGIBMGA002967	74.9957
BGIBMGA003481	74.9824
BGIBMGA007895	74.917
BGIBMGA006836	74.752
BGIBMGA003924	74.5282
BGIBMGA002543	74.3728
BGIBMGA007639	74.176
BGIBMGA007642	74.1435
BGIBMGA002237	73.9952
BGIBMGA010145	73.9174
BGIBMGA006243	73.7878
BGIBMGA001920	73.5978
BGIBMGA006036	73.4183
BGIBMGA011540	73.4025
BGIBMGA013434	73.0052
BGIBMGA007159	72.9258
BGIBMGA014605	72.8814
BGIBMGA009674	72.77
BGIBMGA006584	72.6992
BGIBMGA008894	72.5256
BGIBMGA008551	72.4819
BGIBMGA011429	72.0377
BGIBMGA006208	71.8858
BGIBMGA001929	71.8768
BGIBMGA007964	71.7491
BGIBMGA001135	71.5288
BGIBMGA000774	71.4453
BGIBMGA012873	71.3314
BGIBMGA007594	71.1864
BGIBMGA000676	71.1837
BGIBMGA004416	71.1663
BGIBMGA002349	71.15
BGIBMGA002396	71.1462
BGIBMGA007862	71.1364
BGIBMGA001431	71.0681
BGIBMGA002335	70.9996
BGIBMGA004417	70.8903
BGIBMGA014155	70.8701
BGIBMGA013852	70.7552
BGIBMGA003136	70.73
BGIBMGA003964	70.7141
BGIBMGA009731	70.7133
BGIBMGA012550	70.659
BGIBMGA009963	70.5971
BGIBMGA006828	70.2345
BGIBMGA007013	70.2069
BGIBMGA000627	70.1628
BGIBMGA007257	69.9764
BGIBMGA011493	69.9604
BGIBMGA007408	69.6791
BGIBMGA001303	69.6093
BGIBMGA007451	69.5577
BGIBMGA003977	69.485
BGIBMGA005485	69.4432
BGIBMGA001806	69.4324
BGIBMGA005999	69.4063
BGIBMGA001070	69.336
BGIBMGA005939	69.2089
BGIBMGA002862	69.1372
BGIBMGA004037	69.0954
BGIBMGA009978	68.954
BGIBMGA011846	68.7186
BGIBMGA006735	68.7168
BGIBMGA001954	68.6459
BGIBMGA009726	68.5929
BGIBMGA009419	68.3961
BGIBMGA013801	68.3508
BGIBMGA003327	68.2841
BGIBMGA004176	68.2778
BGIBMGA005564	68.0802
BGIBMGA000925	68.0326
BGIBMGA005755	67.9704
BGIBMGA011424	67.9674
BGIBMGA004307	67.9021
BGIBMGA010930	67.7203
BGIBMGA014455	67.6914
BGIBMGA010520	67.4639
BGIBMGA005905	67.4024
BGIBMGA008214	67.3631
BGIBMGA007287	67.3264
BGIBMGA013133	67.2118
BGIBMGA011117	67.1188
BGIBMGA006232	66.9514
BGIBMGA003153	66.9196
BGIBMGA003468	66.8923
BGIBMGA002406	66.8715
BGIBMGA007892	66.86
BGIBMGA001323	66.8407
BGIBMGA010527	66.6063
BGIBMGA005827	66.3447
BGIBMGA007535	66.2069
BGIBMGA000397	66.1322
BGIBMGA002880	66.0222
BGIBMGA000882	65.9213
BGIBMGA013269	65.8933
BGIBMGA001035	65.8639
BGIBMGA001190	65.8365
BGIBMGA008507	65.7069
BGIBMGA002980	65.6671
BGIBMGA009376	65.521
BGIBMGA014217	65.3036
BGIBMGA007732	65.2403
BGIBMGA011619	65.2227
BGIBMGA009393	65.1958
BGIBMGA005638	65.1651
BGIBMGA009332	64.9671
BGIBMGA011577	64.941
BGIBMGA013656	64.8916
BGIBMGA008216	64.8878
BGIBMGA001084	64.8178
BGIBMGA001252	64.5567
BGIBMGA001386	64.4997
BGIBMGA004291	64.4246
BGIBMGA005316	64.3048
BGIBMGA002905	64.2388
BGIBMGA010223	64.2193
BGIBMGA003671	63.9722
BGIBMGA007988	63.9426
BGIBMGA010320	63.8822
BGIBMGA004315	63.8167
BGIBMGA013000	63.7304
BGIBMGA008998	63.7226
BGIBMGA002594	63.4658
BGIBMGA004980	63.3476
BGIBMGA001168	63.2576
BGIBMGA009680	63.2253
BGIBMGA001097	63.2089
BGIBMGA000916	63.1602
BGIBMGA008210	63.1547
BGIBMGA002987	63.0806
BGIBMGA007161	63.0466
BGIBMGA008096	63.0077
BGIBMGA010198	62.9927
BGIBMGA007585	62.9173
BGIBMGA013142	62.9005
BGIBMGA001218	62.8709
BGIBMGA005810	62.7907
BGIBMGA004858	62.7324
BGIBMGA000132	62.7057
BGIBMGA005471	62.6537
BGIBMGA009816	62.6162
BGIBMGA012859	62.4639
BGIBMGA001898	62.3573
BGIBMGA010435	62.3514
BGIBMGA006269	62.3201
BGIBMGA005011	62.2991
BGIBMGA004196	62.2526
BGIBMGA006401	62.1085
BGIBMGA011500	61.917
BGIBMGA006178	61.9043
BGIBMGA004494	61.8932
BGIBMGA009830	61.8848
BGIBMGA001551	61.8509
BGIBMGA009322	61.7703
BGIBMGA013085	61.6533
BGIBMGA010000	61.5432
BGIBMGA005216	61.5137
BGIBMGA002846	61.4628
BGIBMGA005530	61.4082
BGIBMGA005419	61.3792
BGIBMGA006216	61.3773
BGIBMGA001495	61.3199
BGIBMGA004267	61.2943
BGIBMGA006709	61.2309
BGIBMGA004882	61.2039
BGIBMGA005498	61.1407
BGIBMGA003338	61.1097
BGIBMGA007565	61.0646
BGIBMGA001525	60.9199
BGIBMGA000680	60.8501
BGIBMGA011019	60.2528
BGIBMGA010227	60.2274
BGIBMGA007079	60.0308
BGIBMGA006861	60.005
BGIBMGA006631	59.9959
BGIBMGA003428	59.9807
BGIBMGA010616	59.9554
BGIBMGA000619	59.9177
BGIBMGA001223	59.8726
BGIBMGA005862	59.7908
BGIBMGA010941	59.5561
BGIBMGA011994	59.4714
BGIBMGA009118	59.4119
BGIBMGA002444	59.3215
BGIBMGA007297	59.3198
BGIBMGA000104	59.3181
BGIBMGA002188	59.3113
BGIBMGA007926	58.9889
BGIBMGA009282	58.8517
BGIBMGA012151	58.8415
BGIBMGA010027	58.8254
BGIBMGA007393	58.7192
BGIBMGA007727	58.6571
BGIBMGA007739	58.6227
BGIBMGA013063	58.5776
BGIBMGA008225	58.4763
BGIBMGA012831	58.3721
BGIBMGA013598	58.3654
BGIBMGA004533	58.2966
BGIBMGA000800	58.2273
BGIBMGA007205	58.2127
BGIBMGA002209	58.2044
BGIBMGA006056	58.1563
BGIBMGA006800	58.086
BGIBMGA011090	58.0681
BGIBMGA008867	58.0513
BGIBMGA012200	58.0456
BGIBMGA009375	58.0124
BGIBMGA006100	57.9254
BGIBMGA005440	57.9209
BGIBMGA012975	57.9053
BGIBMGA011427	57.8346
BGIBMGA012982	57.698
BGIBMGA003892	57.6141
BGIBMGA006200	57.5832
BGIBMGA011964	57.3363
BGIBMGA003643	57.294
BGIBMGA012571	57.1702
BGIBMGA012954	57.0099
BGIBMGA002004	57.0023
BGIBMGA014478	56.9085
BGIBMGA010620	56.8978
BGIBMGA004852	56.7899
BGIBMGA001542	56.7562
BGIBMGA007779	56.7413
BGIBMGA005628	56.5286
BGIBMGA010725	56.4343
BGIBMGA004112	56.4157
BGIBMGA002790	56.4113
BGIBMGA010142	56.39
BGIBMGA006981	56.3742
BGIBMGA013508	56.3289
BGIBMGA009000	56.2705
BGIBMGA002755	56.2697
BGIBMGA013143	56.2394
BGIBMGA000829	56.2222
BGIBMGA002492	56.198
BGIBMGA012809	56.123
BGIBMGA012936	56.1151
BGIBMGA014202	56.1069
BGIBMGA011737	56.1055
BGIBMGA011013	56.0948
BGIBMGA003962	56.0386
BGIBMGA014404	56.0148
BGIBMGA006378	56.0068
BGIBMGA004008	55.9033
BGIBMGA009180	55.8929
BGIBMGA011674	55.8752
BGIBMGA008524	55.8578
BGIBMGA007493	55.8561
BGIBMGA002436	55.708
BGIBMGA012690	55.6349
BGIBMGA012833	55.5506
BGIBMGA012304	55.4287
BGIBMGA009355	55.3896
BGIBMGA007824	55.2416
BGIBMGA008211	55.23
BGIBMGA010113	55.2064
BGIBMGA003486	55.1986
BGIBMGA003609	55.1732
BGIBMGA005965	54.9305
BGIBMGA010549	54.9021
BGIBMGA011539	54.8583
BGIBMGA008493	54.8122
BGIBMGA004694	54.4658
BGIBMGA004592	54.4513
BGIBMGA005465	54.4314
BGIBMGA012118	54.344
BGIBMGA006898	54.2449
BGIBMGA006777	54.1913
BGIBMGA004956	54.1444
BGIBMGA003583	54.0144
BGIBMGA009227	53.9998
BGIBMGA005449	53.9928
BGIBMGA005815	53.9002
BGIBMGA014402	53.784
BGIBMGA002651	53.6734
BGIBMGA000884	53.6606
BGIBMGA005270	53.5013
BGIBMGA010161	53.3725
BGIBMGA001700	53.3684
BGIBMGA007192	53.1768
BGIBMGA008619	53.1751
BGIBMGA007090	53.1495
BGIBMGA002837	53.1324
BGIBMGA014396	53.0386
BGIBMGA002759	53.0173
BGIBMGA014135	52.9486
BGIBMGA000776	52.8695
BGIBMGA007946	52.8189
BGIBMGA003225	52.7146
BGIBMGA011754	52.7033
BGIBMGA005341	52.6424
BGIBMGA002619	52.6115
BGIBMGA010658	52.5765
BGIBMGA005448	52.4032
BGIBMGA008153	52.4009
BGIBMGA004166	52.3861
BGIBMGA012675	52.3775
BGIBMGA003155	52.3534
BGIBMGA011143	52.3178
BGIBMGA008499	52.2919
BGIBMGA011628	52.2334
BGIBMGA005552	52.1938
BGIBMGA006789	52.1611
BGIBMGA000222	52.0884
BGIBMGA006477	52.0609
BGIBMGA001733	52.0544
BGIBMGA005111	52.0352
BGIBMGA000474	51.995
BGIBMGA005392	51.9847
BGIBMGA013348	51.9456
BGIBMGA004218	51.8257
BGIBMGA000225	51.7741
BGIBMGA007082	51.7537
BGIBMGA007210	51.7021
BGIBMGA012916	51.6624
BGIBMGA007482	51.6214
BGIBMGA009189	51.5995
BGIBMGA005434	51.5721
BGIBMGA007263	51.4866
BGIBMGA013226	51.4548
BGIBMGA008457	51.348
BGIBMGA008193	51.3353
BGIBMGA001921	51.3053
BGIBMGA006222	51.2897
BGIBMGA000290	51.2644
BGIBMGA001411	51.2564
BGIBMGA009041	51.2543
BGIBMGA009997	51.1881
BGIBMGA001126	51.178
BGIBMGA002610	51.0974
BGIBMGA005413	51.0481
BGIBMGA000082	51.0189
BGIBMGA002975	50.9904
BGIBMGA001464	50.9766
BGIBMGA003603	50.8547
BGIBMGA004884	50.6584
BGIBMGA007940	50.5606
BGIBMGA009671	50.4947
BGIBMGA005418	50.4625
BGIBMGA003347	50.4479
BGIBMGA007299	50.4039
BGIBMGA008954	50.2866
BGIBMGA006874	50.2027
BGIBMGA001855	50.1919
BGIBMGA009179	50.1379
BGIBMGA006377	50.0095
BGIBMGA013398	50.0073
BGIBMGA007817	49.9765
BGIBMGA008327	49.9756
BGIBMGA005158	49.9739
BGIBMGA004932	49.8468
BGIBMGA006329	49.7798
BGIBMGA007460	49.749
BGIBMGA006257	49.6377
BGIBMGA013097	49.6301
BGIBMGA009418	49.5531
BGIBMGA006802	49.5456
BGIBMGA002330	49.5438
BGIBMGA000778	49.4582
BGIBMGA008392	49.3367
BGIBMGA011234	49.3279
BGIBMGA002605	49.3247
BGIBMGA005814	49.2496
BGIBMGA013411	49.2099
BGIBMGA001399	49.1967
BGIBMGA005391	49.1794
BGIBMGA002348	49.1358
BGIBMGA009981	49.1099
BGIBMGA006193	49.0772
BGIBMGA002504	49.06
BGIBMGA011899	49.0367
BGIBMGA010539	49.0093
BGIBMGA012439	48.9888
BGIBMGA007637	48.9409
BGIBMGA004265	48.8936
BGIBMGA011770	48.8901
BGIBMGA009998	48.8779
BGIBMGA010446	48.8735
BGIBMGA002620	48.8552
BGIBMGA014218	48.8171
BGIBMGA002674	48.7125
BGIBMGA007951	48.5415
BGIBMGA007541	48.5215
BGIBMGA000106	48.5138
BGIBMGA000528	48.5121
BGIBMGA004647	48.4686
BGIBMGA010116	48.4386
BGIBMGA009794	48.3628
BGIBMGA002979	48.3255
BGIBMGA010150	48.3226
BGIBMGA008224	48.2765
BGIBMGA009618	48.2762
BGIBMGA007485	48.2421
BGIBMGA012388	48.2066
BGIBMGA004933	48.171
BGIBMGA012537	48.1548
BGIBMGA006161	48.1429
BGIBMGA001216	48.1287
BGIBMGA009405	48.1157
BGIBMGA006105	48.1004
BGIBMGA001339	48.0838
BGIBMGA004227	48.0111
BGIBMGA006569	47.9719
BGIBMGA000061	47.9717
BGIBMGA007962	47.9486
BGIBMGA003637	47.9462
BGIBMGA012709	47.945
BGIBMGA009781	47.8173
BGIBMGA010164	47.7336
BGIBMGA011061	47.7328
BGIBMGA012903	47.7253
BGIBMGA011862	47.7126
BGIBMGA007860	47.6682
BGIBMGA007039	47.6572
BGIBMGA001103	47.6449
BGIBMGA009430	47.575
BGIBMGA013364	47.5737
BGIBMGA008268	47.5544
BGIBMGA002648	47.5537
BGIBMGA008076	47.5453
BGIBMGA014041	47.5074
BGIBMGA000788	47.4434
BGIBMGA003421	47.4131
BGIBMGA006857	47.3903
BGIBMGA010163	47.3869
BGIBMGA010905	47.3613
BGIBMGA010212	47.3162
BGIBMGA002539	47.2545
BGIBMGA014270	47.2385
BGIBMGA002818	47.2259
BGIBMGA000228	47.2212
BGIBMGA014607	47.2037
BGIBMGA001748	47.1466
BGIBMGA011049	47.127
BGIBMGA009967	47.0531
BGIBMGA003020	46.9999
BGIBMGA006863	46.9603
BGIBMGA006369	46.96
BGIBMGA001283	46.9426
BGIBMGA011482	46.9318
BGIBMGA004940	46.923
BGIBMGA010621	46.8952
BGIBMGA007849	46.6365
BGIBMGA000365	46.6227
BGIBMGA004919	46.5786
BGIBMGA007518	46.4804
BGIBMGA003402	46.475
BGIBMGA001178	46.4668
BGIBMGA003273	46.4315
BGIBMGA004501	46.3844
BGIBMGA014046	46.3326
BGIBMGA005834	46.2343
BGIBMGA009900	46.2304
BGIBMGA010228	46.2138
BGIBMGA014201	46.1456
BGIBMGA001082	46.1199
BGIBMGA007734	46.09
BGIBMGA000803	46.0652
BGIBMGA014342	46.0197
BGIBMGA005739	45.96
BGIBMGA008531	45.9377
BGIBMGA005930	45.8966
BGIBMGA007947	45.8871
BGIBMGA007005	45.8635
BGIBMGA009554	45.8588
BGIBMGA009840	45.7501
BGIBMGA012581	45.711
BGIBMGA011651	45.6924
BGIBMGA002353	45.6885
BGIBMGA001337	45.6865
BGIBMGA010102	45.6573
BGIBMGA008226	45.6554
BGIBMGA009980	45.6339
BGIBMGA006825	45.6254
BGIBMGA009532	45.6143
BGIBMGA003842	45.5631
BGIBMGA002800	45.5517
BGIBMGA006245	45.5515
BGIBMGA000810	45.548
BGIBMGA010325	45.5068
BGIBMGA005672	45.4647
BGIBMGA008362	45.4491
BGIBMGA001150	45.4209
BGIBMGA006173	45.4153
BGIBMGA000360	45.3761
BGIBMGA005335	45.2268
BGIBMGA010868	45.0868
BGIBMGA001881	45.0021
BGIBMGA003864	44.9918
BGIBMGA008284	44.963
BGIBMGA006368	44.9213
BGIBMGA000937	44.9201
BGIBMGA011189	44.8552
BGIBMGA007449	44.812
BGIBMGA000029	44.7619
BGIBMGA011169	44.7293
BGIBMGA009298	44.6218
BGIBMGA013029	44.5892
BGIBMGA005185	44.5568
BGIBMGA000298	44.5181
BGIBMGA006357	44.4973
BGIBMGA011566	44.4353
BGIBMGA003480	44.4049
BGIBMGA003688	44.3713
BGIBMGA005938	44.366
BGIBMGA011087	44.3518
BGIBMGA000122	44.3305
BGIBMGA013945	44.3229
BGIBMGA005169	44.2932
BGIBMGA013635	44.2328
BGIBMGA005966	44.2164
BGIBMGA006615	44.1606
BGIBMGA001537	44.1321
BGIBMGA013513	44.1082
BGIBMGA003390	44.0891
BGIBMGA003356	44.0762
BGIBMGA013179	44.0256
BGIBMGA013891	43.9758
BGIBMGA011491	43.9366
BGIBMGA006772	43.9366
BGIBMGA004336	43.8431
BGIBMGA010238	43.8078
BGIBMGA004011	43.5645
BGIBMGA012093	43.5365
BGIBMGA012952	43.4665
BGIBMGA009579	43.3813
BGIBMGA003294	43.3724
BGIBMGA013514	43.3427
BGIBMGA002441	43.3192
BGIBMGA010840	43.3184
BGIBMGA007107	43.2938
BGIBMGA005438	43.2459
BGIBMGA003590	43.1435
BGIBMGA013435	43.1413
BGIBMGA002538	43.1344
BGIBMGA006212	43.089
BGIBMGA009397	43.0846
BGIBMGA002803	43.0587
BGIBMGA005118	43.0503
BGIBMGA008294	43.011
BGIBMGA007169	42.9662
BGIBMGA001461	42.9592
BGIBMGA007796	42.9452
BGIBMGA004909	42.9348
BGIBMGA009983	42.91
BGIBMGA010381	42.8826
BGIBMGA005452	42.8701
BGIBMGA006045	42.8316
BGIBMGA013450	42.8279
BGIBMGA013070	42.7413
BGIBMGA007842	42.6976
BGIBMGA000243	42.6167
BGIBMGA000786	42.6167
BGIBMGA003731	42.5789
BGIBMGA001500	42.53
BGIBMGA014140	42.5181
BGIBMGA009969	42.4266
BGIBMGA001175	42.4131
BGIBMGA007103	42.4071
BGIBMGA002219	42.3847
BGIBMGA001278	42.3721
BGIBMGA003180	42.3196
BGIBMGA012983	42.1491
BGIBMGA011052	42.1429
BGIBMGA007543	42.1413
BGIBMGA008421	42.1036
BGIBMGA008192	42.094
BGIBMGA009814	42.0591
BGIBMGA011521	42.0587
BGIBMGA001699	42.0126
BGIBMGA002324	41.9943
BGIBMGA007977	41.9702
BGIBMGA008930	41.9679
BGIBMGA013054	41.9456
BGIBMGA006919	41.9222
BGIBMGA009114	41.9152
BGIBMGA004024	41.8892
BGIBMGA007450	41.8856
BGIBMGA009129	41.8856
BGIBMGA014335	41.8856
BGIBMGA003305	41.881
BGIBMGA013717	41.8636
BGIBMGA000232	41.848
BGIBMGA000679	41.8354
BGIBMGA003825	41.8277
BGIBMGA012569	41.8258
BGIBMGA000086	41.7877
BGIBMGA007255	41.6646
BGIBMGA011363	41.6288
BGIBMGA010324	41.623
BGIBMGA010309	41.6106
BGIBMGA005035	41.6101
BGIBMGA007136	41.5947
BGIBMGA012554	41.5947
BGIBMGA012459	41.5665
BGIBMGA008922	41.5621
BGIBMGA000154	41.5532
BGIBMGA004083	41.5272
BGIBMGA004881	41.4976
BGIBMGA001373	41.4259
BGIBMGA008478	41.3847
BGIBMGA008416	41.3426
BGIBMGA003607	41.2982
BGIBMGA006733	41.2906
BGIBMGA006846	41.2241
BGIBMGA004691	41.2131
BGIBMGA003885	41.2089
BGIBMGA011756	41.2089
BGIBMGA002215	41.1808
BGIBMGA001801	41.1325
BGIBMGA000277	41.1308
BGIBMGA007690	41.0847
BGIBMGA013144	41.0827
BGIBMGA008699	41.0825
BGIBMGA010151	41.0644
BGIBMGA001166	41.05
BGIBMGA004649	40.9983
BGIBMGA003184	40.9912
BGIBMGA010088	40.9425
BGIBMGA004904	40.942
BGIBMGA010998	40.8806
BGIBMGA012127	40.8767
BGIBMGA011965	40.8313
BGIBMGA006574	40.8289
BGIBMGA009885	40.8209
BGIBMGA001081	40.8199
BGIBMGA011604	40.8151
BGIBMGA011322	40.783
BGIBMGA009724	40.78
BGIBMGA000127	40.7695
BGIBMGA010068	40.672
BGIBMGA011505	40.6639
BGIBMGA003181	40.6322
BGIBMGA006191	40.5727
BGIBMGA014065	40.5705
BGIBMGA007010	40.5261
BGIBMGA011314	40.5072
BGIBMGA003205	40.4969
BGIBMGA007248	40.4065
BGIBMGA008966	40.3649
BGIBMGA003070	40.3274
BGIBMGA000511	40.2801
BGIBMGA004834	40.2668
BGIBMGA003685	40.2145
BGIBMGA002684	40.1973
BGIBMGA013797	40.192
BGIBMGA005593	40.1875
BGIBMGA011196	40.1604
BGIBMGA008483	40.0495
BGIBMGA010422	40.0236
BGIBMGA005565	39.9507
BGIBMGA001767	39.9404
BGIBMGA011658	39.9027
BGIBMGA013848	39.8903
BGIBMGA001167	39.8824
BGIBMGA005159	39.8742
BGIBMGA007875	39.8705
BGIBMGA009937	39.8531
BGIBMGA008088	39.8433
BGIBMGA000991	39.8309
BGIBMGA012919	39.7734
BGIBMGA005590	39.7597
BGIBMGA010975	39.7479
BGIBMGA001241	39.7471
BGIBMGA013765	39.7461
BGIBMGA006459	39.7041
BGIBMGA004608	39.6598
BGIBMGA003001	39.6452
BGIBMGA001830	39.6424
BGIBMGA012935	39.6366
BGIBMGA013895	39.6205
BGIBMGA000793	39.5976
BGIBMGA008004	39.5944
BGIBMGA005267	39.5385
BGIBMGA014356	39.4966
BGIBMGA000398	39.4956
BGIBMGA008405	39.4321
BGIBMGA003391	39.4205
BGIBMGA003198	39.3621
BGIBMGA003166	39.359
BGIBMGA011697	39.324
BGIBMGA006465	39.3153
BGIBMGA003660	39.3066
BGIBMGA009668	39.295
BGIBMGA012397	39.2789
BGIBMGA011445	39.2503
BGIBMGA005126	39.1936
BGIBMGA012963	39.1855
BGIBMGA005641	39.1284
BGIBMGA003358	39.107
BGIBMGA001713	39.1025
BGIBMGA008387	39.0728
BGIBMGA005097	39.0703
BGIBMGA009974	39.0691
BGIBMGA008992	39.0643
BGIBMGA002898	39.0282
BGIBMGA009234	39.0172
BGIBMGA010944	38.8485
BGIBMGA009042	38.7903
BGIBMGA006822	38.763
BGIBMGA000177	38.7499
BGIBMGA008144	38.6417
BGIBMGA006698	38.6216
BGIBMGA008620	38.5076
BGIBMGA000102	38.4865
BGIBMGA004123	38.4859
BGIBMGA010790	38.4815
BGIBMGA001188	38.4796
BGIBMGA013490	38.4436
BGIBMGA010788	38.4218
BGIBMGA012055	38.3882
BGIBMGA010032	38.329
BGIBMGA000399	38.2861
BGIBMGA011920	38.2711
BGIBMGA011606	38.2372
BGIBMGA012920	38.1802
BGIBMGA012469	38.1745
BGIBMGA008957	38.1467
BGIBMGA014079	38.1043
BGIBMGA000618	38.0956
BGIBMGA000157	38.044
BGIBMGA001805	38.0222
BGIBMGA007436	38.0082
BGIBMGA000062	37.9966
BGIBMGA006856	37.9529
BGIBMGA010577	37.878
BGIBMGA012948	37.8478
BGIBMGA002931	37.8412
BGIBMGA011785	37.7906
BGIBMGA013506	37.7673
BGIBMGA001918	37.7349
BGIBMGA000121	37.7076
BGIBMGA002363	37.6843
BGIBMGA003158	37.6621
BGIBMGA009829	37.6357
BGIBMGA006275	37.6015
BGIBMGA002677	37.5561
BGIBMGA001137	37.5157
BGIBMGA001115	37.442
BGIBMGA010400	37.4046
BGIBMGA012335	37.3446
BGIBMGA005659	37.3297
BGIBMGA012013	37.3031
BGIBMGA005904	37.2923
BGIBMGA008728	37.238
BGIBMGA011741	37.2323
BGIBMGA007845	37.2295
BGIBMGA002013	37.1978
BGIBMGA009578	37.1849
BGIBMGA007473	37.0654
BGIBMGA014518	37.0276
BGIBMGA013693	37.0085
BGIBMGA013491	36.958
BGIBMGA004023	36.9472
BGIBMGA013121	36.9344
BGIBMGA012220	36.8983
BGIBMGA009878	36.8967
BGIBMGA006616	36.879
BGIBMGA012774	36.8507
BGIBMGA000186	36.8129
BGIBMGA007183	36.7966
BGIBMGA004038	36.7953
BGIBMGA006883	36.7855
BGIBMGA007034	36.772
BGIBMGA002804	36.7714
BGIBMGA004743	36.7708
BGIBMGA005931	36.6723
BGIBMGA000412	36.6544
BGIBMGA010200	36.6127
BGIBMGA010949	36.6102
BGIBMGA003141	36.5996
BGIBMGA002634	36.5949
BGIBMGA010172	36.5577
BGIBMGA012922	36.5372
BGIBMGA004978	36.5258
BGIBMGA011242	36.4899
BGIBMGA004540	36.4857
BGIBMGA005949	36.4578
BGIBMGA000394	36.447
BGIBMGA006653	36.4305
BGIBMGA002398	36.3566
BGIBMGA012743	36.2933
BGIBMGA004530	36.2748
BGIBMGA012165	36.2501
BGIBMGA005412	36.2472
BGIBMGA006225	36.2434
BGIBMGA011736	36.2056
BGIBMGA007808	36.2008
BGIBMGA007094	36.1782
BGIBMGA012116	36.1759
BGIBMGA001477	36.1187
BGIBMGA009821	36.115
BGIBMGA002437	36.1072
BGIBMGA006500	36.0771
BGIBMGA005395	36.0657
BGIBMGA001212	36.0578
BGIBMGA013474	36.043
BGIBMGA006234	35.9688
BGIBMGA005618	35.9399
BGIBMGA007064	35.9063
BGIBMGA004005	35.8922
BGIBMGA000320	35.8907
BGIBMGA005772	35.8046
BGIBMGA000440	35.7501
BGIBMGA009875	35.7245
BGIBMGA009933	35.7148
BGIBMGA002913	35.7003
BGIBMGA007423	35.6678
BGIBMGA009051	35.6497
BGIBMGA002802	35.6424
BGIBMGA011592	35.606
BGIBMGA001829	35.595
BGIBMGA005655	35.5888
BGIBMGA010173	35.552
BGIBMGA006655	35.5379
BGIBMGA013563	35.5219
BGIBMGA014593	35.5184
BGIBMGA011992	35.5026
BGIBMGA008856	35.4244
BGIBMGA013841	35.4193
BGIBMGA012069	35.3881
BGIBMGA007703	35.2925
BGIBMGA003762	35.2675
BGIBMGA003027	35.251
BGIBMGA013938	35.2352
BGIBMGA005290	35.2315
BGIBMGA006192	35.2278
BGIBMGA006752	35.1857
BGIBMGA011788	35.1711
BGIBMGA009307	35.1427
BGIBMGA004646	35.1392
BGIBMGA002809	35.1063
BGIBMGA006932	35.0977
BGIBMGA003259	35.084
BGIBMGA002593	35.075
BGIBMGA014224	35.0353
BGIBMGA011296	35.0023
BGIBMGA013011	34.9923
BGIBMGA002858	34.9707
BGIBMGA008868	34.9586
BGIBMGA001772	34.9356
BGIBMGA003699	34.9114
BGIBMGA004504	34.9032
BGIBMGA009380	34.8694
BGIBMGA006552	34.8104
BGIBMGA011103	34.8038
BGIBMGA000664	34.7691
BGIBMGA006806	34.6576
BGIBMGA010775	34.6468
BGIBMGA001849	34.6363
BGIBMGA011412	34.6299
BGIBMGA012671	34.6291
BGIBMGA014493	34.627
BGIBMGA006324	34.6229
BGIBMGA003086	34.5404
BGIBMGA012292	34.52
BGIBMGA013818	34.4989
BGIBMGA012661	34.4433
BGIBMGA011572	34.4293
BGIBMGA001191	34.393
BGIBMGA004109	34.3916
BGIBMGA000562	34.391
BGIBMGA005274	34.3437
BGIBMGA006159	34.2993
BGIBMGA005933	34.2878
BGIBMGA001945	34.2674
BGIBMGA010278	34.2539
BGIBMGA008391	34.2284
BGIBMGA001583	34.1941
BGIBMGA003767	34.1896
BGIBMGA001032	34.1437
BGIBMGA003177	34.1165
BGIBMGA002978	34.11
BGIBMGA006214	34.0812
BGIBMGA013235	34.0673
BGIBMGA004734	34.0582
BGIBMGA007093	34.0499
BGIBMGA000099	33.9701
BGIBMGA006518	33.9107
BGIBMGA007233	33.8961
BGIBMGA001209	33.8849
BGIBMGA010482	33.8584
BGIBMGA004381	33.8451
BGIBMGA003156	33.8435
BGIBMGA001638	33.8253
BGIBMGA005288	33.8217
BGIBMGA004977	33.8096
BGIBMGA000374	33.7548
BGIBMGA009049	33.6965
BGIBMGA003820	33.694
BGIBMGA006889	33.6879
BGIBMGA007522	33.6683
BGIBMGA007160	33.6372
BGIBMGA013120	33.6317
BGIBMGA013811	33.561
BGIBMGA003702	33.5365
BGIBMGA003606	33.4857
BGIBMGA006980	33.4624
BGIBMGA007649	33.4336
BGIBMGA001238	33.4037
BGIBMGA001280	33.3716
BGIBMGA011104	33.3709
BGIBMGA013785	33.3526
BGIBMGA002460	33.2777
BGIBMGA012517	33.2621
BGIBMGA012627	33.2595
BGIBMGA001239	33.2559
BGIBMGA012642	33.238
BGIBMGA006805	33.2242
BGIBMGA012025	33.2049
BGIBMGA002938	33.1938
BGIBMGA000661	33.1539
BGIBMGA000334	33.1212
BGIBMGA010216	33.0961
BGIBMGA001709	33.0943
BGIBMGA013458	33.043
BGIBMGA014194	32.998
BGIBMGA011767	32.9884
BGIBMGA002375	32.9364
BGIBMGA009992	32.9317
BGIBMGA010488	32.9259
BGIBMGA011621	32.9121
BGIBMGA014572	32.9046
BGIBMGA012202	32.904
BGIBMGA004078	32.9005
BGIBMGA006984	32.8977
BGIBMGA012379	32.8844
BGIBMGA009496	32.8841
BGIBMGA010197	32.8226
BGIBMGA004550	32.8179
BGIBMGA004758	32.8057
BGIBMGA005458	32.7901
BGIBMGA008477	32.7747
BGIBMGA007651	32.7716
BGIBMGA009463	32.7002
BGIBMGA006855	32.6824
BGIBMGA006865	32.6616
BGIBMGA003394	32.6482
BGIBMGA000722	32.5811
BGIBMGA013657	32.5767
BGIBMGA011640	32.5524
BGIBMGA009625	32.5494
BGIBMGA004220	32.5275
BGIBMGA005222	32.5233
BGIBMGA005444	32.514
BGIBMGA001536	32.4891
BGIBMGA009216	32.4823
BGIBMGA014592	32.4268
BGIBMGA005617	32.3923
BGIBMGA009285	32.3839
BGIBMGA006809	32.3752
BGIBMGA011793	32.3751
BGIBMGA011186	32.3209
BGIBMGA006941	32.3173
BGIBMGA005482	32.2947
BGIBMGA005143	32.2832
BGIBMGA001036	32.2574
BGIBMGA008301	32.2108
BGIBMGA009855	32.1547
BGIBMGA012295	32.1414
BGIBMGA001798	32.06
BGIBMGA010393	32.0519
BGIBMGA000506	32.0223
BGIBMGA010062	32.0095
BGIBMGA002417	32.0013
BGIBMGA006144	31.9945
BGIBMGA001870	31.992
BGIBMGA005855	31.9695
BGIBMGA010225	31.9681
BGIBMGA004017	31.9669
BGIBMGA008902	31.9564
BGIBMGA013840	31.9512
BGIBMGA006973	31.9497
BGIBMGA006296	31.9479
BGIBMGA002760	31.8713
BGIBMGA005841	31.8578
BGIBMGA000845	31.8424
BGIBMGA001159	31.8169
BGIBMGA005969	31.8104
BGIBMGA008360	31.7743
BGIBMGA005637	31.7185
BGIBMGA002478	31.7183
BGIBMGA002641	31.665
BGIBMGA001645	31.6548
BGIBMGA000758	31.6162
BGIBMGA005586	31.5494
BGIBMGA005460	31.5091
BGIBMGA003984	31.4894
BGIBMGA002475	31.4504
BGIBMGA003438	31.4027
BGIBMGA011514	31.3928
BGIBMGA013433	31.3851
BGIBMGA008982	31.3754
BGIBMGA011426	31.3564
BGIBMGA010569	31.3543
BGIBMGA006215	31.3536
BGIBMGA009778	31.3407
BGIBMGA008176	31.2672
BGIBMGA005486	31.2517
BGIBMGA009984	31.2458
BGIBMGA014431	31.236
BGIBMGA000995	31.2094
BGIBMGA002203	31.196
BGIBMGA005852	31.196
BGIBMGA013300	31.1785
BGIBMGA011919	31.149
BGIBMGA000419	31.1435
BGIBMGA009902	31.137
BGIBMGA005499	31.131
BGIBMGA000469	31.1237
BGIBMGA001015	31.1036
BGIBMGA012870	31.0918
BGIBMGA003909	31.0586
BGIBMGA014181	30.9885
BGIBMGA009964	30.9606
BGIBMGA002355	30.9143
BGIBMGA001669	30.9098
BGIBMGA009469	30.8748
BGIBMGA005408	30.874
BGIBMGA013432	30.8706
BGIBMGA003341	30.8496
BGIBMGA006872	30.8297
BGIBMGA001556	30.8169
BGIBMGA005544	30.8055
BGIBMGA008557	30.7718
BGIBMGA006908	30.7636
BGIBMGA003336	30.7437
BGIBMGA000140	30.7436
BGIBMGA012568	30.7369
BGIBMGA011375	30.7042
BGIBMGA002243	30.6956
BGIBMGA011281	30.6709
BGIBMGA005451	30.669
[truncated: 3,593 more rows]

## Sheet: S3 Table
S3 Table The expressed genes in the silk gland
Tissues	ASG		AMSG	AMSG-F	MMSG	MMSG-F	PMSG	PMSG-F	PSG	PSG-F
	Male	Female	Male	Female	Male	Female	Male	Female	Male	Female
列1	列2	列3	列4	列5	列6	列7	列8	列9	列10	列11
BGIBMGA000001	2.14987	1.30281	2.13686	3.85962	5.47313	8.01254	1.95541	7.83553	6.20356	7.10483
BGIBMGA000002	10.1138	13.0094	5.45579	6.35725	15.0872	18.2656	26.8281	22.7646	22.0365	22.6569
BGIBMGA000004	0.618104	0.198299	63.5278	83.1883	36.0583	45.2574	5.77035	13.2082	0.281043	0.0134945
BGIBMGA000005	3.84353	2.66834	1.18597	0.784823	0.847234	0.649326	4.58622	1.93968	6.10967	4.19642
BGIBMGA000006	5.42085	5.17481	0.480861	0.25154	0.532226	0.437037	3.3776	1.3352	7.64785	1.77111
BGIBMGA000007	0.426925	6.57871	0.0467073	0.061082	0	0.0707509	2.3465	0	0.0857141	0
BGIBMGA000013	1.74887	0.97387	0.271486	0.852093	709.554	1802.74	170.968	397.772	1.09607	1.07011
BGIBMGA000028	0.786455	0.0866518	38.364	48.2734	72.4196	79.7736	46.3675	60.6022	6.93312	4.79405
BGIBMGA000029	44.7619	46.6319	37.8767	49.0994	108.569	137.003	95.2124	147.672	94.0322	160.366
BGIBMGA000057	4.65034	5.25186	2.88686	5.68062	2.33563	8.95021	0.865969	5.49376	2.77266	5.0994
BGIBMGA000061	47.9717	51.6161	47.0208	49.2642	167.777	129.255	188.703	123.036	162.761	133.825
BGIBMGA000062	37.9966	44.4575	15.1957	16.806	36.896	50.9311	59.0657	58.7299	53.2071	53.874
BGIBMGA000063	16.2483	22.807	21.2149	21.5613	38.8046	40.5514	43.3702	41.6667	34.1758	19.5045
BGIBMGA000064	91.1253	102.995	65.3472	68.2671	119.358	130.413	136.257	95.1327	103.558	75.6002
BGIBMGA000066	1458.21	1679.23	1357.9	1536.12	2885.08	3645.13	4550.29	3515	3942.25	5285.76
BGIBMGA000068	0.439312	0.260304	240.418	223.422	12.0047	1.51755	0.0417334	5.65122	0.0411605	0.0217398
BGIBMGA000069	8.15908	5.21877	5.76518	8.66964	9.99222	16.0104	4.14169	16.8308	11.352	11.942
BGIBMGA000072	21.8042	22.196	15.9272	50.3637	32.9798	129.65	10.7486	122.596	35.1874	68.4854
BGIBMGA000073	10.5746	11.7754	13.2506	14.318	17.3873	22.0227	9.88625	18.0095	17.5019	11.1433
BGIBMGA000074	84.4878	72.4203	113.914	245.04	280.886	663.98	115.04	723.912	352.962	589.465
BGIBMGA000076	5.13221	3.10001	1.69172	3.27696	2.964	5.21185	0.639017	5.73928	4.45839	4.3089
BGIBMGA000081	20.8919	26.4664	9.9907	14.0122	18.9306	24.1809	20.2059	19.0412	14.3485	20.9461
BGIBMGA000082	51.0189	70.2106	16.3366	28.4907	24.445	52.1651	25.7587	60.9611	33.4021	48.7374
BGIBMGA000084	4.68392	2.90175	4.22736	7.21258	7.44635	14.2728	1.97998	13.7494	10.5484	13.3149
BGIBMGA000085	8.00598	4.97244	9.78242	5.96032	22.8089	14.8104	10.7236	14.7369	34.6892	13.6279
BGIBMGA000086	41.7877	47.812	22.3749	21.795	50.9231	45.3337	74.4486	52.3477	72.0355	69.1688
BGIBMGA000087	7.18278	6.00705	6.02852	7.69804	9.89316	16.1114	6.48667	11.5854	10.2809	18.5134
BGIBMGA000088	3.90799	3.88123	7.25349	6.16986	18.6576	10.767	14.9659	12.6641	18.1931	10.2134
BGIBMGA000092	7.62011	6.68164	9.00218	6.94151	11.0486	9.39317	7.76135	8.31329	10.3926	7.62374
BGIBMGA000096	17.016	14.9272	3.04065	3.73298	5.22477	7.51981	2.59791	6.03065	4.32734	5.11247
BGIBMGA000097	16.7267	17.5549	2.75122	4.03258	4.88295	8.27199	2.99546	7.69765	6.90404	7.72256
BGIBMGA000098	19.3983	22.1584	10.5264	10.8879	24.8802	23.4681	35.906	24.3683	27.2357	34.4681
BGIBMGA000099	33.9701	26.333	17.7549	15.2725	47.0362	24.5935	43.2275	26.2903	49.0481	19.5789
BGIBMGA000100	5.75542	4.07745	4.62059	4.70601	6.00971	8.61184	2.16917	4.95985	5.15797	6.52179
BGIBMGA000101	10.474	8.63049	8.51586	7.20551	16.7026	11.7894	12.7065	9.74076	15.9099	9.33463
BGIBMGA000102	38.4865	36.0065	20.7921	26.7311	39.2099	53.662	35.5292	49.0841	33.525	44.7544
BGIBMGA000103	113.608	125.405	101.207	135.423	288.29	324.827	198.097	294.242	232.122	129.452
BGIBMGA000104	59.3181	63.8404	76.9806	84.3155	111.642	141.351	146.034	155.405	137.577	150.142
BGIBMGA000106	48.5138	56.8965	18.5766	28.524	30.1399	60.9685	26.5687	69.0032	30.1048	70.2757
BGIBMGA000107	180.486	165.866	197.92	210.729	353.55	423.429	443.831	389.716	408.944	416.412
BGIBMGA000112	3.08872	3.13091	2.10738	1.74356	3.26412	6.2541	3.84113	4.24601	2.36775	4.87725
BGIBMGA000114	4.175	2.68121	4.44569	10.1618	6.57116	14.9735	1.65321	19.2769	10.2389	20.4464
BGIBMGA000115	8.64937	7.33481	5.64962	6.82206	12.565	14.5843	6.19397	13.3701	10.3802	10.9782
BGIBMGA000116	6.69612	5.34674	0.241321	0.236693	0.930075	1.00525	0.168383	2.14051	0.774998	1.6958
BGIBMGA000117	27.5071	26.8618	1.4697	1.99035	5.01175	4.86809	3.13116	6.02562	5.30428	3.48218
BGIBMGA000118	7.6676	6.12667	15.5335	19.526	32.3821	46.7307	9.63426	34.2622	18.0662	19.3598
BGIBMGA000119	16.9882	18.0958	216.039	300.488	106.357	189.96	25.4951	138.449	37.4734	78.179
BGIBMGA000120	16.911	11.9506	8.1647	14.4382	11.3517	24.5221	2.30123	22.646	10.7946	20.028
BGIBMGA000121	37.7076	44.0986	28.3105	25.768	44.8237	42.8533	51.8713	40.1419	42.8487	41.4648
BGIBMGA000122	44.3305	52.5874	27.0235	27.2251	57.6126	51.1529	52.3213	43.6319	45.404	45.3235
BGIBMGA000123	4.6234	1.73304	2.77418	6.4444	6.23337	12.4962	2.29227	13.9645	8.5073	14.1168
BGIBMGA000125	25.2508	27.3605	12.0645	10.3799	19.3726	19.0181	14.5604	15.405	12.3941	15.1766
BGIBMGA000126	12.5099	11.9156	6.41914	8.74185	12.0767	21.8962	13.9084	24.4949	17.3157	21.987
BGIBMGA000127	40.7695	48.4245	35.8782	44.0954	92.2944	119.164	167.787	137.161	130.141	176.18
BGIBMGA000128	6.02521	5.21748	6.19585	8.08604	16.5178	19.0454	16.9819	19.3266	18.4715	23.1303
BGIBMGA000129	398.633	532.342	190.021	238.187	314.584	570.368	262.624	614.88	328.156	446.104
BGIBMGA000130	7.03268	4.03939	4.29695	6.17059	5.88707	9.48844	2.27113	7.94695	6.98304	9.24898
BGIBMGA000131	4.66938	4.48571	4.09368	5.02075	15.4483	11.7108	16.3668	13.5571	13.9782	13.5537
BGIBMGA000132	62.7057	66.73	95.5479	152.622	131.392	232.198	151.159	336.03	234.932	436.189
BGIBMGA000133	2.8862	3.46761	2.49864	2.41301	4.99163	4.01777	7.88568	4.15089	7.26598	5.01134
BGIBMGA000135	4.38834	4.05227	5.18968	8.70032	7.781	16.1033	2.64804	19.2558	8.09727	13.0075
BGIBMGA000136	9.16381	6.8428	6.26622	11.5613	11.4068	24.687	5.26345	23.0575	14.7587	16.7057
BGIBMGA000137	4.20885	3.83126	3.63826	2.62322	8.1369	10.0583	4.53668	9.83769	12.8203	7.33446
BGIBMGA000138	28.4515	30.4358	14.7011	16.4616	25.1189	33.3944	27.4084	34.0981	23.3999	32.4485
BGIBMGA000140	30.7436	33.3505	20.9943	24.7317	58.485	71.2865	65.0661	83.023	63.9384	54.0619
BGIBMGA000141	3.69491	2.04267	4.04592	8.66701	5.59271	15.9796	1.97441	18.494	12.7087	21.2438
BGIBMGA000142	2.41362	1.3895	2.17189	4.16982	3.94559	9.30977	1.74115	9.33825	6.36017	10.6601
BGIBMGA000143	4.98815	3.16904	3.9741	7.37272	7.92771	15.4463	2.88042	16.9181	11.8723	16.0946
BGIBMGA000144	2.0503	0.985509	1.37916	4.25172	2.4057	7.46525	0.479824	8.1446	2.90953	6.01732
BGIBMGA000147	4.83226	5.92804	3.59913	4.92812	7.0511	9.89539	4.89666	10.1642	9.40005	8.01592
BGIBMGA000149	29.5945	30.2963	13.7485	16.6795	29.0225	33.0226	34.4828	37.4009	34.6375	41.2733
BGIBMGA000150	0.158289	0.223817	5.82875	7.33197	17.502	23.6874	13.5756	27.1146	34.3883	23.8517
BGIBMGA000153	1.84204	1.52518	2.20681	2.88598	2.98139	5.09884	2.74827	5.90353	5.2801	7.1886
BGIBMGA000154	41.5532	44.9041	32.8719	43.5258	93.0346	125.384	130.38	138.678	113.956	154.173
BGIBMGA000155	144.412	174.684	73.1562	88.8089	126.026	183.323	119.555	182.479	113.612	138.209
BGIBMGA000156	0.17016	0.137488	0	0	0	0	0.0606178	0.871095	12.1963	30.2298
BGIBMGA000157	38.044	41.3581	24.085	14.7327	32.4985	33.8621	33.4137	25.2775	31.1079	31.1149
BGIBMGA000158	995.523	104.466	57428	42721.7	8433.98	1077.96	115.614	3042.63	9.01545	3.32351
BGIBMGA000159	0.250236	0.363938	150.039	62.0692	13.9233	1.9933	0.356575	3.4489	0.117227	0.0742989
BGIBMGA000167	116.635	105.881	54.447	85.9929	74.1593	148.424	57.1689	150.651	70.9639	148.206
BGIBMGA000169	0.91484	0.628303	1.97338	6.39834	3.61414	8.29554	1.40138	7.70944	1.88571	3.65569
BGIBMGA000170	9.15977	6.61819	7.58138	3.42249	17.1813	12.138	25.0754	12.8604	21.9833	9.30967
BGIBMGA000173	3.78134	3.00419	2.45518	3.41977	5.27752	5.90498	4.10877	6.90989	5.38537	9.25603
BGIBMGA000174	3.37949	1.70063	4.73729	8.95638	6.54218	12.1051	1.57353	13.7283	10.6656	16.7017
BGIBMGA000175	3.52013	1.79397	4.62003	7.4745	6.28083	11.2694	3.2037	14.9738	11.3628	17.709
BGIBMGA000176	0.517379	0.232243	0.733747	1.61207	0.974548	2.22292	0.593891	3.25981	2.66611	6.04515
BGIBMGA000177	38.7499	39.8971	19.7297	23.5985	37.7914	42.4922	46.9646	43.2729	44.923	61.2654
BGIBMGA000178	5.43402	6.89842	0.804966	1.8472	2.5936	3.2209	2.81894	4.14695	3.14954	3.19451
BGIBMGA000180	1.78197	1.09397	2.17189	2.67701	5.52139	6.27584	2.55167	5.55183	4.90234	4.69441
BGIBMGA000186	36.8129	35.6558	27.0937	26.8338	60.1706	63.6221	66.2079	64.8693	59.553	56.7977
BGIBMGA000187	8.49774	8.00143	5.26447	5.59315	8.25403	9.38699	7.51134	7.0649	6.22405	5.89209
BGIBMGA000188	135.777	135.419	332.203	318.316	574.152	431.008	796.346	343.279	549.322	438.241
BGIBMGA000189	10.3862	11.6289	9.37644	10.3436	18.4792	20.3965	15.693	20.2793	20.2621	12.0868
BGIBMGA000197	11.6857	11.899	4.117	2.53233	6.20625	3.88448	6.64605	4.97845	6.27468	3.97355
BGIBMGA000198	11.3544	11.8659	5.813	6.63087	13.162	15.3247	13.4942	14.7933	13.3052	10.9746
BGIBMGA000199	11.9359	11.0588	13.4846	15.7082	20.5599	26.1477	21.4007	32.8627	27.1721	20.1361
BGIBMGA000200	8.376	9.11435	9.7125	10.3856	19.8192	20.0035	19.9757	22.2103	24.3621	14.6515
BGIBMGA000201	185.57	203.96	95.3395	86.5746	157.012	170.934	241.249	191.963	172.463	222.44
BGIBMGA000204	15.7998	12.6317	11.0265	13.5789	25.3894	32.1779	13.2427	34.1866	35.6567	25.8203
BGIBMGA000206	7.52103	9.58476	37.0082	97.1086	107.369	318.745	64.4365	315.997	112.565	190.89
BGIBMGA000207	10.8356	12.4077	55.9958	127.4	185.569	406.169	110.486	406.601	160.941	234.473
BGIBMGA000208	15.7337	14.9443	79.8689	143.176	238.97	473.462	186.835	487.609	250.198	295.561
BGIBMGA000209	28.8278	29.3179	145.07	229.244	539.492	785.461	423.367	818.703	511.244	404.964
BGIBMGA000217	7.70653	5.40486	0.314767	0.288147	0.35461	0.810559	0.197667	0.315614	0.173292	0.442384
BGIBMGA000218	17.2103	18.6456	13.3289	7.78167	22.6158	18.9734	25.5342	16.247	18.3452	18.0811
BGIBMGA000219	26.6325	28.4397	15.1261	16.5805	19.1666	23.7809	14.7698	22.9593	22.7003	21.5857
BGIBMGA000220	5.56876	4.29649	0.379554	0.634244	0.925213	1.31756	0.838645	2.75673	3.23113	2.48835
BGIBMGA000221	6.48046	5.67681	3.66568	3.18732	8.26287	5.65687	6.30864	5.68501	7.43036	5.82961
BGIBMGA000222	52.0884	49.2361	11.277	9.17716	42.7448	28.9652	27.4117	32.31	52.4679	33.2366
BGIBMGA000223	19.6157	14.0503	16.8226	17.3533	33.9346	34.1978	13.094	35.5021	4.64999	3.23157
BGIBMGA000225	51.7741	52.0803	16.0546	12.77	3.50281	3.68471	3.73406	6.80794	4.84662	8.8921
BGIBMGA000228	47.2212	30.0697	1.21824	1.52852	2.01013	1.44457	0.543694	1.08091	0.618931	0.60026
BGIBMGA000229	25.4905	32.033	18.0305	22.2015	33.1779	43.4503	23.8884	38.8959	27.7113	30.8919
BGIBMGA000230	27.4564	32.8106	19.0832	18.7364	41.9254	36.8471	46.5422	40.4088	37.5332	30.6993
BGIBMGA000231	285.941	253.551	37.9554	45.638	61.014	83.7492	72.1823	95.8269	75.0706	118.153
BGIBMGA000232	41.848	51.2454	21.5319	21.445	29.7487	33.7492	29.3808	33.5998	26.6222	30.0158
BGIBMGA000233	8.47165	4.27445	10.9151	15.0391	12.5478	26.4881	2.44803	19.1143	8.89119	21.7531
BGIBMGA000234	14.0609	10.7304	22.6223	38.4755	17.8344	31.1575	8.20123	20.6512	12.8112	10.2073
BGIBMGA000235	14.8511	12.568	26.7424	43.7321	19.2285	34.3307	5.5065	24.8848	13.1741	13.9003
BGIBMGA000236	10.6503	10.0725	6.85422	6.00756	4.5953	4.41811	2.96548	2.92454	2.2557	1.94864
BGIBMGA000237	12.0008	9.77525	4.2841	6.13775	8.61901	9.78904	6.26404	11.2577	12.9623	12.2383
BGIBMGA000238	4.84338	2.33389	4892.51	4742.47	999.966	336.533	17.4869	521.568	0.820104	0.398503
BGIBMGA000239	10.1437	6.57063	8641.58	7637.72	1969.45	541.673	41.2624	798.493	1.85382	0.910594
BGIBMGA000243	42.6167	43.1661	25.5931	21.9037	49.702	46.1181	34.5685	37.8501	33.9683	40.9269
BGIBMGA000244	24.1529	23.526	20.7406	19.7049	62.4195	44.9635	59.5791	35.7837	51.5849	19.9485
BGIBMGA000249	0.348559	0.384044	1.67442	2.12627	8.37427	4.66837	10.8367	3.44395	12.4692	3.17535
BGIBMGA000273	519.085	596.906	1.76696	1.49237	0.174616	0.613374	0.359597	0.738216	0	0.0356803
BGIBMGA000274	157442	149030	828.545	507.812	73.7796	13.2978	4.62986	35.3151	0.836893	20.7861
BGIBMGA000275	9.51637	8.17287	0.0482642	0	0	0	0	0	0	0
BGIBMGA000276	5.21685	4.9224	0	0.0701311	0	0	0	0	0	0
BGIBMGA000277	41.1308	34.1189	0.0532979	0.243953	0	0	0	0	0	0
BGIBMGA000278	134.122	89.1573	0.794594	0.138552	0.0314097	0	0	0	0	0
BGIBMGA000279	6.24361	5.48885	0	0	0	0	0	0	0	0
BGIBMGA000280	16.4853	17.8493	0.101609	0	0	0	0	0.0783711	0	0.049243
BGIBMGA000281	331.984	200.885	1.27242	0.2869	0.182113	0	0	0.0676841	0	0.127584
BGIBMGA000283	4.62061	5.06357	0.0847567	0	0.0251277	0	0	0	0	0
BGIBMGA000286	17.5577	18.5377	17.2287	12.542	38.9522	23.0294	33.8847	21.8338	36.9461	21.8083
BGIBMGA000287	8.12706	7.87989	5.60153	7.64764	12.5935	14.2399	9.69885	12.4414	8.23316	12.0276
BGIBMGA000288	15.4145	9.90719	23.367	30.8591	28.074	51.7098	14.6909	60.208	40.326	84.4903
BGIBMGA000290	51.2644	46.6351	41.5788	28.1383	95.3406	47.9268	112.323	43.3844	84.9158	42.1562
BGIBMGA000292	282.003	294.561	47.03	56.7834	94.3693	124.05	150.008	174.516	121.416	193.02
BGIBMGA000293	17.6275	14.6176	9.04282	6.77873	19.4941	19.8129	25.7569	16.9885	24.8032	17.248
BGIBMGA000298	44.5181	47.0616	0.596205	0.716045	1.22647	1.23487	8.20123	6.79457	17.1486	10.3547
BGIBMGA000300	25.7248	26.9044	18.3361	18.2861	41.0727	40.3524	50.0365	43.4213	45.5887	51.641
BGIBMGA000301	8.90731	6.52694	0.0705668	0.0820306	0.0371927	0.0237539	0.0328255	0.0483807	0	0.0303991
BGIBMGA000302	22.2164	14.454	10.7609	19.3546	16.4938	41.6249	5.3417	34.5167	16.6401	23.3247
BGIBMGA000304	5.79736	4.48164	2.61587	3.8917	4.86659	9.01546	4.32028	5.84925	4.27197	7.39705
BGIBMGA000305	12.0499	12.8322	9.51771	7.68778	21.3831	13.4229	41.6108	14.5927	18.9542	14.8482
BGIBMGA000307	8.97677	6.36306	0.71798	1.90137	1.25587	1.87607	0.500974	2.02129	1.33406	1.70499
BGIBMGA000311	26.0606	19.9729	8.41363	8.26505	16.8226	15.0269	8.84692	14.0655	13.6448	12.7636
BGIBMGA000312	143.169	130.4	111.75	105.111	357.036	253.301	454.32	274.376	514.055	270.832
BGIBMGA000315	5.8019	5.56247	0.198952	0.433635	0.157288	0.251139	0.0925463	0.767259	0.304252	0.128558
BGIBMGA000316	13.2225	8.89973	6.88466	13.1204	9.41614	21.0413	3.12866	18.7476	9.59998	20.1912
BGIBMGA000320	35.8907	38.3722	32.9342	36.5068	85.2128	80.6866	86.6458	78.213	76.2688	74.0009
BGIBMGA000321	14.0132	10.1864	8.96741	14.5278	13.3469	28.1624	7.14849	26.2211	14.4021	29.4483
BGIBMGA000323	7.20203	7.73533	5.2728	5.29754	14.2328	14.1232	15.6508	15.5963	14.9752	14.5615
BGIBMGA000324	6.31319	4.96151	59.642	46.4329	120.135	77.7565	187.915	83.2056	104.322	70.6227
BGIBMGA000327	0	0.156236	2.33643	0.94677	3.51217	2.54221	6.75062	3.60418	3.56298	2.71116
BGIBMGA000328	1.16985	1.11709	26.9857	18.8881	66.5791	33.1048	118.015	39.0317	61.629	28.3141
BGIBMGA000333	2.20398	5.18525	0.173751	0.0649214	0.117741	0	0.103916	0.153159	0.0455509	0.120294
BGIBMGA000334	33.1212	35.1747	0.126826	0.207322	0	0.048028	0	0.0978208	0	0
BGIBMGA000335	1113.14	995.709	9.73165	8.41144	0.887732	0.268565	0.0824732	0.486221	0.0361515	0.190942
BGIBMGA000336	755.359	603.392	13.0522	12.3991	11.392	11.0402	11.1327	12.3706	8.92951	8.66345
BGIBMGA000338	8.63609	5.45515	1.3732	0.549738	0.398801	0.254703	1.21236	0.561996	0	0.027163
BGIBMGA000348	507.049	426.635	4.02901	3.14904	4.31132	4.21968	3.25052	3.81165	6.96054	4.3018
BGIBMGA000349	7.30843	6.28611	5.1828	4.6945	11.8137	9.70083	10.5229	8.68309	11.4991	9.05878
BGIBMGA000350	26.7735	28.2186	14.7932	12.0763	27.6651	27.2396	35.7772	29.5675	33.2792	38.393
BGIBMGA000354	5.51223	3.99123	5.09154	6.11623	9.11735	12.2947	6.35586	11.6293	10.142	14.4691
BGIBMGA000355	7.80909	9.65997	5.16725	4.32104	10.3146	12.5828	13.9622	11.9724	10.0493	12.3215
BGIBMGA000356	13.5368	12.792	7.59042	6.032	20.1533	12.6848	21.3725	11.4672	17.9973	10.5691
BGIBMGA000360	45.3761	52.3351	29.5333	26.5191	59.821	54.7217	60.892	51.3161	51.1933	43.5837
BGIBMGA000361	25.3148	27.0186	6.60468	6.16953	12.8568	10.8405	12.6453	8.29352	10.879	7.60955
BGIBMGA000362	5.36815	4.89663	4.31793	6.62739	7.21575	10.9794	3.35563	9.16032	7.16478	10.4421
BGIBMGA000364	11.559	10.1613	4.35645	4.38882	11.2335	8.6708	12.1589	9.12315	13.4794	9.27978
BGIBMGA000365	46.6227	47.3652	16.7785	18.9146	27.6522	37.9244	25.3129	29.8219	24.0456	29.6107
BGIBMGA000366	3.31779	2.00739	3.61782	7.73587	6.56078	18.5371	2.92791	20.9021	9.13528	20.5642
BGIBMGA000367	269.328	282.599	182.739	202.519	432.531	490.664	669.044	517.174	604.871	636.945
BGIBMGA000371	17.7623	16.3267	0.171465	0.14949	0.0847234	0.151509	0.199401	0.132251	0.0524435	0.166195
BGIBMGA000373	7.68376	4.26686	5.2318	6.84193	9.97249	12.2683	2.40381	11.6685	10.7398	11.7805
BGIBMGA000374	33.7548	31.1639	22.4911	19.3983	53.7097	35.5993	53.7119	34.6353	54.5835	32.7279
BGIBMGA000375	5.92636	5.11725	6.38906	6.90336	16.8857	15.3726	16.0379	15.6551	20.4111	15.2929
BGIBMGA000381	120.954	123.172	77.382	74.0238	161.837	169.109	158.731	156.707	113.942	121.1
BGIBMGA000382	91.5831	102.897	61.3109	56.2273	131.503	122.293	167.297	119.29	98.1448	119.765
BGIBMGA000383	18.392	16.6208	17.539	19.4917	26.714	28.9796	29.3122	33.4133	28.4693	37.4158
BGIBMGA000384	85.5069	86.3284	9.61351	6.48196	11.2389	9.30252	8.81714	8.1291	10.2454	6.87634
BGIBMGA000385	8.86965	5.60562	5.18921	8.19687	3.82017	10.0022	2.42064	10.8606	4.92194	7.26201
BGIBMGA000390	26.3298	27.1387	27.9771	41.6452	62.8859	96.7545	45.2215	95.2593	54.9082	82.7957
BGIBMGA000392	758.828	631.914	22.2535	24.4179	35.3767	48.4681	23.1467	36.8643	32.8422	34.0967
BGIBMGA000393	10.8958	8.71004	8.20229	9.89078	19.6924	18.8072	14.1387	16.7609	16.7899	18.1489
BGIBMGA000394	36.447	44.9819	15.9515	15.7052	28.6417	29.9871	28.526	26.1272	26.9286	25.0965
BGIBMGA000395	668.861	752.877	591.59	652.288	1254.21	1585.61	2510.86	1638.97	1954.22	2175.98
BGIBMGA000396	22.3422	22.3836	1.32432	1.24697	0.753832	0.962903	0	0.326865	0.486062	0.359414
BGIBMGA000397	66.1322	65.7719	2.42796	3.00155	1.39464	2.87329	0.450001	1.46304	1.25315	1.0112
BGIBMGA000398	39.4956	29.133	17.2071	16.4485	34.8826	30.3411	24.7044	33.5944	52.1611	35.2458
BGIBMGA000399	38.2861	42.0626	27.1758	26.4504	67.5771	64.03	100.55	70.6927	77.223	98.6783
BGIBMGA000404	8.51403	8.37769	9.95104	17.0298	22.4312	31.3206	10.0515	26.874	15.4689	31.653
BGIBMGA000407	14.9782	11.1554	3.22532	2.72126	5.59844	5.41753	3.59351	6.21924	7.13608	2.07993
BGIBMGA000408	4.97272	2.77128	2.06563	4.14652	3.87095	9.60579	0.972732	10.2806	4.80469	11.9552
BGIBMGA000412	36.6544	40.5635	23.2958	23.5785	45.3728	53.7203	55.6148	57.484	44.9347	61.9718
BGIBMGA000414	20.4068	22.7383	17.4897	17.8784	35.7639	28.4017	41.6331	29.2623	39.5067	26.8625
BGIBMGA000416	4.24673	2.53823	0.155931	0.233051	0.818906	0.843568	1.08801	2.8521	9.9336	4.70687
BGIBMGA000418	198.32	166.997	2.05317	1.66218	0.513462	0.359669	0.487282	0.754101	1.23031	0.866423
BGIBMGA000419	31.1435	30.0436	5.60401	6.20661	23.4029	22.1359	23.7233	19.6679	17.2222	10.7466
BGIBMGA000420	1.19288	1.14809	1.24492	1.99115	2.94202	5.7387	0.662422	7.03231	6.70585	6.44128
BGIBMGA000422	24.7161	20.743	19.4586	31.4746	36.0433	56.9423	15.9827	51.093	23.1495	34.0983
BGIBMGA000424	14.546	14.3401	6.93604	10.1396	15.1766	22.2865	14.7634	23.5246	18.3428	27.5252
BGIBMGA000425	18.7486	14.0803	11.048	15.3797	27.5282	30.9316	20.6218	37.5758	32.8596	38.9349
BGIBMGA000440	35.7501	38.3653	18.5467	18.3618	41.6156	42.5369	46.8593	40.8717	39.7578	41.2816
BGIBMGA000441	8.50801	6.69582	0.817985	1.65992	1.40487	3.03356	0.0393622	3.04579	1.08701	2.24183
BGIBMGA000442	14.901	14.8806	1.4304	2.45518	3.2304	5.56816	1.22557	5.77593	3.31016	4.22047
BGIBMGA000444	15.0238	12.9337	12.3268	15.9172	33.0563	29.1456	39.6457	37.1838	49.2016	49.5672
BGIBMGA000445	6.75999	5.37995	5.23253	12.5816	11.0138	24.2495	3.36421	18.3542	6.85011	13.0831
BGIBMGA000446	9.2705	10.4379	6.99038	8.05396	14.1085	12.7524	10.0365	12.3257	12.3195	11.3115
BGIBMGA000447	11.9828	12.2315	6.38966	9.37076	9.87457	14.8888	6.70313	18.3946	10.8553	12.6164
BGIBMGA000448	18.4543	14.6449	9.40894	13.4306	23.2079	28.3168	14.9055	27.5448	21.3805	25.7278
BGIBMGA000453	1692.08	1490.72	22.7378	14.7977	3.43412	1.46219	0.374184	1.48905	1.47619	0
BGIBMGA000456	7.80537	5.54125	0.899334	1.34861	0.15642	0.0227047	0.0334674	0.0924876	0.0220053	0
BGIBMGA000457	2.17541	0.924866	1657.8	1529.97	356.673	109.201	7.1086	169.442	0.384164	0.126815
BGIBMGA000459	4.53198	4.36685	3.93419	3.83407	7.74595	6.20431	7.92695	4.82186	6.40878	4.33564
BGIBMGA000460	2.64224	2.0922	4.23586	3.91645	5.40714	6.13028	1.84489	4.99433	3.56485	1.8044
BGIBMGA000461	12.0343	12.603	7.41201	9.61798	11.1336	18.991	6.38251	20.4922	15.2047	18.0774
BGIBMGA000462	1.44288	7.8392	3.10542	6.25367	2.73374	0.202012	4.86538	2.4393	14.1248	1.77275
BGIBMGA000463	2.12084	1.55421	1.96414	2.02527	5.33036	2.74637	2.68827	3.26296	4.02036	2.41633
BGIBMGA000464	18.4046	19.3395	4.21761	5.13849	7.99395	11.0301	10.5641	11.0937	10.7498	16.282
BGIBMGA000468	3.09705	2.15631	1.9875	2.89869	4.16606	6.13883	1.43554	6.07796	4.54492	7.05851
BGIBMGA000469	31.1237	31.3923	9.31513	8.72209	17.5841	18.2297	12.2094	14.1038	11.9458	12.3207
BGIBMGA000471	12.2847	13.3128	4.44973	5.20955	8.64394	8.12048	6.00264	7.06028	8.78799	4.41565
BGIBMGA000472	8.47442	8.57262	1.33768	0.922741	3.17264	2.28235	8.22597	3.92293	8.45698	6.11238
BGIBMGA000473	2.15546	1.22647	2.59232	4.97118	4.76979	12.5668	1.07609	13.3058	5.71012	12.398
BGIBMGA000474	51.995	52.6762	59.9989	87.7545	130.008	186.343	104.94	175.475	108.123	164.115
BGIBMGA000475	1251.32	1381.78	4654.88	4908.81	5065.96	5912.47	3402.13	3791.65	1581.8	2018.41
BGIBMGA000476	345.072	413.088	194.483	237.148	192.601	331.726	111.553	240.704	91.1536	132.186
BGIBMGA000480	5.54277	3.28926	0.0109969	0	0.013041	0	0.0306926	0.0169639	0	0
BGIBMGA000481	7.87408	5.73058	6.92815	8.5639	8.62282	9.51035	7.16207	12.7145	12.3121	24.3134
BGIBMGA000484	23.9217	16.0281	20.4515	26.2785	22.6748	36.4422	19.4475	41.6974	25.9652	61.5292
BGIBMGA000487	3.23305	1.0999	1.86783	2.15864	2.00896	4.27689	0.727414	2.54628	5.26113	2.52616
BGIBMGA000488	12.4312	13.0327	1.14024	3.3137	2.96193	10.4181	1.33864	15.5513	8.10427	12.4378
BGIBMGA000496	11.2205	9.32264	13.1529	7.21784	25.9402	11.154	34.1741	13.0055	67.4285	22.1907
BGIBMGA000498	3.52415	2.14824	2.63501	3.86366	3.86339	6.07183	0.980582	6.23266	5.21658	3.40537
BGIBMGA000500	5.15368	3.58975	2.29098	2.26928	5.28568	3.95134	2.65895	3.20165	4.78701	2.3195
BGIBMGA000502	2.20243	1.06041	2.33363	3.44463	3.39759	5.35487	1.38647	3.77807	4.07051	5.442
BGIBMGA000503	12.2797	8.99047	13.6297	12.0278	31.8445	24.5177	19.1338	23.3158	32.6855	21.4452
BGIBMGA000504	8.66603	1.99579	618.549	589.602	1286.48	1265.18	1897.75	2269.17	2956.32	3118.85
BGIBMGA000505	5.76576	0.795383	360.354	232.389	809.46	548.791	1667.54	1007.99	1692.71	1847.27
BGIBMGA000506	32.0223	30.1498	18.4354	14.3134	44.6166	28.1327	51.6445	28.0692	39.2921	26.7203
BGIBMGA000511	40.2801	39.2054	14.6772	10.8509	28.5327	19.868	38.3834	21.2015	36.3073	20.2619
BGIBMGA000512	1.2471	0.593391	1.69789	2.49799	3.62429	7.28711	0.621974	3.59045	1.29828	2.05028
BGIBMGA000516	4.89256	2.10737	6.12537	10.0041	9.64894	25.6794	1.19185	21.2922	12.9262	20.8466
BGIBMGA000518	7.49061	6.62776	6.87603	7.60388	13.3746	14.753	7.58402	14.5884	20.429	16.3596
BGIBMGA000520	3.69595	18.3391	0.238207	0.751308	0.315718	0.615533	0.723503	0.929456	0.18	0.421027
BGIBMGA000521	6.52816	3.54095	2.91771	5.84139	5.18034	8.13168	2.65346	8.73623	5.29422	9.38176
BGIBMGA000526	1634.91	1849.63	576.553	877.459	1025.62	2292.16	966.924	2603.83	1303.72	2398.98
BGIBMGA000527	27.7452	27.4014	8.99132	9.99074	21.6674	22.3852	38.0663	29.0287	16.333	20.5803
BGIBMGA000528	48.5121	29.4755	28.4153	58.0201	53.4299	98.7486	19.4678	101.007	65.8007	100.53
BGIBMGA000532	4.86741	3.09433	2.12726	2.62248	5.19766	4.96703	2.34875	4.82654	5.62993	4.00767
BGIBMGA000533	4.00149	2.1659	2.55867	5.21372	3.45764	10.9964	1.37013	9.17908	6.16965	11.6215
BGIBMGA000534	3.88494	2.54258	4.34378	7.00351	7.05642	16.6749	2.90633	22.2134	12.7761	24.2812
BGIBMGA000537	2.4718	0.875579	2.58798	5.50721	3.21	8.22826	0.504085	6.55261	3.26408	6.17359
BGIBMGA000540	2.45893	1.2443	3.05763	4.5318	3.0792	7.58703	0.833072	7.09753	5.23708	12.5132
BGIBMGA000541	5.54502	5.64315	3.43613	6.4013	3.95949	10.9009	0.723795	8.3009	4.16417	10.0544
BGIBMGA000542	13.8569	9.49578	13.6156	23.0551	31.1761	54.8458	17.629	65.6396	40.0084	66.3118
BGIBMGA000545	10.7089	7.51885	6.165	9.43812	8.04873	14.6932	3.31504	11.7175	9.12353	12.4883
BGIBMGA000546	4.69728	2.37397	5.00495	9.1578	7.90804	18.3718	2.39594	18.9013	11.5462	16.4104
BGIBMGA000548	3.94225	3.15279	4.17948	6.02979	10.1441	12.9108	6.29107	16.6647	14.7179	16.3832
BGIBMGA000549	23.1392	31.2628	22.1237	20.1533	57.1664	33.273	74.2155	34.7676	53.191	37.1078
BGIBMGA000550	2.07829	0.985386	1.7132	2.55845	3.37732	4.97255	1.02315	5.31966	4.34743	6.63145
BGIBMGA000553	0.51176	0.449677	4.12169	4.77941	13.1646	9.91922	67.9831	48.482	85.8815	60.6912
BGIBMGA000559	762.253	575.955	91.3187	57.7476	116.858	93.96	157.641	90.9002	110.279	121.569
BGIBMGA000562	34.391	29.6294	1.56706	1.97743	0.391229	0.333156	0	0.0848193	0	0.133236
BGIBMGA000564	3.68574	1.64779	1.85465	4.20196	3.21226	5.58177	0.794616	6.1988	4.58281	9.33514
BGIBMGA000572	29.4235	25.0947	9.09982	16.2134	14.2611	26.6544	6.53887	24.9726	20.2422	22.0747
BGIBMGA000573	10.1838	5.20786	1.64537	2.15175	2.00974	3.81331	1.10214	2.63968	1.63052	2.29651
BGIBMGA000574	16.0059	13.0582	2.28098	3.89084	4.25737	4.59687	1.79916	5.56864	5.45987	3.97957
BGIBMGA000578	5.95607	2.9541	4.35782	5.66227	11.043	12.4156	6.66894	14.8628	15.7754	12.9029
BGIBMGA000581	9.11119	6.09203	7.52058	11.0009	16.1071	20.4392	8.73078	24.5277	21.4455	27.2332
BGIBMGA000582	17.8116	7.82602	5.95786	9.12625	4.82278	8.67723	6.10595	20.2242	27.5297	49.1198
BGIBMGA000584	4.91394	2.82194	4.9347	4.97563	10.6958	7.77331	7.43617	8.76372	14.0974	6.98363
BGIBMGA000589	9.12923	8.3802	5.29528	4.7609	8.38907	6.4545	5.77313	6.95599	6.37713	5.73399
BGIBMGA000593	2.08879	2.30518	1.54763	1.90488	3.56265	2.95502	3.97464	4.51396	5.75183	3.47915
BGIBMGA000594	0.720255	1.30941	1.99952	3.06573	2.28942	5.43097	1.5395	5.10532	3.41632	8.01957
BGIBMGA000596	207.271	193.674	12.3693	16.1168	21.0994	35.1794	26.7908	39.435	18.6887	37.5848
BGIBMGA000597	3.51124	3.46992	3.76461	5.27486	6.37766	17.0449	3.34841	18.4749	6.64284	16.2597
BGIBMGA000599	7.98487	7.1191	6.39618	9.21033	12.4279	20.3357	6.4247	20.0371	15.156	16.0167
BGIBMGA000601	3.10893	1.00671	3.15333	4.27829	6.00253	9.20901	0.811619	7.79415	8.95533	8.02418
BGIBMGA000602	10.2526	3.40769	1.32053	0.788298	3.41201	2.75336	1.15772	2.67933	4.8239	2.80986
BGIBMGA000603	4.61805	4.40602	2.23038	3.86017	4.20788	7.16458	2.38336	10.4721	7.18429	12.2831
BGIBMGA000608	4.04466	1.4553	7.61069	13.9721	9.49884	16.6787	2.53278	18.1237	15.6098	21.1335
BGIBMGA000612	0.409092	0.884423	1.1177	0.26576	5.31184	2.34719	0.413572	1.67192	0.0776941	0.0574501
BGIBMGA000616	29.4162	31.8592	17.9144	19.0791	45.508	47.2387	42.7251	35.0286	25.3986	22.7355
BGIBMGA000617	2.47831	1.42442	1.89796	4.35003	2.11152	5.72031	1.20143	5.13119	3.08802	4.98785
BGIBMGA000618	38.0956	41.7593	0.25933	0.678283	0.153767	0.0982065	1.35712	1.50016	1.42772	1.8852
BGIBMGA000619	59.9177	70.2663	0.932893	1.10562	0.691434	0.39744	1.95279	2.38348	1.92598	2.57137
BGIBMGA000620	3.24901	1.65519	2.32793	4.47832	6.1014	9.99113	2.21284	10.9814	6.67122	12.4101
BGIBMGA000621	1.97042	1.31347	1.81081	1.24043	5.3557	2.51438	4.33199	3.50832	8.07031	3.7297
BGIBMGA000622	0.128401	0.0556803	3.17912	5.24057	7.48446	13.6789	2.48011	14.1891	8.97135	13.1039
BGIBMGA000624	0.228903	0.23549	1.51451	0.972983	14.4456	5.99626	6.99196	6.11587	4.66464	1.92831
BGIBMGA000626	25.1246	20.0422	14.6771	12.1293	33.1562	30.5545	42.2446	34.9193	45.4146	39.3216
BGIBMGA000627	70.1628	58.4666	23.7822	31.1866	38.943	54.1849	36.4616	55.1135	41.7702	59.828
BGIBMGA000628	128.84	116.966	28.6578	28.612	43.2643	42.5633	52.0489	41.3006	38.7287	21.8253
BGIBMGA000629	10.7892	5.80385	5.31652	10.3596	7.67705	17.2075	2.23124	16.5492	10.6901	17.876
BGIBMGA000631	8.87503	3.34284	1.72048	1.20296	2.9089	3.9221	0.641836	2.70657	3.93881	1.94828
BGIBMGA000632	8.85938	4.76036	2.35448	1.97314	5.40191	4.73108	2.0653	4.37326	7.8656	2.83169
BGIBMGA000645	0.0463652	0	6.74055	9.42643	8.19698	14.3519	0.957993	9.54899	3.6056	5.52957
BGIBMGA000646	17.0453	12.0435	9.911	6.81088	14.9877	9.19817	10.7765	9.45374	15.778	6.44052
BGIBMGA000647	93.5549	85.4634	108.274	83.6203	216.005	116.442	220.935	118.806	156.491	70.2558
BGIBMGA000648	506.939	510.257	7.03384	7.09357	7.85752	5.47763	12.0313	6.02045	8.74023	5.90934
BGIBMGA000658	7.31059	8.13468	0.0723963	0	0	0	0	0.111679	0.132857	0.257294
BGIBMGA000660	13.5148	12.0514	6.91787	4.278	11.1609	7.55462	9.31718	5.54258	6.39681	5.19787
BGIBMGA000661	33.1539	19.2005	19.0975	21.0354	31.5825	33.6892	15.255	35.155	27.9692	27.563
BGIBMGA000664	34.7691	24.7788	52.3217	50.4195	94.7876	59.7018	146.099	87.5259	136.099	109.372
BGIBMGA000668	16.0977	16.1057	9.34947	11.5235	28.4542	32.7112	43.0675	37.7793	37.6554	40.1379
BGIBMGA000671	7.96877	8.18148	5.8121	6.54072	9.70382	8.66499	7.34244	10.0747	11.7045	9.79926
BGIBMGA000672	90.034	104.783	74.1892	116.758	118.676	241.703	105.99	331.197	273.885	428.273
BGIBMGA000676	71.1837	80.8885	8.61517	6.24868	7.1258	4.82521	6.36487	4.02044	8.10427	2.45599
BGIBMGA000679	41.8354	37.8299	16.0588	23.652	28.4408	59.4179	17.0097	49.8697	25.895	49.1709
BGIBMGA000680	60.8501	69.3288	0.421028	0.523745	0.414043	0.48221	0.444244	0.427706	0.244984	0.328461
BGIBMGA000682	8.84386	9.40705	5.82981	6.54019	9.31958	10.2161	6.6201	8.77266	6.50299	7.56187
BGIBMGA000683	151.819	153.123	40.6757	33.42	80.4173	64.2428	86.3145	57.5389	61.4318	52.9488
BGIBMGA000689	6.75403	4.76111	11.3477	13.7909	12.8435	14.7107	9.42044	16.0068	12.6206	12.1857
BGIBMGA000694	143.392	150.099	51.0941	59.0539	88.3113	111.857	77.1896	114.153	102.596	148.632
BGIBMGA000695	7.44047	9.77573	3.039	6.2422	4.42649	11.1332	2.12047	10.9046	5.18293	8.38853
BGIBMGA000701	29.9009	35.5357	23.1041	25.2497	38.0153	42.6264	22.2902	30.7468	17.0256	19.9656
BGIBMGA000703	9.94783	7.66002	6.77821	9.40112	14.729	20.1589	11.5107	16.8181	13.6653	14.574
BGIBMGA000704	12.345	14.3806	10.6518	10.4841	26.343	23.4648	35.5238	23.7974	23.3574	19.1939
BGIBMGA000709	7.41724	5.55238	0.111379	0.0728285	0.132082	0.0843568	0.0777152	0.902021	0.306593	1.32246
BGIBMGA000710	16.4921	10.2978	9.94359	23.2244	11.8126	40.5624	2.33707	41.2539	20.3927	48.0208
BGIBMGA000714	2.37858	1.34531	19.0846	26.9371	60.1415	110.074	23.7518	93.0753	69.0341	110.735
BGIBMGA000715	83.6121	83.0749	319.13	291.302	256.371	309.732	123.988	147.258	102.916	99.1544
BGIBMGA000716	6.46588	2.41806	4.95175	6.91509	6.71646	11.9964	1.39544	12.5623	8.61734	11.6461
BGIBMGA000719	2.14085	1.40172	1.51703	1.89765	2.82701	4.19625	1.44641	5.97397	3.97706	3.41571
BGIBMGA000722	32.5811	30.8814	28.2682	17.9666	68.7623	42.6669	106.481	36.6982	70.6922	47.8307
BGIBMGA000723	14.9568	12.7198	11.2606	14.7262	20.7032	27.7024	15.3668	26.1627	20.3601	26.2941
BGIBMGA000728	3.22089	2.18507	3.25784	3.20549	6.54936	6.72083	7.64218	7.77763	7.99988	7.66871
BGIBMGA000733	2.08615	0.803953	5.49967	11.9774	13.3407	35.8545	1.30482	26.9506	12.7543	19.3958
BGIBMGA000738	28.4469	76.0391	0.0443243	0.0869483	0	0	0	0.0341874	0.0813409	0.0859239
BGIBMGA000739	15.9546	39.6382	0.0508045	0.03322	0	0	0	0	0	0
BGIBMGA000741	4.37965	6.65684	0.412384	0.359533	0.456434	0.957824	1.76482	2.16289	1.21085	1.30572
BGIBMGA000742	2.83082	1.50809	1.71528	3.63477	2.57088	7.80679	1.76202	7.04373	2.88545	6.22689
BGIBMGA000743	11.4377	7.18243	2.32556	4.55522	4.25216	7.57302	1.00077	8.04403	5.82815	8.80781
BGIBMGA000744	11.9385	14.0489	11.457	14.6605	13.0467	22.7565	7.27943	22.882	13.8194	25.2432
BGIBMGA000745	8.88337	5.63598	6.72328	7.07989	8.63581	13.5225	4.63548	15.4215	10.6969	14.736
BGIBMGA000751	0.0872617	0.528798	0.400964	0.873942	3.5662	5.97246	1.95842	7.11308	2.45274	3.69209
BGIBMGA000752	6.7674	4.85571	2.40172	2.93048	4.83775	5.4832	3.97704	6.57664	6.19999	5.64711
BGIBMGA000753	17.8328	20.8793	11.2816	15.3142	24.7807	34.178	21.7504	38.0315	28.5301	26.3047
BGIBMGA000754	4.2625	4.28105	4.16171	3.96283	7.86558	11.6428	7.60445	8.84737	8.68741	6.71879
BGIBMGA000756	12.2253	11.4756	9.89897	17.5624	21.8361	40.0819	15.5529	47.7594	23.8507	35.997
BGIBMGA000757	24.3851	26.5613	19.8018	23.2646	59.848	67.3092	75.947	84.4785	74.0802	70.0847
BGIBMGA000758	31.6162	33.067	23.4082	23.1696	49.4848	51.4202	67.9425	54.6916	51.9618	66.7016
BGIBMGA000759	445.29	515.668	207.091	227.372	570.845	622.948	850.067	629.085	844.038	904.498
BGIBMGA000760	6.96153	9.21582	5.53176	6.6814	13.0162	19.0771	16.2936	22.272	13.6825	15.0821
BGIBMGA000765	5.60614	6.65263	3.447	4.59581	10.6746	13.8219	15.3461	18.8571	14.5028	13.5
BGIBMGA000766	3.78022	3.13839	3.83517	4.53173	7.45414	9.56819	5.19786	9.83513	10.2719	8.03711
BGIBMGA000767	23.3506	23.8109	33.0666	42.5795	51.3933	78.2127	66.2826	91.4975	54.9534	65.3822
BGIBMGA000768	19.4841	20.8197	13.4085	12.1736	34.8271	27.0116	36.0797	26.0979	38.4728	21.7868
BGIBMGA000769	10.3396	8.52137	7.26678	12.0358	12.2448	22.9883	7.03419	24.7508	12.2727	27.7439
BGIBMGA000770	11.4218	8.35487	6.00622	6.01569	12.5565	11.1379	5.8539	9.90862	8.43067	8.61113
BGIBMGA000771	27.4605	25.2565	13.8924	11.7616	29.7498	28.1165	32.7123	27.0686	32.8338	21.5336
BGIBMGA000772	0.798875	0.290467	7.23454	11.0512	0.789002	0.799311	0.128066	1.1915	0.210513	0.111187
BGIBMGA000773	1.14791	0.872937	39.2405	29.023	2.3814	0.496099	0.132301	2.08733	0.0632652	0
BGIBMGA000774	71.4453	53.6978	5.07924	3.65684	0.417909	0.185674	0.138983	0.460897	0.12653	0.126234
BGIBMGA000775	9.06915	5.71027	15.6407	14.1864	1.3865	0.340134	0.118858	1.83942	0.156302	0.112574
BGIBMGA000776	52.8695	21.223	9576.33	8667.51	2947.06	2219.72	191.925	855.249	16.5132	7.22286
BGIBMGA000777	1.98653	2.32373	1154.63	582.096	585.89	201.04	39.8598	61.7411	13.2258	0.703689
BGIBMGA000778	49.4582	50.2385	28.9585	31.9894	74.7442	65.9645	70.4912	71.6267	77.8823	54.7654
BGIBMGA000779	2.57429	1.3832	2.30661	2.64695	4.16147	7.02778	1.11882	8.16049	6.50014	5.12749
BGIBMGA000783	9.34715	11.1424	0.239627	0.364654	0.434001	0.831554	0.832963	0.987971	1.65505	2.09458
BGIBMGA000786	42.6167	48.0463	22.3763	19.5905	46.3328	37.7007	45.6763	38.828	43.5627	35.8897
BGIBMGA000788	47.4434	38.9013	21.7392	35.0659	52.7154	117.361	42.1209	134.735	73.8287	103.427
BGIBMGA000793	39.5976	48.9869	31.9437	38.8506	51.3323	61.106	107.194	89.3191	92.5368	62.9058
BGIBMGA000794	6.15992	4.28725	1.30781	4.3979	1.82784	7.6411	0.716985	11.5281	3.25714	7.15294
BGIBMGA000795	10.3514	8.42111	3.25784	6.88775	4.95801	14.7224	0.833495	19.0971	6.37713	14.5254
BGIBMGA000796	16.6929	12.7481	5.08607	12.7275	5.47721	25.9862	2.49377	32.1465	12.1589	23.0766
BGIBMGA000797	2.00388	1.97587	1.14447	2.55118	1.48058	5.94943	0.544471	10.994	4.58237	9.93322
BGIBMGA000798	10.6256	11.2282	3.44607	8.29371	6.79956	23.2487	1.25277	32.4315	16.1022	26.4405
BGIBMGA000800	58.2273	61.8213	11.5125	14.6584	20.0284	27.2396	16.8713	29.427	19.399	33.2111
BGIBMGA000801	23.6855	22.3773	14.0049	9.089	26.6973	19.4899	33.7997	19.9635	33.0401	22.1693
BGIBMGA000802	16.4585	16.3738	0.993568	0.88055	1.79172	1.56722	1.56988	1.84935	3.19459	1.52016
BGIBMGA000803	46.0652	45.8399	21.8001	33.951	29.5591	50.1482	20.7913	57.3632	37.3241	65.9085
BGIBMGA000804	177.453	205.446	60.4406	55.9947	166.31	141.936	286.895	186.184	252.694	234.813
BGIBMGA000806	24.9147	20.8967	9.4941	17.6597	11.3886	26.0139	4.89605	30.7842	17.8141	37.5183
BGIBMGA000808	21.8451	17.3456	14.2148	27.9283	23.2361	51.9664	10.3407	43.4614	20.78	31.2186
BGIBMGA000809	14.6768	14.4712	12.2705	17.4308	22.2781	40.6944	11.9884	38.8813	22.4926	29.0495
BGIBMGA000810	45.548	48.0165	41.595	30.8131	103.18	70.0852	84.5894	55.4333	97.7102	37.7011
BGIBMGA000813	18.4786	20.4934	10.6272	11.0754	30.7127	37.0788	51.2392	50.7822	42.7649	48.3784
BGIBMGA000815	2.0099	1.11476	1.29139	1.77413	2.11926	4.72246	0.964788	5.31229	2.99227	3.84361
BGIBMGA000816	1.08149	0.603512	1.32876	3.27279	4.17606	9.98257	0.972879	13.1533	7.41374	14.3346
BGIBMGA000817	1.28589	0.85396	1.41645	3.32546	4.07935	10.4113	1.05422	14.109	10.0138	14.1345
BGIBMGA000819	200.091	225.305	49.8821	45.365	61.4998	61.8752	65.8827	68.8004	50.8973	56.1963
BGIBMGA000822	23.6932	28.1937	12.4815	10.786	27.2556	24.6536	42.0488	28.16	28.2531	33.0426
BGIBMGA000825	6.97094	3.37597	10.5997	18.9788	13.8676	24.913	2.31366	28.4738	11.6427	17.9553
BGIBMGA000826	27.28	29.6016	10.9711	15.8274	28.3315	35.3282	28.3544	33.9029	23.1879	26.0634
BGIBMGA000827	4.82524	4.69152	3.25269	3.47299	7.33617	5.12978	4.16568	3.63618	5.49687	2.25479
BGIBMGA000828	10.9186	12.7348	10.1916	11.6879	23.4636	28.8279	33.8702	34.6595	25.1697	37.0083
BGIBMGA000829	56.2222	57.2057	67.9255	93.0942	237.191	255.216	270.523	267.479	287.036	320.229
BGIBMGA000830	214.732	215.934	59.2418	58.0954	54.4345	78.2114	32.8884	61.8748	61.5099	61.6014
BGIBMGA000836	0.908694	0.390792	1.14487	1.37979	3.50068	5.37268	0.924148	5.45408	4.73753	3.69895
BGIBMGA000839	23.1512	27.2767	22.7074	31.848	56.0769	85.3705	70.8669	101.282	54.1672	80.1474
BGIBMGA000844	0.900319	0.477387	40.9556	57.8206	21.5961	29.5831	2.73021	10.7823	0.284693	0.0167074
BGIBMGA000845	31.8424	25.9308	0.323258	0.158529	0.47918	0.336643	1.21236	0.467493	0.556145	0.607063
BGIBMGA000846	1.65434	0.802011	2.24791	3.14801	3.11217	5.2858	0.505148	6.38244	5.01535	7.50832
BGIBMGA000849	5.42305	3.52902	1.27661	1.84295	0.157288	0.150683	0.115683	0.319691	0.121701	0.369604
BGIBMGA000851	12.0414	11.8705	8.69943	7.48104	18.958	12.2608	18.9141	11.3143	13.8737	11.6185
BGIBMGA000852	4.57684	3.32823	3.21715	5.00942	5.95281	11.6806	2.89987	11.1228	6.68496	8.88161
BGIBMGA000853	15.5458	16.4915	9.87976	11.5056	24.7021	26.8795	22.1174	29.5445	24.5929	17.0818
BGIBMGA000854	4.76169	4.13029	6.86425	8.41574	11.4047	12.5369	7.23423	12.3536	8.20104	8.83637
BGIBMGA000855	2.62057	1.02302	1.09	0.916115	3.82971	4.44938	0.860577	4.88577	5.24644	3.64663
BGIBMGA000856	2.68271	2.63828	2.18363	2.16478	14.3398	13.4442	23.0839	17.2046	40.2233	25.3868
BGIBMGA000857	7.53314	5.58543	0.950202	0.0887597	2.25364	1.13091	3.97804	2.09398	1.37009	0.789426
BGIBMGA000859	0.522422	0	23.4907	41.334	22.1636	39.2193	8.45459	32.0048	10.8034	8.58674
BGIBMGA000860	0.2127	0.0859297	26.6057	35.3619	19.8321	26.9773	10.5323	24.4577	9.36641	9.47311
BGIBMGA000861	0.453761	0.54995	8.86131	10.6038	13.9769	14.1686	11.8407	9.96175	2.92285	3.17174
BGIBMGA000864	6.0808	5.07837	2.31668	2.61513	6.06076	4.93191	4.54361	4.43697	7.33944	4.7375
BGIBMGA000865	13.9465	9.78588	8.1893	7.30127	15.8929	10.9728	18.5419	11.6869	16.5055	13.8444
BGIBMGA000866	30.5241	33.0191	19.3813	17.8175	54.3874	36.6515	97.6215	41.8997	52.0863	47.5473
BGIBMGA000867	2524.33	2902.61	2541.94	2763.36	6531.27	8700.83	10680.6	10707.5	10181	10007
BGIBMGA000872	8.09019	7.97679	3.93602	5.62137	7.82416	10.1915	7.50017	9.64485	8.69892	7.71792
BGIBMGA000873	3.78134	2.94616	3.67153	9.33245	3.98604	14.178	0.721641	11.8858	3.79591	6.61614
BGIBMGA000874	5.59359	4.21333	8.02699	13.5078	8.07098	18.1324	2.09509	14.9454	6.39182	11.8353
BGIBMGA000877	0.108382	0.131358	18.5233	16.861	97.7741	98.4041	48.668	66.1323	41.5833	38.1338
BGIBMGA000878	0.10284	0.565674	0.266564	0.253528	2.14812	1.69773	12.4617	7.99041	20.6567	8.78461
BGIBMGA000879	29.1335	35.0489	11.0569	12.9105	17.717	31.7527	13.1339	25.077	20.7136	26.2185
BGIBMGA000880	9.3063	11.0245	9.83786	11.6979	33.2919	34.1055	45.1603	35.1168	32.5499	24.9576
BGIBMGA000882	65.9213	75.5163	46.3658	44.7717	117.79	131.012	185.266	151.883	154.055	185.221
BGIBMGA000884	53.6606	60.2862	21.2714	19.5207	21.9784	20.8561	10.5438	14.1731	9.42076	6.20058
BGIBMGA000885	13.1243	11.6413	1.20484	1.40979	1.84239	1.63295	1.63712	2.29879	1.51282	1.41367
BGIBMGA000886	172.255	186.349	8.62073	8.25875	11.4119	14.1213	9.88537	14.0715	4.16966	3.07674
BGIBMGA000891	6.87994	7.0526	0.0723963	0.094677	0.0572354	0.0487395	0.190834	0.111679	0.0590475	0.0467808
BGIBMGA000892	6.01678	4.8525	4.6504	7.1509	8.4035	13.5596	2.73374	12.0088	8.76855	11.2522
BGIBMGA000893	10.276	9.28911	5.32663	7.703	13.6441	17.9071	9.34205	19.0313	15.6023	16.5147
BGIBMGA000894	11.1319	6.28009	8.77811	13.9734	13.9376	17.8273	5.55261	19.6174	20.0238	33.202
BGIBMGA000897	142.835	148.469	72.7149	66.1224	142.546	149.823	204.131	171.589	167.439	186.905
BGIBMGA000898	28.4904	32.7916	21.8687	21.0575	51.6599	53.5084	78.3851	60.9997	52.1349	59.3794
BGIBMGA000903	131.893	130.063	90.4898	94.5743	180.411	217.832	227.748	233.694	205.073	268.195
BGIBMGA000906	5.34789	4.58292	3.30955	4.38219	5.69083	8.39712	2.71337	8.10469	9.56569	10.9066
BGIBMGA000915	12.5545	8.80256	11.0581	7.89745	5.62233	3.5507	2.32861	1.94076	0.972123	0.179707
BGIBMGA000916	63.1602	57.4297	14.4793	12.7814	23.1267	14.0507	17.6171	11.8659	14.4482	9.86783
BGIBMGA000918	218.668	216.48	93.6178	107.095	134.152	168.29	131.239	141.167	119.18	153.12
BGIBMGA000919	7.58164	6.17512	8.28306	9.73356	16.9369	15.3938	10.6993	13.891	15.0178	13.7467
BGIBMGA000921	86.8652	97.3231	47.7154	39.0723	112.542	62.8257	158.253	61.7691	93.7956	61.0169
BGIBMGA000922	28.5776	30.884	16.8113	13.9921	47.2724	33.8696	54.3057	31.8235	39.6689	33.1854
BGIBMGA000923	256.607	301.313	79.8104	79.5972	191.897	209.366	267.376	206.35	239.238	289.494
BGIBMGA000924	76.7946	82.3241	53.19	48.6751	136.708	127.533	179.12	129.416	155.521	142.86
BGIBMGA000925	68.0326	67.9418	44.1135	37.4921	68.5107	70.6967	74.9304	68.1613	69.7056	72.0424
BGIBMGA000926	932.833	999.015	217.319	229.852	379.037	370.269	359.538	349.343	273.733	299.701
BGIBMGA000928	85.4399	98.3831	73.0825	70.1387	131.519	147.432	64.4969	111.95	89.143	73.5777
BGIBMGA000929	129.549	146.507	64.6355	44.8087	131.705	91.5387	98.2494	71.6174	96.8686	50.0517
BGIBMGA000930	15.1051	15.5025	11.1957	16.9755	23.3132	35.2889	12.9676	32.7664	23.7279	34.8834
BGIBMGA000931	28.1289	26.6355	29.7937	31.3414	52.3031	53.8556	40.1522	45.4347	35.509	41.5616
BGIBMGA000933	11.344	11.8893	2.2075	3.30594	0.422228	0.161799	0.0496867	0.109848	0	0
BGIBMGA000936	110.771	118.54	55.2281	53.4169	114.538	122.446	140.644	127.511	110.796	140.673
BGIBMGA000937	44.9201	45.2913	66.721	53.8654	81.1767	68.5699	81.1421	59.6386	59.2601	59.5936
BGIBMGA000938	15.519	17.4798	17.8434	17.3164	47.3756	32.3488	56.9672	32.0838	38.5235	31.1153
BGIBMGA000940	1.37968	0.998643	52.052	41.0502	56.1583	40.9239	45.3405	33.979	43.6004	21.2789
BGIBMGA000941	12.4705	8.09596	0.196757	0.0989655	0.0358968	0.0229263	0	0.116737	0	0.132029
BGIBMGA000942	16.3616	11.3692	0.0417671	0.136553	0	0.253071	0.0291432	0.418795	0.153296	0.182175
BGIBMGA000943	132.8	130.386	47.0636	64.7873	51.5544	97.7187	26.251	91.7612	48.3555	87.9982
BGIBMGA000944	1073.61	1241.12	522.825	514.096	642.227	939.166	726.962	984.472	744.394	1328.32
BGIBMGA000946	3.85013	2.90839	2.67761	3.21233	6.92893	6.14893	4.44867	5.79522	6.41359	4.66981
BGIBMGA000948	14.0715	14.8381	11.5359	13.441	22.6596	26.3193	18.9472	24.2764	18.1644	18.6356
BGIBMGA000950	18.5939	17.0381	13.2891	15.6091	34.3845	33.1091	26.7654	34.0355	40.0699	32.2017
BGIBMGA000955	5.54735	3.47496	4.48698	6.24244	6.22671	13.3043	3.39726	8.98339	6.30705	10.5488
BGIBMGA000956	20.9487	17.8476	16.5833	15.9677	32.8465	27.317	23.2971	24.6683	33.8547	17.9815
BGIBMGA000957	9.46212	8.55709	6.98936	8.21779	17.7692	15.8275	13.3612	16.3865	18.0513	12.1204
BGIBMGA000958	24.7258	25.9402	17.6833	17.4448	44.4864	37.4313	41.3505	37.9963	46.3692	33.7689
BGIBMGA000959	1881.38	2119.18	1459.41	1661.83	2980.43	3513.89	4514.52	3407.4	4314.06	4111.38
BGIBMGA000965	1.20976	0.432653	1.93901	3.38984	2.47953	6.57983	0.317926	6.97407	4.3852	8.20954
BGIBMGA000970	27.1999	31.5597	16.1707	13.9175	29.7364	27.8148	39.126	26.6506	27.3564	28.3237
BGIBMGA000971	143.783	175.08	72.7204	75.5562	133.462	137.118	181.938	136.076	131.612	172.445
BGIBMGA000972	6.1382	5.46184	0.77355	1.94542	1.41128	2.0731	1.0795	2.57014	1.41957	1.73025
BGIBMGA000974	11.123	6.2048	1.777	1.80747	3.44527	3.28992	1.10214	3.0893	3.57161	2.02312
BGIBMGA000975	3.22499	2.01736	1.91556	3.0351	2.92065	5.30479	1.12148	5.30073	3.61065	4.72732
BGIBMGA000976	8.79432	8.14047	4.42675	6.96322	7.81813	13.5098	4.68486	11.9434	8.05297	10.8588
BGIBMGA000977	18.3643	26.8213	16.9123	20.0219	37.325	44.4408	42.979	36.4146	27.0505	38.2376
BGIBMGA000979	1.99949	0.929772	1.67501	1.69193	4.49154	3.83429	1.50018	3.43231	6.45742	2.48376
BGIBMGA000980	22.9459	21.4564	15.0058	12.7814	26.2632	23.7771	28.1505	17.2594	24.5785	23.4755
BGIBMGA000988	8.91597	6.19528	5.45043	5.33604	1.30342	0.935089	0.283654	0.336778	0.0552611	0.102156
BGIBMGA000990	99.5818	102.147	45.3933	55.8302	68.771	85.9675	58.3889	97.4254	68.9486	109.409
BGIBMGA000991	39.8309	42.0986	25.8949	37.3743	59.4166	78.0085	59.9895	85.7203	62.4427	92.8913
BGIBMGA000993	0.306595	5.52737	0.0978329	0.204707	0.139221	0.0296389	2.5667	0.0603669	0.0538609	0
BGIBMGA000995	31.2094	30.3376	18.8027	17.2552	52.6969	39.9115	65.2282	43.3188	46.556	48.3094
BGIBMGA000996	5.31751	3.22237	0.916266	2.13023	3.01827	3.75256	1.84695	3.24566	2.6779	4.57209
BGIBMGA000998	11.8885	9.62413	5.90754	8.67999	10.8793	17.0549	4.94641	14.0983	9.56569	14.0792
BGIBMGA001003	0.188618	0.179616	14.4036	12.5351	20.3356	12.2219	12.7859	8.78575	6.19157	1.86012
BGIBMGA001009	20.2216	19.7105	20.1846	19.602	49.1088	47.7819	64.5827	47.4356	55.6737	48.4822
BGIBMGA001011	29.0866	28.7283	19.6577	17.108	35.6684	25.4765	53.6649	33.3866	49.5805	33.1122
BGIBMGA001014	9.40855	7.72146	4.73493	4.81911	9.28922	8.32614	11.5346	9.67001	10.0304	10.5257
BGIBMGA001015	31.1036	23.612	21.1523	16.6405	32.8668	28.8225	30.4736	27.0578	42.803	28.6939
BGIBMGA001018	15.067	23.4897	0.0838568	0.372859	0.178999	0.101619	0.444687	0.155229	0.215444	0.227582
BGIBMGA001019	3.6733	2.45514	2.99928	4.62565	4.09642	8.17779	1.52988	6.47737	4.66897	6.41565
BGIBMGA001023	1.36304	0.852636	0.3704	1.40915	2.43583	4.84561	0.84583	5.86963	3.52225	5.22204
BGIBMGA001024	1.86529	1.47638	1.53344	1.84525	5.0613	7.85164	4.89011	9.12918	6.85862	9.01959
BGIBMGA001025	6.44988	8.20997	5.56004	6.39476	10.9205	13.7613	11.2922	12.6739	10.75	14.0503
BGIBMGA001027	15.6164	17.5431	9.16707	10.9924	17.0591	19.4404	20.6258	21.0594	20.705	21.7622
BGIBMGA001028	3.78134	2.341	2.12102	4.76968	4.03741	8.26332	1.50725	7.98051	3.93544	5.75025
BGIBMGA001029	4.96301	3.74654	4.018	4.20366	7.28893	10.0013	3.78861	9.58204	7.97141	7.43113
BGIBMGA001030	2.68446	6.03476	4.11167	1.60445	15.2569	11.3012	0.832917	6.64958	0.0608505	0.128558
BGIBMGA001031	2.52089	2.37403	1.17399	0.47765	6.77543	3.77402	2.11161	1.83113	1.10116	0.745964
BGIBMGA001032	34.1437	28.6289	28.7979	30.029	42.3613	47.9657	28.9968	38.67	41.4114	29.4568
BGIBMGA001033	0.355984	0.575262	1.54486	1.83016	3.18985	4.26726	3.70301	6.02785	4.16915	4.40405
BGIBMGA001035	65.8639	65.5679	70.796	83.7144	216.822	288.384	289.938	344.036	276.871	344.052
BGIBMGA001036	32.2574	29.3954	23.0247	21.7641	44.8595	38.6717	32.9121	31.8593	34.282	29.6269
BGIBMGA001037	26.0184	27.4516	26.1895	35.6472	53.5998	71.1599	73.7272	90.5912	63.891	101.327
BGIBMGA001038	3.1367	2.47964	2.29381	2.9407	3.52337	5.38288	2.53309	4.89669	3.98571	6.60426
BGIBMGA001039	8.68952	8.41424	0.191126	0.249947	0.659352	0.184235	0.969885	0.482452	0.860912	0.522074
BGIBMGA001041	11.1348	11.4935	6.55859	6.54132	12.5827	10.1082	16.5721	9.8348	20.0178	14.1396
BGIBMGA001042	1.46897	1.14045	2.09382	4.60209	3.60346	11.0129	2.55321	23.4309	14.5616	34.078
BGIBMGA001043	1216.99	1570.57	1401.38	1455.02	3016.26	3645.42	5348.76	3601.23	4576.11	5501.28
BGIBMGA001044	9.39839	5.35562	5.02565	13.7392	5.75016	18.9362	3.06613	12.856	7.27623	15.7885
BGIBMGA001048	1.72152	0.948388	2.08109	4.39346	2.77371	8.18628	0.486564	8.34229	3.51915	5.37197
BGIBMGA001051	19.0711	22.1176	0	0.0823279	0	0.38144	0	0	0	0
BGIBMGA001054	16.381	17.4046	11.2408	12.6043	18.2061	22.502	19.8512	23.2906	19.7358	22.3905
BGIBMGA001055	6.12544	5.97511	3.40305	3.55039	10.3024	7.78486	9.7711	7.04161	9.62826	7.14155
BGIBMGA001060	289.38	351.343	123.252	118.405	177.313	193.123	171.77	150.211	147.868	141.074
BGIBMGA001061	10.5337	10.4444	6.36601	7.30366	10.2331	15.7916	8.25217	15.0344	11.6825	10.1966
BGIBMGA001062	27.8486	26.7087	16.7342	17.6006	23.3914	35.0026	27.2283	31.7461	21.4967	30.2311
BGIBMGA001064	3.31852	2.74498	7.51112	12.2686	11.8316	18.62	3.67285	17.1706	8.80177	4.9266
BGIBMGA001069	2.49942	1.82563	2.32247	3.15071	3.35341	7.01282	1.75229	6.41727	5.17064	5.40755
BGIBMGA001070	69.336	67.6606	43.8064	60.4556	58.2864	88.6084	55.7317	105.465	65.6554	123.042
BGIBMGA001073	28.0983	30.3379	45.3472	47.2678	101.971	96.0511	117.878	95.8719	99.0032	70.3439
BGIBMGA001074	2.61044	1.96586	2.63965	3.85815	5.00388	9.63749	1.60889	9.60497	5.17892	5.5234
BGIBMGA001075	8.63576	5.75962	34.5937	51.9572	26.1968	54.6986	10.2531	36.2352	9.51542	10.1274
BGIBMGA001076	10.4074	13.0971	6.64187	5.78485	24.606	23.3011	43.2296	27.9299	33.0314	30.4762
BGIBMGA001077	16.1085	20.6443	8.56727	9.54345	26.2156	29.2347	34.0952	31.3388	30.6838	19.7429
BGIBMGA001078	16.3382	22.6552	5.0814	7.60989	8.87688	11.8768	8.31112	13.6122	11.2302	6.7788
BGIBMGA001079	25.959	34.3438	6.41796	7.35925	14.4686	16.1603	17.8135	16.697	23.686	10.3147
BGIBMGA001080	3.25306	8.49188	3.38559	4.59462	7.95403	14.0305	11.8116	18.2792	13.1294	23.3422
BGIBMGA001081	40.8199	57.587	29.0535	32.6869	79.1256	85.8614	96.6904	95.8973	91.2138	93.7994
BGIBMGA001082	46.1199	53.6051	25.042	25.5473	48.6407	64.3601	87.0843	87.8052	99.708	67.3874
BGIBMGA001083	8.70376	7.74609	2.93536	4.04847	7.35057	9.26246	4.20335	10.9922	8.04818	8.21105
BGIBMGA001084	64.8178	88.6784	46.5869	59.2988	103.867	140.813	100.111	111.132	59.1963	74.9014
BGIBMGA001087	16.8033	11.6005	53.9715	54.818	51.9626	62.3439	14.6998	27.9755	12.3557	9.89414
BGIBMGA001088	0.530094	0.578219	3.65365	1.80506	8.23227	3.87411	3.62574	2.44232	1.11749	1.06241
BGIBMGA001089	0.618765	0.99991	8.84552	5.37077	17.2331	12.2026	6.83328	7.30988	5.50752	2.67926
BGIBMGA001090	1.82167	2.20783	11.5411	9.99292	34.2159	23.0534	10.7519	14.8199	9.54242	4.97857
BGIBMGA001093	12.2404	10.6768	3.68097	4.64356	6.5267	8.60578	5.4011	8.90996	8.08001	8.66146
BGIBMGA001097	63.2089	49.233	107.048	169.683	118.561	212.535	58.2539	202.464	107.24	184.789
BGIBMGA001099	0.391173	7.15884	0.269614	0.23506	0.106576	0.0453782	2.92638	0.184848	0.219901	0
BGIBMGA001100	3.59827	2.08871	1.87094	5.00729	1.90052	8.12868	0.333955	7.23768	2.35549	7.03586
BGIBMGA001103	47.6449	53.5342	27.8273	25.3498	56.1801	53.0499	80.9627	57.0818	50.6683	65.9434
BGIBMGA001105	12.0022	10.0652	7.4719	10.8378	14.5921	21.5585	9.66161	16.8776	11.5626	17.6458
BGIBMGA001106	1312.5	1307.72	1041.2	1061.78	1914.47	2659.57	3748.61	2679.83	3053.95	3721.14
BGIBMGA001107	75.6853	78.768	93.277	125.695	160.58	221.82	210.042	378.747	358.022	594.835
BGIBMGA001115	37.442	36.7861	62.2738	52.3598	99.8655	56.8686	134.46	62.0814	85.3131	69.0309
BGIBMGA001116	9.68392	9.14552	6.6168	6.09628	14.2771	11.6424	12.1908	9.49394	10.3222	8.3832
BGIBMGA001117	5.71881	4.33335	3.69866	6.09308	6.31573	9.84804	2.17064	11.0352	8.37919	11.9083
BGIBMGA001118	8.12644	7.12436	7.45551	8.69652	9.12228	13.4468	4.18814	13.3284	8.37723	13.3198
BGIBMGA001119	232.476	211.124	145.771	163.1	176.416	237.274	191.014	225.697	194.043	263
BGIBMGA001123	13.246	20.2743	8.41527	11.3556	22.9881	32.1986	31.853	37.6908	24.7788	28.2361
BGIBMGA001124	175.644	210.706	117.742	129.281	227.075	240.398	185.263	215.439	127.857	141.021
BGIBMGA001125	4.9081	5.20786	3.93427	4.45651	10.788	19.0527	12.7563	29.9389	18.6	26.098
BGIBMGA001126	51.178	56.2807	32.6447	48.9249	97.4203	151.186	97.2546	222.543	131.102	199.056
BGIBMGA001130	16.1668	13.4186	12.1356	14.3299	26.4107	27.6576	35.857	32.6708	29.3861	32.0171
BGIBMGA001131	27.1532	25.9983	23.4056	24.3693	57.0603	50.0312	67.8565	51.6455	60.57	61.2729
BGIBMGA001132	84.1285	77.6021	31.9078	51.2018	55.695	107.463	24.1454	102.984	53.9006	79.9811
BGIBMGA001135	71.5288	57.3325	1.06307	0.769192	0.423668	0.277185	0.237121	0.369649	0.327811	0.274491
BGIBMGA001136	85.9603	88.478	273.097	207.881	353.034	198.586	644.221	216.214	325.179	336.277
BGIBMGA001137	37.5157	50.8271	22.7963	33.3457	49.0174	61.7572	40.3801	47.5382	28.967	43.7935
BGIBMGA001138	14.9013	12.9849	5.93114	6.91493	12.719	12.0387	12.7821	13.9143	14.9981	17.8703
BGIBMGA001139	4.83437	2.71204	3.95889	9.47969	4.59694	14.298	0.997508	15.4937	6.23923	14.9402
BGIBMGA001142	6.41424	5.9748	6.71929	11.0062	9.61823	20.7162	3.90701	17.38	8.87442	13.5271
BGIBMGA001143	0.123663	0.00999183	1.77413	1.66786	1.13805	0.870298	8.20279	12.3788	23.5898	27.6177
BGIBMGA001147	0.109545	0	12.7051	16.1764	46.2059	58.3854	13.8276	43.1952	28.9434	17.844
BGIBMGA001150	45.4209	38.04	0.18886	0.157171	0.590452	0.520145	0.191677	0.185396	0	0
BGIBMGA001152	17.9669	18.3183	11.7528	11.7488	28.929	26.345	27.024	26.0714	24.3338	22.3235
BGIBMGA001154	8.98979	7.94587	6.6488	8.22745	16.7075	15.2569	19.1726	18.0016	21.4014	21.6412
BGIBMGA001159	31.8169	34.047	26.7326	22.9627	49.7435	41.8032	65.6542	41.5878	51.8538	41.4848
BGIBMGA001160	12.6767	10.8139	5.78134	7.05602	13.0477	13.9986	7.6771	14.8894	13.8872	10.206
BGIBMGA001161	394.157	447.637	2.93205	1.37282	1.15902	0.27416	0.252574	0.502555	0	0.105257
BGIBMGA001162	2.78	7.81236	0.655076	0.785292	1.31323	1.19311	1.59979	1.27518	2.10377	1.36059
BGIBMGA001165	14.8601	13.4908	9.81425	12.881	13.7057	21.8541	8.86029	22.5835	13.147	19.767
BGIBMGA001166	41.05	32.4567	0.616596	0.67999	0.965847	0.885211	0.78983	0.660135	0.835985	0.700225
BGIBMGA001167	39.8824	36.9948	4.56234	7.40744	7.32181	10.6077	6.0872	13.2329	5.89918	4.14849
BGIBMGA001168	63.2576	65.5075	30.6956	35.2549	62.9264	90.6757	58.5513	83.3349	58.9703	41.5628
BGIBMGA001169	10.0836	5.32764	1.56859	1.40438	2.73299	2.63193	1.11133	2.41971	2.74571	2.45599
BGIBMGA001172	2.62593	0.76382	2.62236	3.70292	3.33873	7.21345	0.583727	5.5343	3.42475	4.06993
BGIBMGA001173	9.72598	2.86612	0.0680843	0.0178076	0.129183	0.103132	0.0760098	0	0	0
BGIBMGA001174	6.4231	5.02238	5.33551	7.96325	10.7963	13.4301	9.07883	19.3679	16.5252	26.4151
BGIBMGA001175	42.4131	37.3181	40.8167	47.6857	113.656	99.1465	85.9506	85.0235	102.524	74.582
BGIBMGA001177	1.05863	1.75574	2.32123	1.59593	6.95258	3.89102	6.93115	5.43694	7.39196	3.05224
BGIBMGA001178	46.4668	38.0735	8.35342	8.13858	12.7294	9.04727	7.22751	9.98666	15.8662	4.41269
BGIBMGA001182	226.045	223.973	33.3848	23.0201	56.1506	28.8573	52.517	35.2742	81.1304	13.9192
BGIBMGA001183	10.1059	6.28125	4.17513	5.46496	6.46231	7.10213	2.46865	6.85683	3.56272	3.21129
BGIBMGA001185	19.5748	16.3848	12.7265	14.5788	21.9345	24.9176	14.7063	21.1266	16.7619	13.4117
BGIBMGA001186	76.3208	98.7648	58.1187	64.0688	112.87	115.855	142.337	98.4752	146.815	141.817
BGIBMGA001188	38.4796	37.6897	31.8724	40.2718	53.4995	56.7694	48.8778	56.1581	52.2197	54.7649
BGIBMGA001189	13.9738	14.4362	15.3217	16.009	27.9569	36.7274	22.098	34.0519	36.3062	30.6967
BGIBMGA001190	65.8365	64.8295	0.760504	1.19168	1.52748	1.25577	1.2812	1.63819	2.56493	1.99224
BGIBMGA001191	34.393	43.0211	20.4632	12.2392	43.8038	21.1392	83.5754	33.3453	111.382	36.5375
BGIBMGA001192	22.688	21.1681	12.7665	11.7769	24.154	20.6222	17.6679	19.2442	15.9914	16.5587
BGIBMGA001194	9.8382	9.96409	13.9472	15.4665	34.5735	38.5771	48.5053	41.8918	45.5162	50.5942
BGIBMGA001195	113.065	128.382	62.0499	62.863	155.047	141.445	191.528	141.381	177.588	146.997
BGIBMGA001197	24.3071	22.8034	21.7027	24.7149	53.3955	45.9852	62.2464	49.5804	55.9486	49.7142
BGIBMGA001201	3.61782	3.7902	4.10898	1.62742	16.7065	10.1721	1.76938	5.2157	0.129266	0.182066
BGIBMGA001202	2.9236	3.13196	2.04611	0.986981	6.73234	3.42964	3.18302	2.82	2.63149	1.77189
BGIBMGA001205	5.60933	6.62751	3.8758	3.37385	8.33866	8.48835	8.33914	7.10795	8.12555	6.29215
BGIBMGA001206	137.322	118.785	82.0465	115.792	173.922	274.172	139.274	256.998	153.951	259.563
BGIBMGA001207	5.47415	2.79771	2.778	4.29349	2.15631	4.20803	1.76215	4.20743	3.70763	2.5947
BGIBMGA001208	14.7776	14.4599	11.5113	13.5958	29.1835	32.2017	28.4277	35.9255	28.7907	39.8336
BGIBMGA001209	33.8849	34.0476	20.8071	20.7932	41.2581	38.7496	52.7547	37.6442	43.0531	39.5607
BGIBMGA001211	29.8456	30.9674	11.844	11.8482	33.0461	29.2207	45.879	31.5253	32.3108	24.6562
BGIBMGA001212	36.0578	34.3273	9.95685	7.93074	18.3971	15.0823	15.3119	12.0961	14.1311	10.9084
BGIBMGA001216	48.1287	60.4541	13.223	19.6316	0.530269	1.35467	0.0891439	0.591241	0	0
BGIBMGA001217	14.3728	15.484	10.9016	8.1073	25.2308	14.8206	33.3104	14.3773	31.4987	16.3301
BGIBMGA001218	62.8709	50.72	34.0065	53.1317	46.7894	82.8777	28.6511	82.2014	41.5442	80.8062
BGIBMGA001219	18.7308	17.1859	15.5568	11.1961	36.223	19.2422	47.9832	17.6478	41.8963	17.2205
BGIBMGA001220	12.5683	6.64899	55.5553	80.0564	63.3624	94.5447	15.3035	61.7529	29.0107	25.2386
BGIBMGA001221	12.5118	9.55337	7.98489	9.56517	16.4005	13.3532	7.9338	13.5985	10.7848	12.0117
BGIBMGA001222	20.1647	22.8966	12.809	9.2366	29.5483	18.2111	28.7577	15.9604	23.9456	12.8297
BGIBMGA001223	59.8726	59.4058	40.8371	42.495	86.5642	81.429	86.1137	83.5722	73.8809	87.9911
BGIBMGA001230	81.7377	67.7617	0.232703	0.157795	0	0	0	0.0265902	0	0.00835372
BGIBMGA001231	293.511	284.154	1.39912	0.553169	0.106111	0.0492871	0	0.0250964	0.0149277	0.039422
BGIBMGA001232	127.151	160.113	67.4141	71.5222	120.221	154.082	137.273	137.286	121.642	163.206
BGIBMGA001233	9.81908	12.0133	11.0802	8.642	21.0945	17.6253	22.4982	17.0923	19.9416	13.9284
BGIBMGA001236	183.181	200.254	55.4493	51.5208	108.13	86.1672	120.34	82.8559	106.332	102.401
BGIBMGA001238	33.4037	31.9568	19.1164	21.0084	44.4083	39.3831	46.0996	48.5754	58.0077	59.8215
BGIBMGA001239	33.2559	31.9598	21.597	20.8887	38.0826	44.0272	35.8602	42.485	43.4372	44.1562
BGIBMGA001241	39.7471	39.379	30.9997	35.3854	78.5419	76.5417	99.1409	78.5683	68.4041	82.9468
BGIBMGA001242	1.40919	1.36634	1.38273	2.08172	5.22317	5.57856	3.03089	5.87874	4.0476	5.71394
BGIBMGA001243	1587.91	1880.2	1446.09	1874.38	2855.18	4349.34	3820.77	3618.17	3565.74	4029.42
BGIBMGA001249	13.3937	14.0486	6.61716	7.41489	13.0625	11.3763	14.824	11.8359	13.6582	12.8407
BGIBMGA001250	2.40403	1.61616	2.67531	3.59271	4.60536	11.8524	1.76635	9.78484	2.95628	4.99099
BGIBMGA001251	5.54236	2.59262	5.36147	7.75811	11.2443	23.6874	3.32532	19.0684	7.19704	8.92578
BGIBMGA001252	64.5567	65.9746	51.2812	43.1968	96.2161	82.6083	112.796	86.2334	97.5723	91.9268
BGIBMGA001253	10.1476	4.61872	6.41386	8.56531	9.57798	16.8608	4.68841	11.988	10.587	11.5125
BGIBMGA001257	9.82109	8.67654	4.63765	5.4044	6.63229	6.38508	4.61362	6.2899	6.33668	7.3435
BGIBMGA001258	30.6288	26.0914	35.698	58.8977	32.4525	68.9985	8.01808	45.4736	19.8923	36.6485
BGIBMGA001261	6.31625	4.55609	0.717182	0.924598	1.10986	1.6334	0.340709	1.28679	1.78283	1.49874
BGIBMGA001262	5.60284	3.35336	6.0036	12.5158	7.76866	18.5626	3.1541	16.5067	8.03622	15.6088
BGIBMGA001264	24.9346	22.9416	13.4231	17.9552	20.9279	31.2736	11.8145	22.7825	19.5378	17.452
BGIBMGA001265	29.193	31.788	14.3679	25.5479	30.7585	55.1234	22.2442	60.7166	34.206	48.3114
BGIBMGA001266	3.20707	7.25986	1.31937	2.04396	3.08108	4.9195	4.50385	3.78873	3.01722	5.98095
BGIBMGA001267	24.3815	25.8223	15.2485	17.9273	28.7641	39.6596	27.3545	36.1295	24.6492	29.6475
BGIBMGA001268	1.55924	1.26898	1.68156	2.99496	3.13996	7.18277	1.0103	7.40373	3.67341	4.9008
BGIBMGA001269	3.05416	1.22285	5.42973	5.05248	7.82584	14.8363	2.85603	12.2739	8.85286	8.76465
BGIBMGA001271	12.0508	9.56849	10.2881	9.03213	30.1501	17.1818	34.1564	22.4642	55.698	33.032
BGIBMGA001272	2.78989	1.90023	5.63279	8.24383	3.00137	3.21859	4.95292	5.82909	8.77071	5.59088
BGIBMGA001278	42.3721	45.588	38.451	35.915	105.752	85.4296	107.637	77.8298	110.787	71.5054
BGIBMGA001279	29.4429	30.6847	26.1022	26.9055	30.5793	28.054	20.059	29.8487	26.5231	26.9075
BGIBMGA001280	33.3716	37.9033	26.628	21.9054	36.3053	27.9868	37.9899	28.6846	28.2275	28.9528
BGIBMGA001281	8.65168	7.97067	6.03892	10.0823	11.3365	18.9247	4.17387	16.5318	9.99044	13.6498
BGIBMGA001282	16.0565	17.5994	10.8839	10.5177	24.013	22.6955	19.9287	22.2938	19.5539	17.5375
BGIBMGA001283	46.9426	46.9095	45.0098	49.8272	125.296	129.372	188.088	132.323	146.56	152.432
BGIBMGA001287	11.1279	9.6896	0.537801	1.35253	2.45294	2.63193	1.67421	4.08425	2.58122	1.52372
BGIBMGA001288	13.9375	9.79147	0.628705	1.04643	3.15171	2.7921	2.79161	2.88748	1.91419	1.71735
BGIBMGA001289	17.6833	12.4952	1.50755	1.16954	6.39353	2.55452	10.0198	4.29635	5.62688	2.52616
BGIBMGA001290	9.4691	7.44724	3.06478	3.43993	4.06371	6.79916	2.49207	5.15584	3.96356	6.47914
BGIBMGA001292	75.9933	65.3768	23.514	24.5484	41.9716	44.481	20.1647	40.136	30.4215	32.5437
BGIBMGA001293	3.35924	3.69831	3.1585	3.70782	7.0679	9.34438	4.91521	9.2148	7.55121	5.75078
BGIBMGA001294	4.12427	4.93234	4.22525	4.24907	12.3198	10.5298	12.2306	10.9814	13.435	6.87295
BGIBMGA001296	18.8987	15.4015	0.212568	0.16921	0.197279	0.0839979	0.0257948	0.171082	0.101763	0.0268741
BGIBMGA001300	5.04627	2.47086	5.5959	4.85178	8.63419	5.73687	6.06178	6.50996	11.489	4.30017
BGIBMGA001301	7.15525	4.52744	123.572	114.3	347.1	261.951	430.284	289.283	292.684	210.32
BGIBMGA001302	1711.1	1901.8	201.541	226.267	347.022	487.027	495.459	592.53	450.721	586.75
BGIBMGA001303	69.6093	75.2111	72.1832	79.1827	93.0874	93.6986	130.354	89.5811	82.8703	108.634
BGIBMGA001307	328.062	354.053	202.14	197.246	143.369	206.989	111.341	159.218	71.2798	154.286
BGIBMGA001308	3.45477	5.06204	2.34959	1.78165	6.36874	6.43029	7.65989	8.61957	4.85531	3.55959
BGIBMGA001309	11.2551	15.5374	7.748	8.06684	21.2184	21.4102	34.2234	24.1352	25.2636	21.2229
BGIBMGA001312	12.2308	14.0529	6.39394	8.39526	15.6359	16.0129	11.2831	16.5838	14.2263	14.2702
BGIBMGA001313	0.134066	0.137488	5.06248	7.37448	7.15546	10.2765	3.7583	8.1627	1.08701	0.658334
BGIBMGA001315	5.96413	5.95976	1.65921	2.14547	3.02881	4.46186	0.988617	4.19874	1.33427	1.7347
BGIBMGA001318	536.821	648.828	170.776	255.005	290.724	549.191	194.89	534.59	230.079	395.65
BGIBMGA001319	384.26	483.773	137.09	185.037	206.459	413.828	182.581	450.736	185.787	350.8
BGIBMGA001321	3.15909	2.84257	2.6026	4.33837	3.82535	9.85587	1.58578	7.49237	3.26256	6.62629
BGIBMGA001323	66.8407	82.0343	40.6271	39.7421	64.0161	74.3392	56.2201	61.0949	34.449	36.7697
BGIBMGA001325	16.2414	27.8306	0.0191356	0	0	0	0	0	0.0351163	0.0185475
BGIBMGA001326	11.3062	14.1612	7.83329	9.84641	21.2744	23.161	21.9234	19.8788	19.9551	21.0935
BGIBMGA001327	26.3446	27.1835	7.82763	10.2655	18.3298	23.6473	18.1546	20.1702	14.0815	17.4395
BGIBMGA001330	19.2617	14.3193	16.6364	13.278	52.3388	32.2546	37.5006	32.8746	57.5243	24.7404
BGIBMGA001331	4.9463	3.12472	4.82642	5.58499	6.6948	13.0932	3.53094	16.6277	12.1853	15.4944
BGIBMGA001334	3.79465	2.57789	3.58668	5.11056	7.29146	9.96242	3.45778	9.6146	7.07322	8.67998
BGIBMGA001335	16.8531	14.9448	10.9622	12.9157	26.4433	23.9519	20.3254	19.1174	18.3396	18.1852
BGIBMGA001336	4.91077	3.2201	6.25276	11.3762	7.61833	20.6053	1.88234	20.8075	9.85938	18.6582
BGIBMGA001337	45.6865	44.5296	0.280941	0.423927	0.69195	1.08027	0.693637	0.500054	0.356929	0.314199
BGIBMGA001338	89.2799	76.9705	1.30551	1.49	3.53264	2.42699	5.54835	3.38698	1.96018	1.82905
BGIBMGA001339	48.0838	51.9551	19.427	24.6636	33.0297	43.0169	35.2436	44.346	36.4121	46.1649
BGIBMGA001340	14.1244	15.9054	7.02062	9.1972	11.7741	18.4125	13.9234	17.0615	14.1119	22.3369
BGIBMGA001341	23.4323	16.4861	17.3948	10.6415	42.8877	25.9025	51.5114	20.3144	50.9665	22.1754
BGIBMGA001343	24.5974	25.3195	11.9561	10.7988	25.0419	18.4366	26.6778	16.5528	24.2299	14.4442
BGIBMGA001344	2.81385	3.14181	2.64699	3.99419	6.13715	7.42802	3.95437	7.98329	6.94385	5.4602
BGIBMGA001347	10.1891	7.43428	4.65826	3.62429	4.77825	7.56234	8349.51	4714.7	12329.2	15143.6
BGIBMGA001352	89.8753	87.8061	29.0844	51.3726	34.391	59.1549	36.5171	93.5188	72.3974	84.0834
BGIBMGA001353	170.039	172.667	52.9292	88.363	70.5034	116.236	84.5414	196.42	149.698	171.932
BGIBMGA001355	4.46051	7.14135	6.03069	8.16245	7.75178	12.2653	3.9431	18.3457	7.66184	9.11544
BGIBMGA001356	5.55466	7.01661	7.57915	9.2457	11.6168	10.1647	7.19053	16.6825	11.5998	10.1047
BGIBMGA001358	15.1343	11.6636	3.3968	6.62291	2.46573	8.41969	7669.94	4693.11	8287.28	5690.65
BGIBMGA001363	990.941	1094.62	912.565	974.989	2059.15	2724.13	4226.24	3373.9	4186.45	4810.29
BGIBMGA001364	18.9751	19.4231	9.83579	11.4958	16.5711	22.8407	15.6382	24.5136	20.3758	18.962
BGIBMGA001370	7.03484	7.19536	1.91414	5.32696	3.14683	10.625	1.00243	10.3314	3.51269	6.24988
BGIBMGA001371	5.81015	5.68269	1.59936	4.09363	2.57559	9.09676	1.12899	7.19032	2.66094	5.12109
BGIBMGA001372	8.21326	7.9072	1.82219	3.68307	3.27601	9.95656	1.57339	10.0962	4.98374	6.08075
BGIBMGA001373	41.4259	31.1802	10.0173	15.6942	21.2618	30.5324	12.0617	36.1703	25.6631	15.5737
BGIBMGA001379	1.25028	0.788459	0.583842	1.242	1.27395	2.62958	5.52947	4.40711	9.54284	4.57999
BGIBMGA001380	22.404	26.0458	7.77341	9.58038	18.4927	22.0744	26.3058	26.4042	29.1032	19.3037
BGIBMGA001382	2.42499	2.39109	3.96606	7.90347	4.51662	13.0643	1.93274	11.0708	5.83415	11.1969
BGIBMGA001383	6.29164	6.83587	11.7051	19.4605	124.999	236.745	17.8118	69.2596	4.28715	5.00044
BGIBMGA001384	2.95632	2.16647	3.554	6.09376	4.24582	10.4081	1.35931	11.777	4.92778	7.17022
BGIBMGA001386	64.4997	64.0857	42.8325	66.5378	81.8278	149.79	61.1975	156.149	87.1192	137.179
BGIBMGA001388	0.0497545	0.180905	0.152413	0.14949	25.3041	11.0818	174.781	35.3845	375.146	44.0232
BGIBMGA001390	2.68446	1.76087	1.93425	2.65481	5.19924	7.53416	2.61186	9.11617	7.417	9.84182
BGIBMGA001394	5.41022	4.01887	2.87358	1.5731	4.43794	4.6565	2.14494	3.81426	3.92439	3.56254
BGIBMGA001395	162.725	192.411	103.058	89.3594	169.909	175.678	231.07	184.357	175.288	224.017
BGIBMGA001396	7.7705	4.3679	15.6516	35.2259	13.8792	36.3037	4.85918	28.1143	11.4549	19.5727
BGIBMGA001399	49.1967	67.0303	27.9832	29.2628	8.95725	9.19615	9.49739	9.96162	10.2422	11.4564
BGIBMGA001401	6.10009	7.24497	3.72324	3.42981	6.24807	5.65759	7.72836	5.88797	7.82101	7.35379
BGIBMGA001402	97.3773	104.612	18.8709	22.3782	34.8947	50.4273	54.9234	66.7119	76.6178	77.0375
BGIBMGA001406	147.441	154.566	50.1743	76.8827	122.41	213.097	102.512	217.891	105.161	153.71
BGIBMGA001411	51.2564	47.3633	32.3452	34.7738	55.6881	77.7127	51.3025	68.9191	54.6965	43.7083
BGIBMGA001415	451.812	380.678	304.896	318.469	292.327	362.712	233.922	316.305	218.874	285.34
BGIBMGA001416	5.90206	5.61971	3.39647	5.22172	5.51595	9.21133	2.29534	9.50978	7.14459	6.85149
BGIBMGA001417	11.8617	10.7344	8.32558	16.1064	11.5186	27.2201	5.20784	23.3861	14.6143	28.0267
BGIBMGA001425	15.8816	13.4463	11.2243	16.0194	24.0045	35.3995	17.3852	31.681	23.5316	31.3581
BGIBMGA001427	12.7161	10.6688	6.74137	7.93545	14.6462	14.1349	11.0909	13.3672	13.4713	11.9566
BGIBMGA001428	6.10025	5.10547	2.94494	2.31951	8.63558	5.1199	7.45347	4.96618	9.26108	3.7367
BGIBMGA001430	9.91421	9.43286	5.15469	9.49697	7.90747	17.0403	6.13386	17.1701	9.79128	18.8336
BGIBMGA001431	71.0681	64.0251	13.2432	16.1314	23.0278	33.1055	15.334	31.7759	25.1363	26.4499
BGIBMGA001432	110.359	128.069	23.4975	25.6299	51.2685	55.9545	39.33	73.2331	76.7641	43.5614
BGIBMGA001433	0.61319	0.278691	1.93709	3.91502	12.1122	28.809	1.39257	13.3109	2.04671	4.26717
BGIBMGA001434	0.408793	0.371588	2.54366	5.78298	17.2634	30.8837	4.15041	15.4539	2.65714	4.55165
BGIBMGA001435	1.10586	1.15294	4.47127	9.83688	47.1922	64.7776	13.5088	36.847	6.60106	8.7383
BGIBMGA001436	5.86522	5.41922	3.67795	3.40008	8.86104	6.3557	9.46877	6.73333	8.96056	7.44737
BGIBMGA001437	109.519	135.587	103.203	124.517	196.871	246.204	232.55	291.169	249.164	359.728
BGIBMGA001438	29.8743	30.9814	28.1068	32.7728	49.5772	60.2159	33.4358	58.2751	47.089	50.2851
BGIBMGA001448	16.1706	11.358	12.4803	13.7332	28.3424	32.0228	11.6173	28.0991	25.7428	19.1821
BGIBMGA001450	1.99655	1.26489	4.86503	9.16474	3.02203	8.82575	1.40633	14.9024	8.20524	19.008
BGIBMGA001456	27.4978	31.0735	8.27485	10.0389	16.5058	16.348	17.2062	15.6138	16.2268	14.751
BGIBMGA001457	21.2545	24.1628	10.0923	13.8404	25.109	24.1398	23.8189	25.5616	19.5719	25.5657
BGIBMGA001458	22.8004	15.8927	10.01	20.8805	15.275	36.2379	3.09091	34.8969	14.7392	27.6586
BGIBMGA001460	132.236	124.759	172.571	164.865	446.782	378.921	641.819	519.71	628.178	398.372
BGIBMGA001461	42.9592	28.276	31.8572	45.6085	69.4866	126.166	27.8539	166.759	44.5236	63.0248
BGIBMGA001462	0.181666	0.195712	7.31177	7.90435	20.1464	19.0604	29.446	30.0221	32.5381	27.7488
BGIBMGA001463	20.9864	19.7127	14.358	12.5127	36.2254	25.7503	39.4671	26.2415	38.2628	28.3681
BGIBMGA001464	50.9766	53.5405	31.3474	34.5845	69.807	78.4442	79.7346	71.3281	59.1932	75.2971
BGIBMGA001467	11.1527	12.5694	6.96151	7.31318	11.2616	12.5711	12.3547	13.4604	9.81816	10.3713
BGIBMGA001468	2.28972	0.845211	2.91959	6.89125	4.89785	14.4945	0.695614	14.8295	5.70087	13.0622
BGIBMGA001470	14.6364	12.434	9.86675	12.5529	28.5977	30.0068	19.2076	30.0689	28.0126	20.5751
BGIBMGA001471	1752.27	1904.71	1398.35	1685.88	2670.09	3889.57	4614.57	4204.71	4042.42	5935.01
BGIBMGA001474	103.148	118.685	81.9853	78.8515	207.173	181.621	204.254	155.049	183.395	165.706
BGIBMGA001475	9.66597	7.1955	4.20099	5.23836	6.8623	11.3724	5.27522	12.3581	9.585	12.0481
BGIBMGA001476	16.0172	18.1371	11.1736	9.21761	23.8283	14.4839	29.6417	13.2961	19.7531	13.0942
BGIBMGA001477	36.1187	20.7841	33.8858	16.0444	78.7752	23.1615	43.4461	18.0068	49.9346	12.7083
BGIBMGA001478	19.9036	20.5731	10.0407	11.4301	18.6129	21.9248	14.6438	18.291	19.3053	15.2999
BGIBMGA001481	9.44544	7.30583	4.6891	7.58209	4.48304	7.87378	0.786256	4.71013	0.300179	0.246627
BGIBMGA001482	96.566	95.7257	54.3516	41.8946	55.8903	60.1232	37.8104	47.9102	34.1774	37.6819
BGIBMGA001483	2582.63	3086.11	2143.19	2443.36	4770.25	5223.97	6316.59	4753.93	6269.97	5635.96
BGIBMGA001484	2.24762	1.86835	1.69425	2.19211	2.57559	5.97919	0.666544	6.22806	3.04303	6.55125
BGIBMGA001490	319.054	354.363	326.905	435.801	938.794	1272.57	873.619	1366.25	847.244	1330.21
BGIBMGA001491	22.7389	8.78564	0.0779154	0.0254736	0.184796	0.29506	0.353377	0.0600962	0.0357462	0
BGIBMGA001494	20.6913	18.9396	9.19729	11.8192	18.6599	19.3904	12.4638	17.4014	15.1457	13.8123
BGIBMGA001495	61.3199	70.6837	43.3902	40.3558	68.0239	73.3336	91.2589	69.4305	66.8288	65.8302
BGIBMGA001496	28.21	33.2444	13.7668	18.3042	25.3744	29.2437	16.1327	27.8311	18.6843	26.5314
BGIBMGA001498	17.1891	13.3045	0.79545	0.479334	1.9236	1.77195	1.54537	1.8045	1.04473	1.14894
BGIBMGA001500	42.53	49.6374	33.4672	37.3991	75.7646	87.0365	117.719	94.5733	84.9906	93.2403
BGIBMGA001501	2402.01	2663.66	1929.55	2026.33	3833.07	5454.76	6259.55	6358.44	5878.63	7650.53
BGIBMGA001502	3.43694	2.78553	5.3288	7.0955	8.11934	12.4259	4.21395	12.1809	8.08994	10.3457
BGIBMGA001509	28.2204	26.1044	18.6914	21.0656	47.7167	44.5634	47.0821	43.8847	46.3489	45.6432
BGIBMGA001510	3.88029	2.97676	2.5792	4.39231	4.58953	7.96959	1.94128	8.49176	5.67187	6.73906
BGIBMGA001511	0.891316	0.785643	55.952	83.0182	81.3642	134.354	54.0365	153.064	48.4358	85.7091
BGIBMGA001513	2.85814	2.12849	4.9767	6.26691	11.8571	14.923	4.06923	9.59488	4.02373	5.21446
BGIBMGA001521	3.1323	0.923424	2.9823	3.56099	4.38235	2.84799	1.26664	4.80052	5.82984	2.07372
BGIBMGA001522	4.74238	4.71234	5.6041	7.64965	10.6618	15.4112	7.86756	14.5591	9.14549	12.048
BGIBMGA001523	3.48423	2.25872	3.35092	3.32722	8.68342	7.04982	9.78545	6.50928	6.49101	5.47335
BGIBMGA001525	60.9199	59.5028	63.4477	58.3738	131.116	129.493	177.862	145.768	162.216	210.433
BGIBMGA001528	0.681322	0.247725	3.17631	3.47149	3.45733	5.74995	0.700837	6.14736	4.58416	4.05223
BGIBMGA001532	8.34661	10.1718	0	0	0	0	0	0	0	0
BGIBMGA001536	32.4891	34.1582	16.9137	17.4392	33.6962	31.4843	33.701	27.2195	21.5393	23.9309
BGIBMGA001537	44.1321	42.2422	29.1916	29.5461	64.5505	56.5177	65.5087	51.152	48.7908	52.1582
BGIBMGA001538	13.3786	9.71253	11.4585	15.2156	28.0047	33.1218	22.7496	32.1771	31.3326	37.1943
BGIBMGA001539	10.7919	10.2	9.32824	9.16608	17.748	17.915	9.2089	13.9747	14.1087	14.7794
BGIBMGA001540	18.6139	14.9799	10.357	15.854	17.2986	30.4023	13.262	33.7307	21.5915	34.6115
BGIBMGA001541	16.211	15.8332	25.8665	23.712	54.104	44.191	48.2205	42.1065	36.6685	38.5987
BGIBMGA001542	56.7562	55.2286	36.5579	49.9919	82.069	105.543	64.5432	99.7569	71.0996	68.0169
BGIBMGA001543	4.59893	4.33519	2.85672	2.09825	4.77993	5.335	3.11281	3.19945	2.80077	2.23789
BGIBMGA001546	7.53438	6.01536	5.54528	9.57369	8.92112	18.3884	3.27845	19.1755	9.29695	13.0925
BGIBMGA001547	28.6504	31.2407	15.5126	16.9365	35.4048	35.7498	46.2908	46.6317	41.2822	27.4199
BGIBMGA001548	6.42093	5.51285	3.23042	3.80547	5.05116	7.56362	3.40166	7.91076	7.4761	5.42021
BGIBMGA001549	2281.73	1834.48	1052.69	1129.96	1214.01	1589.24	1211.88	1366.51	1086.8	1527.24
BGIBMGA001550	8.29887	8.53721	7.81624	10.6239	16.1221	19.6036	10.6394	17.4733	11.6867	14.5807
BGIBMGA001551	61.8509	64.5457	59.2959	80.9163	63.7115	101.736	32.5763	96.5979	52.803	77.2794
BGIBMGA001552	21.1056	20.0521	4.35059	5.3868	10.0763	10.9217	10.1378	10.7758	10.995	9.04087
BGIBMGA001553	23.963	24.7599	4.45141	4.55455	13.2107	10.8305	20.1702	14.5993	14.8565	10.6933
BGIBMGA001554	12.9869	10.3353	14.0199	18.0605	26.3599	30.1311	22.3241	34.012	32.6003	42.5673
BGIBMGA001556	30.8169	33.4896	28.432	27.5525	50.107	48.8034	37.3432	42.8202	32.9087	32.5339
BGIBMGA001558	25.4048	23.7118	22.7968	26.0569	43.6301	46.3789	47.8046	56.517	55.9642	80.0854
BGIBMGA001561	7.54012	7.51424	6.9148	5.35524	11.9252	8.68412	11.8487	9.03559	12.7086	10.3599
BGIBMGA001571	10.4562	11.4772	1.05762	2.17346	3.89698	6.35097	2.8464	5.71018	3.53515	3.88077
BGIBMGA001572	7.64105	7.26618	3.79237	3.46822	8.95897	8.72766	8.74718	8.23993	8.61849	4.81018
BGIBMGA001575	4.97934	2.48681	2.77241	4.98691	4.65268	8.05044	1.03358	6.4537	5.01427	9.19663
BGIBMGA001576	14.8375	12.5379	7.54732	8.81787	16.8877	16.5617	12.5506	15.0005	14.2761	15.6641
BGIBMGA001578	16.9288	14.8857	16.1889	14.0705	44.9738	27.281	66.4231	32.1893	44.2107	39.6251
BGIBMGA001579	10.0209	7.62735	8.4761	14.6221	17.8254	34.2605	8.47174	30.7989	16.7836	24.7065
BGIBMGA001580	11.6377	10.6564	9.06712	15.8837	19.9046	35.5396	16.9691	43.0451	20.1478	31.543
BGIBMGA001581	29.1887	33.7023	17.0649	16.9312	34.9712	37.2572	35.426	33.1991	26.58	27.5308
BGIBMGA001582	28.8699	27.0341	11.7624	16.978	30.4441	37.335	34.3955	64.7486	113.839	136.148
BGIBMGA001583	34.1941	35.4662	10.5492	17.552	13.0777	30.5895	7.52156	33.5857	26.6148	40.4702
BGIBMGA001584	246.173	284.81	67.2176	101.049	119.229	241.293	86.1481	256.144	183.575	300.066
BGIBMGA001585	103.613	106.526	39.3466	40.1607	84.5154	86.456	87.7314	118.431	187.946	171.022
BGIBMGA001587	4.67692	5.16181	2.83489	1.31551	14.3329	5.65635	1.78663	3.64426	0.783156	0.20682
BGIBMGA001590	5.42733	3.49111	0.919859	1.14726	1.66656	1.80623	0.368461	2.5489	2.1726	2.04735
BGIBMGA001591	8.56627	9.40861	5.42855	4.28657	14.1504	12.4839	15.2954	11.6991	15.9256	5.98997
BGIBMGA001593	196.016	210.026	133.529	136.335	255.653	256.742	406.021	241.4	288.317	318.832
BGIBMGA001594	4.87373	2.83462	1.3514	3.00161	1.51356	5.00392	0.419086	5.27786	1.77142	4.21027
BGIBMGA001596	12.7942	11.8349	0	0.161381	0.117072	0.186927	0.447745	0.49494	0.407629	0.693738
BGIBMGA001600	4.05864	1.31377	2.7221	7.81401	7.10863	21.7281	2.11489	26.9965	15.0394	27.3293
BGIBMGA001601	0.0717976	0.0652631	0	0.0359533	0.0652049	0.208223	15.3655	11.4506	52.8737	53.6144
BGIBMGA001603	4.27432	3.15158	3.4103	4.49241	8.05887	7.65448	6.60022	7.39192	8.38254	7.98625
BGIBMGA001605	4.42417	3.43719	4.69128	11.4749	10.9205	16.318	4.12201	13.5355	3.50742	4.96812
BGIBMGA001607	133.452	98.8675	17.3263	32.1689	19.505	54.413	4.69958	28.5346	5.46355	8.13671
BGIBMGA001608	141.872	111.739	20.2746	38.5481	29.7912	56.4341	8.99342	33.1829	6.76666	8.36752
BGIBMGA001609	3.29605	2.8655	5.55683	10.0898	6.05026	14.4297	3.3234	13.4152	7.23483	18.7431
BGIBMGA001611	27.6232	23.4269	2444.05	2148.56	4742.72	2187.13	1447.72	626.265	52.9822	2.73477
BGIBMGA001615	3.70256	2.53015	2.35288	2.52472	7.51214	4.7521	5.51454	6.2354	6.75356	4.26875
BGIBMGA001616	22.8526	27.1784	18.627	20.5359	40.5419	47.4588	56.3031	54.3835	45.6699	47.958
BGIBMGA001620	27.3306	5.7735	1203.81	866.083	767.178	529.829	155.73	133.8	3.77295	2.9367
BGIBMGA001623	27.7873	31.2146	19.8088	19.6879	27.115	30.1344	17.4153	22.6122	23.0054	21.2434
BGIBMGA001624	4.85279	4.10037	2.21739	2.99376	5.10007	5.86889	3.85628	5.43003	4.40317	6.12277
BGIBMGA001627	348.703	360.509	247.057	232.202	688.481	554.22	712.072	595.179	836.293	654.53
BGIBMGA001628	6.53774	6.69347	3.4293	3.16919	5.53075	6.92614	6.34892	5.43112	5.53803	5.78358
BGIBMGA001630	2.92372	1.28983	9.86083	10.4594	27.5721	15.8594	24.2346	22.2989	41.7636	19.211
BGIBMGA001637	13.1998	12.5133	5.6249	11.5968	8.99677	24.2878	3.71529	22.5107	8.44896	19.926
BGIBMGA001638	33.8253	43.5995	28.5271	30.9598	53.316	62.1174	60.6274	76.7876	58.3138	60.9055
BGIBMGA001643	1.44251	0.611056	1.44793	5.25984	1.93328	11.665	0.748368	13.6993	2.95237	10.2502
BGIBMGA001644	5.18508	2.9646	3.90678	8.19899	5.47594	17.127	2.38243	20.0483	7.90191	19.2808
BGIBMGA001645	31.6548	33.1082	18.9881	37.2582	30.5283	67.5159	15.043	70.8503	32.5011	67.7049
BGIBMGA001646	4.29182	3.01041	5.21073	9.57422	7.10434	13.8094	2.27822	16.7071	10.2134	13.7378
BGIBMGA001647	5.89016	5.55238	3.92611	8.30245	10.3024	11.0086	4.89605	17.7827	18.5489	11.3353
BGIBMGA001648	21.6396	25.6852	60.7866	58.4243	46.9382	63.6848	34.9563	55.2912	27.6342	19.9669
BGIBMGA001650	28.2703	16.9624	1.50391	2.17641	4.03766	8.70758	0.884232	9.7979	2.11544	2.45661
BGIBMGA001654	1.64532	1.12824	2.10557	5.63726	1.39593	5.90176	0.161956	3.58054	1.21701	1.71946
BGIBMGA001655	8.72617	7.78089	5.5053	7.42851	7.17015	11.7859	3.33065	13.3769	9.57737	12.3378
BGIBMGA001656	19.948	20.8981	9.77017	9.6658	25.0268	23.161	23.4824	24.8236	30.1687	15.4679
BGIBMGA001658	4.3849	2.82907	2.00482	1.94452	5.6663	3.5936	4.38313	3.76272	5.9479	2.04036
BGIBMGA001659	7.00026	4.17684	4.48124	4.9256	13.7582	10.7443	7.98007	10.2207	13.9752	6.26211
BGIBMGA001660	5.76615	4.5639	2.32509	1.48498	3.91148	3.6585	3.19438	3.25305	4.56454	2.23616
BGIBMGA001661	9.28147	11.7906	8.74021	5.50848	19.6369	10.9664	29.4639	10.1526	23.3345	9.31363
BGIBMGA001662	12.4872	12.9761	4.37745	5.19623	7.14777	11.553	3.52429	7.06433	5.0053	4.35714
BGIBMGA001663	3.16535	1.68533	2.00374	2.1623	6.08172	4.16015	3.08955	3.89074	8.02284	3.97939
BGIBMGA001664	8.50801	6.75737	6.81142	13.8027	17.7551	43.0349	16.5087	61.5611	42.7234	63.3064
BGIBMGA001665	0.957612	0.580305	0.93081	0.700856	3.94701	1.66632	8.5416	1.82747	9.78309	1.69504
BGIBMGA001666	12.2767	15.5155	7.60294	10.0258	19.6197	26.8323	16.7973	30.0186	16.9526	12.7898
BGIBMGA001668	4.48359	4.05916	2.97859	2.65096	6.0833	6.70516	5.77313	5.8073	6.30121	6.57604
BGIBMGA001669	30.9098	40.3213	13.5096	14.3492	27.4415	31.8931	37.6127	35.1634	31.5687	33.1285
BGIBMGA001670	5.85452	6.59787	4.65021	7.94443	7.66621	16.0139	5.06399	16.5694	8.19339	12.2869
BGIBMGA001674	0.651515	0.650279	0.733747	2.72516	2.36676	7.29117	0.163832	6.2027	1.93899	2.58875
BGIBMGA001677	13.6632	12.3193	5.42973	8.22894	8.31651	15.1736	4.78711	14.106	7.67341	13.6145
BGIBMGA001679	7.52409	9.6101	4.69838	7.41959	5.8345	20.0081	4.45355	20.5124	8.29677	27.3668
BGIBMGA001680	13.9716	10.4983	11.1578	11.1253	17.6095	17.8055	9.99323	13.7868	15.4844	14.5947
BGIBMGA001681	9.19689	7.80687	5.83738	5.64478	12.2036	9.42348	14.227	8.37062	12.4475	8.76587
BGIBMGA001682	9.29423	10.1414	4.83837	4.89321	6.68124	9.28343	6.72198	9.08911	9.07636	9.19173
BGIBMGA001683	0.114202	0.0153789	6.78291	10.4462	24.2232	39.5673	24.3556	40.6091	25.6084	30.4986
BGIBMGA001684	26.329	23.3036	9.97802	8.04629	14.3058	14.1196	14.4389	12.495	17.2538	15.3446
BGIBMGA001685	3.43165	3.01697	2.76422	2.99168	4.79593	5.32162	2.85037	5.02029	4.77285	4.72501
BGIBMGA001686	10.3672	11.8774	9.12194	11.5506	26.2138	29.4996	35.4951	32.7591	27.1692	33.0389
BGIBMGA001690	6.83302	5.8337	1.97276	2.1802	2.11978	2.35696	1.40881	2.28596	1.90362	1.58895
BGIBMGA001692	1.44299	1.12203	1.3281	2.10684	2.4552	5.03698	0.905784	6.06916	3.92157	4.51999
BGIBMGA001693	6.16051	13.6665	5.86099	8.80632	15.7	24.5091	28.0176	32.9746	18.6699	28.646
BGIBMGA001695	11.3005	12.2387	86.4753	81.2914	122.861	89.8739	75.6466	61.3667	29.8897	9.61055
BGIBMGA001697	9.77111	14.0376	6.53392	7.78102	7.87828	8.73625	8.50687	9.29092	6.0288	5.83777
BGIBMGA001698	13.0078	19.0649	13.765	13.987	18.8419	15.0605	23.1695	17.2134	17.9977	13.1173
BGIBMGA001699	42.0126	53.0834	25.9107	25.2542	61.8522	64.6714	79.6628	71.2646	55.4916	49.9883
BGIBMGA001700	53.3684	56.2449	31.9465	29.1777	70.2434	60.7139	122.283	67.0682	92.1785	104.798
BGIBMGA001704	6.25288	7.49556	4.91074	4.74526	12.0505	10.6757	19.2443	13.3207	15.4306	11.3373
BGIBMGA001705	7.04761	7.99346	4.11288	3.5669	10.4735	7.84771	10.9354	9.66151	12.0498	9.65146
BGIBMGA001706	3.23812	2.9883	3.20921	2.99928	8.57249	6.89901	10.529	6.77574	10.0386	5.82054
BGIBMGA001707	23.9193	32.93	0.985297	0.969862	1.50766	1.60484	2.23251	2.3044	1.61372	2.49536
BGIBMGA001708	627.817	771.372	155.307	150.476	425.936	380.99	397.222	326.442	342.528	296.28
BGIBMGA001709	33.0943	40.2863	15.5553	14.5982	30.9733	29.1393	27.6915	23.0707	24.5028	13.854
BGIBMGA001710	4.81656	7.44912	2.87686	3.2035	5.24407	7.00051	6.30028	7.68936	5.77601	5.38363
BGIBMGA001711	104.696	135.037	67.2884	69.5087	134.217	150.666	181.068	164.385	168.987	205.894
BGIBMGA001712	4.59765	5.72546	2.90392	3.60775	6.67215	9.47569	9.01669	10.5457	8.61534	11.1179
BGIBMGA001713	39.1025	42.7045	12.9984	13.1831	17.1186	17.1142	21.553	17.5302	22.5655	11.2593
BGIBMGA001716	4.63214	5.15578	2.60627	2.08289	5.58045	4.49622	8.28444	6.81241	9.69855	4.84181
BGIBMGA001717	13.9555	16.6417	8.86855	9.66889	22.5686	22.0424	28.2631	27.4869	31.8026	21.2882
BGIBMGA001718	3.13333	2.38386	2.50468	1.23691	7.66446	4.51037	8.16385	3.51248	5.75356	2.69933
BGIBMGA001719	2.81631	4.20101	2.72995	2.48527	9.35441	6.05436	13.2391	7.30565	10.7116	5.3067
BGIBMGA001720	2.92834	2.22218	4.78826	5.02008	4.07303	6.77876	1.80444	6.09299	4.15255	4.56276
BGIBMGA001722	1.66886	1.07532	1.14055	4.00923	1.39092	6.15098	0.135459	5.75239	1.81101	3.81041
BGIBMGA001723	14.4011	14.611	8.33417	9.93627	14.4757	18.4012	11.9797	18.3759	15.5375	9.90484
BGIBMGA001725	11.7357	8.70755	7.54991	18.8272	6.63522	32.1472	2.65564	27.3613	7.47794	17.0616
BGIBMGA001726	10.2693	8.77991	7.07198	16.1848	8.76605	26.227	3.14787	27.038	10.4328	20.0025
BGIBMGA001731	80.0023	83.6055	22.8772	19.4764	50.4816	49.5681	53.055	41.9274	57.1664	45.9521
BGIBMGA001732	2.47986	0.639477	9.35428	16.6455	7.61896	20.2904	1.74805	16.4246	9.38031	19.8177
BGIBMGA001733	52.0544	64.3826	32.6017	29.7469	56.9123	73.1918	92.1326	82.8585	68.1427	88.0535
BGIBMGA001734	23.1272	25.5017	12.1626	11.9476	14.1907	19.5272	12.1236	20.5777	14.4514	17.2485
BGIBMGA001735	13.0846	7.56545	9.9861	19.1909	16.8436	31.1237	8.00219	34.9395	19.802	19.7816
BGIBMGA001736	4.29118	4.80177	3.4734	2.69138	8.22839	5.79124	8.77483	4.68047	8.25504	2.85415
BGIBMGA001737	14.4151	16.2175	7.79961	11.3926	17.588	25.5923	18.8886	32.319	54.3025	28.7741
BGIBMGA001738	4.98366	6.55736	4.31215	7.33517	6.67653	11.5946	2.91319	11.4661	5.82377	7.34754
BGIBMGA001739	4.96105	3.0395	4.62499	7.38637	7.55649	16.8121	2.61341	17.6194	11.3971	12.0103
BGIBMGA001740	3.58634	2.83607	3.62306	2.39452	6.16756	5.04552	5.00165	3.9964	7.18499	3.85155
BGIBMGA001741	6.92657	7.02429	5.66992	3.98174	14.0093	7.9327	21.7167	8.57944	18.7241	6.36132
BGIBMGA001742	5.25372	7.72607	16.2347	27.1966	37.8817	75.7748	44.2564	75.0521	44.1367	74.7541
BGIBMGA001744	5.33032	6.82261	2.30927	2.404	4.98051	5.93572	9.05616	5.80259	6.0866	4.66681
BGIBMGA001748	47.1466	50.1906	24.7548	23.4914	43.657	52.2388	53.2499	50.0518	54.3685	57.583
BGIBMGA001750	4.66193	3.67261	4.99832	6.71818	7.51508	12.018	4.01351	10.4183	7.02503	9.94893
BGIBMGA001751	101.524	76.2173	27.8759	57.0147	41.8238	63.7157	24.4418	89.2303	66.9525	67.1133
BGIBMGA001754	17.1235	22.3938	0.427797	0.25821	0.741458	0.685399	0.0918452	0.685302	0.0452921	0.071766
BGIBMGA001755	8.12347	8.48617	0.466282	0.898629	0.756671	0.278807	1.0103	0.738216	1.89152	0.48763
BGIBMGA001756	9.72344	11.2428	3.50926	2.54649	9.89636	9.59424	9.73468	8.5492	7.02898	6.32578
BGIBMGA001758	2.44028	1.19902	2.5002	3.89717	2.60554	6.84762	1.37447	6.11636	3.89301	6.14406
BGIBMGA001762	5.53696	2.82341	0.723963	0.169066	1.50243	0.587485	1.62369	0.638165	2.08775	0.551345
BGIBMGA001763	4.1943	2.94875	1.30313	3.7223	3.40249	8.25942	1.37188	10.1569	4.74089	8.7197
BGIBMGA001764	6.53632	5.43403	2.15121	5.35602	6.18142	12.157	2.19379	17.3581	8.27508	8.74133
BGIBMGA001765	6.70461	5.60526	2.24986	3.9473	5.25685	11.8437	3.9013	16.7346	9.09558	12.1342
BGIBMGA001766	12.5412	13.4633	16.6386	14.7028	34.668	30.3492	45.2851	35.8222	31.9132	26.2086
BGIBMGA001767	39.9404	35.3267	17.8879	24.9711	22.3933	41.3981	16.1227	40.6232	29.3392	40.5239
BGIBMGA001768	8.82907	10.7007	6.0649	8.30657	13.3153	27.8712	6.0046	20.2286	11.7315	11.479
BGIBMGA001769	4.58257	4.96716	3.29757	4.26047	6.14059	13.7815	4.56482	13.2993	6.3431	7.80441
BGIBMGA001770	10.4276	11.9205	5.65789	7.67866	13.5561	19.7439	11.922	20.2715	13.8334	10.2429
BGIBMGA001771	10.4622	13.2386	5.23403	6.02186	13.9246	19.693	19.342	18.2553	16.8442	9.92315
BGIBMGA001772	34.9356	41.8209	17.0394	13.2787	49.9681	38.7629	67.0334	50.2766	58.5031	19.0326
BGIBMGA001773	18.477	16.1444	11.4123	11.9982	29.5647	26.3193	35.3237	29.5035	41.089	29.6378
BGIBMGA001776	2.92367	2.10906	3.78654	4.38558	8.43934	8.69006	3.62114	7.76228	9.28355	6.73839
BGIBMGA001777	2.37724	2.48944	1.28557	2.55837	2.53772	4.8744	1.72716	5.73996	3.06255	6.74882
BGIBMGA001778	4.11803	4.30041	3.19337	2.23075	7.78558	5.73858	7.33503	5.56864	10.8105	3.82577
BGIBMGA001779	2.70744	2.63976	2.00393	2.01473	8.29684	5.56215	7.6136	5.00321	8.09895	2.96403
BGIBMGA001780	253.543	243.336	1.39749	0.419062	0.105557	0.0943829	0	0.082386	0	0.0862761
BGIBMGA001781	2.13323	0.912154	1.59934	1.82698	4.01955	3.60792	1.29439	3.65066	5.13449	2.90057
BGIBMGA001782	4.18955	3.9059	3.25784	3.48584	11.9999	6.72938	6.8195	7.00531	14.5841	3.87536
BGIBMGA001783	6.30029	4.315	3.70224	2.49947	12.8066	5.87124	12.8323	5.42243	13.3429	4.13254
BGIBMGA001786	4.03978	4.89614	3.71878	2.77901	4.66942	6.62717	4.88431	6.79714	4.18642	6.60316
BGIBMGA001787	13.8248	17.4575	12.253	13.9006	22.5005	26.294	23.4763	23.6139	18.7228	20.378
BGIBMGA001789	5.2099	4.30891	3.80152	6.31512	8.12276	13.151	3.85533	11.7989	6.10688	9.01806
BGIBMGA001790	12.9892	9.00126	10.8235	23.5699	15.3539	59.891	4.57145	60.8619	18.8936	47.1388
BGIBMGA001792	11.1044	10.4568	7.06629	8.68095	18.6096	17.9324	15.1118	20.0078	14.9324	10.8518
BGIBMGA001793	23.0573	18.0094	3.80646	14.0536	7395.62	13718.9	5880.53	9951.46	213.163	16.2984
BGIBMGA001794	11.7084	9.44349	3.11991	7.04065	12.8065	32.9088	3.10611	23.9368	4.49192	7.75059
BGIBMGA001797	6.08114	6.08552	4.05894	5.30812	10.0321	14.8855	6.37978	14.3022	7.8146	9.13836
BGIBMGA001798	32.06	27.3837	6.12253	9.49278	6.34517	10.3927	1.13073	4.83695	0.51911	0.292767
BGIBMGA001799	20.5873	28.6488	10.3104	12.4224	18.9623	25.6836	21.1723	26.6734	17.9838	20.0344
BGIBMGA001800	1905.29	2006.83	1877.9	1720.18	3129.14	4018.19	5642.64	4759.15	4939.38	5769.14
BGIBMGA001801	41.1325	44.6919	35.9504	41.4588	93.6155	125.532	93.6983	128.608	78.876	91.1231
BGIBMGA001802	8.38366	5.32837	4.23933	6.44393	6.74681	10.6562	2.54646	10.1127	7.29491	6.37198
BGIBMGA001803	0.743688	0.847526	18.1317	15.3632	3.28627	3.34786	1.23371	3.92078	1.59116	2.87551
BGIBMGA001805	38.0222	41.0265	25.0399	29.493	63.686	70.8671	67.3668	74.7793	63.8176	67.7315
BGIBMGA001806	69.4324	83.789	41.8184	63.8073	76.1381	131.366	43.7884	134.367	47.4788	88.3419
BGIBMGA001807	3.20592	2.60695	2.21386	1.49562	7.78899	3.89386	5.93	2.76769	7.0857	1.4441
BGIBMGA001808	3.10292	2.46669	2.98316	6.30716	4.94665	13.3145	3.98473	15.7566	7.51423	14.8722
BGIBMGA001809	2.33953	1.73096	2.88544	3.89606	4.1753	6.43782	3.11084	9.56099	5.96422	9.34943
BGIBMGA001810	1.78804	1.50691	1.5507	2.72765	2.88208	4.51934	1.01241	6.44893	5.12567	4.25422
BGIBMGA001811	6.12688	3.56658	4.84143	5.99673	9.82182	11.6197	3.86922	13.9388	15.7863	11.6937
BGIBMGA001812	5.4645	3.3813	3.44324	5.12642	6.88919	11.1804	4.50937	11.3313	6.2864	10.5941
BGIBMGA001813	15.9497	13.5838	11.3112	10.1797	27.157	18.2919	26.2111	25.5164	26.6883	22.7186
BGIBMGA001816	22.071	18.6672	2.65352	1.64001	6.18573	2.7806	5.7067	3.36438	5.23645	1.16267
BGIBMGA001817	2.88608	2.54893	1.86162	3.25519	4.36569	6.02007	1.39139	6.32428	4.18403	4.53466
BGIBMGA001818	4.42065	4.13072	3.88629	8.29106	10.468	23.3723	6.15251	25.7777	12.2399	15.9356
BGIBMGA001820	8.07427	6.2759	3.14796	4.51777	3.23616	2.86416	0.670362	1.16671	0.112538	0.019813
BGIBMGA001821	89.0715	118.053	9135.91	6617.01	2351.17	923.614	75.211	351.168	2.01746	0.805669
BGIBMGA001823	10.012	5.15578	5.2981	3.78708	9.99018	7.77617	6.33732	8.62972	7.66946	7.30418
BGIBMGA001825	27.6713	36.1396	13.1555	15.5406	27.1173	43.9439	49.7066	45.7085	34.7895	62.3722
BGIBMGA001826	1.9309	0.87758	0.970419	4.53241	1.1508	10.2897	0.515896	7.98385	0.932825	3.53842
BGIBMGA001827	2.0487	0.943945	1.47818	5.69758	1.59917	12.2562	0.108569	11.0212	1.23735	5.731
BGIBMGA001828	353.051	403.753	144.429	163.953	183.876	247.674	202.188	284.421	282.789	292.443
BGIBMGA001829	35.595	33.2414	33.1865	33.3516	90.2716	79.1627	127.513	79.7833	94.4878	85.7399
BGIBMGA001830	39.6424	30.038	20.1136	33.4971	32.0829	53.3539	14.0673	47.9248	32.9254	48.1207
BGIBMGA001832	3.82612	3.50352	2.67104	3.80203	6.62424	8.54224	2.69058	7.68233	6.14638	5.22222
BGIBMGA001833	6.13	6.4901	3.66928	4.93463	10.7457	10.9177	8.97703	12.7237	11.8333	7.47165
BGIBMGA001834	8.9747	9.04982	4.37127	5.42895	11.6717	14.409	15.001	15.1827	20.0799	7.96754
BGIBMGA001835	5.78322	5.03223	3.26493	2.48759	8.01295	8.81612	12.7971	8.75912	13.2857	6.74194
BGIBMGA001839	0.28902	5.82352	0.0276674	0.253276	0.262481	0.335278	1.96911	0.469478	0.203093	0.026817
BGIBMGA001841	92.5044	89.416	15.3506	22.0428	23.1251	38.9738	25.5244	48.8674	35.9852	47.7039
BGIBMGA001842	22.5577	20.0547	103.28	152.194	158.985	160.999	143.543	193.613	192.547	246.601
BGIBMGA001847	3.38445	1.99982	4.25044	11.9716	6.07925	23.8614	1.51294	28.5085	10.6593	23.668
BGIBMGA001849	34.6363	33.083	43.7833	68.1755	64.3093	130.821	53.0061	142.838	74.1319	159.548
BGIBMGA001852	1.91642	1.22546	1.60914	2.64266	2.86923	5.19645	0.92264	4.77404	2.86093	3.3176
BGIBMGA001853	969.013	1113.89	314.414	429.718	617.417	1062.17	997.677	1326.76	886.467	1215.65
BGIBMGA001854	26.8572	25.9111	11.0389	12.2352	20.4873	23.9948	19.7569	25.9629	23.7553	27.4447
BGIBMGA001855	50.1919	59.3618	16.0365	16.6846	36.5766	30.6645	58.216	31.9443	35.3449	40.6728
BGIBMGA001860	290.191	217.484	2606.17	1908.34	1064.74	512.198	601.606	464.147	245.555	143.667
BGIBMGA001863	8.21646	7.14743	3.92767	6.8486	8.71369	12.145	3.29999	10.9748	6.92842	7.05319
BGIBMGA001865	22.688	23.4021	3.99258	4.13356	5.23886	3.8359	7.40311	2.99394	6.37713	5.23149
BGIBMGA001866	2.15648	0.98725	2.93197	2.37015	6.15572	4.46116	1.73652	5.07493	8.14614	2.2372
BGIBMGA001867	30.0311	34.7427	22.6381	22.8875	35.1819	38.1412	42.4073	39.8985	43.1316	42.1377
BGIBMGA001868	3.64629	2.12778	10.1872	16.9968	24.2024	41.6723	9.47755	40.5234	18.1571	22.1875
BGIBMGA001870	31.992	35.9242	23.8838	26.928	61.7311	68.6956	66.66	71.4816	50.3613	60.5532
BGIBMGA001871	6.34782	7.28392	3.3826	4.37529	6.40062	9.79975	5.52009	8.69669	6.10576	7.99056
BGIBMGA001872	17.0912	14.3406	11.8088	9.53667	29.082	21.8965	34.1025	19.5031	29.8796	19.0856
BGIBMGA001875	7.41154	5.26569	5.29714	7.53013	10.8639	16.4591	6.09702	19.2646	13.9963	15.354
BGIBMGA001876	105.21	99.5555	36.2841	48.7934	44.7406	78.3508	39.1847	96.1952	61.5345	93.7559
BGIBMGA001877	14.0481	10.7192	7.72789	9.53156	16.4538	20.9637	9.64951	24.294	18.3621	22.4515
BGIBMGA001881	45.0021	33.3143	12.0289	18.4152	12.7364	30.0069	4.72952	29.3065	5.60627	4.11774
BGIBMGA001882	147.061	108.518	31.7635	34.5686	47.4722	55.2452	19.3274	46.603	16.8799	6.90864
BGIBMGA001883	3.37831	3.21092	2.31487	2.88483	7.02434	9.65317	41.5774	39.4062	103.104	88.1782
BGIBMGA001884	5.36919	6.21094	3.22885	3.44103	11.8044	10.8628	123.09	66.7734	206.045	121.112
BGIBMGA001885	13.9787	13.7069	7.40998	8.07731	12.204	15.6822	8.42256	12.2597	9.57216	11.7512
BGIBMGA001886	3.77357	2.69611	1.6055	1.99463	4.4425	4.85043	2.81307	4.25159	5.89262	5.52436
BGIBMGA001887	11.7635	11.2289	10.5242	16.8044	19.4867	35.4274	13.0299	32.5125	19.3134	23.3731
BGIBMGA001888	0.912737	1.22475	1.17332	1.89354	1.42102	3.78151	1.39351	7.31689	3.48177	5.83147
BGIBMGA001893	15.8196	18.9045	12.2169	10.6068	24.2267	26.6792	26.6624	20.9398	28.5227	20.2619
BGIBMGA001897	10.9651	11.5817	7.29102	8.21852	17.1204	16.5663	16.3124	16.1713	16.0593	11.7167
BGIBMGA001898	62.3573	70.1777	27.6616	34.7807	59.5704	71.0461	57.9402	60.471	56.1911	61.1394
BGIBMGA001904	10.6553	5.76957	0.667081	0.304319	0.44153	0.422989	0.519581	0.167518	0.42704	0.150367
BGIBMGA001908	15.7041	12.5796	6.73729	6.43417	4.92341	3.15563	8.02052	7.74914	10.6014	8.74992
BGIBMGA001909	23.4704	18.9045	7.93863	4.7012	6.08373	3.46009	17.3492	6.12308	19.3788	9.6183
BGIBMGA001913	325.248	240.352	71.578	82.1566	137.622	119.295	48.062	79.8261	17.4123	5.3745
BGIBMGA001915	118.498	133.945	61.0276	55.7236	126.331	101.887	184.292	117.444	127.167	138.85
BGIBMGA001916	17.4572	18.8409	11.3421	10.5197	23.1803	24.784	24.8758	21.6657	21.8476	22.1741
BGIBMGA001918	37.7349	39.1191	27.7346	21.9079	65.4881	44.7429	104.583	44.2754	56.0104	49.6971
BGIBMGA001920	73.5978	59.4382	21.454	23.4845	41.3979	37.9544	32.5266	37.1809	32.5661	38.714
BGIBMGA001921	51.3053	57.9482	31.6401	29.325	51.7208	58.1507	55.7713	52.8382	39.1151	48.6141
BGIBMGA001925	6.15432	7.61092	4.58756	5.75791	9.92567	10.9216	13.7318	11.4642	10.8861	11.1988
BGIBMGA001926	11.2778	5.33246	149.688	97.3669	334.454	232.446	267.285	179.338	288.33	123.829
BGIBMGA001928	81.0702	78.0482	37.599	42.9614	46.8159	62.3707	29.1811	65.4801	53.1675	61.2546
BGIBMGA001929	71.8768	67.2035	60.4645	58.8098	83.9294	83.8815	59.3686	75.4782	33.1205	30.0484
BGIBMGA001931	17.2632	13.5324	11.7377	14.3735	25.7559	25.7139	18.0826	27.3221	23.5668	24.2014
BGIBMGA001932	3.70571	4.85789	2.54835	4.01431	8.24189	6.14118	9.69885	6.52204	6.69598	7.07326
BGIBMGA001933	27.4331	23.5922	22.3443	17.705	58.2465	31.1326	73.2603	35.8763	47.2391	31.1757
BGIBMGA001934	13.78	12.2834	11.9556	26.7114	17.0683	42.6349	12.2946	65.831	34.9842	52.8726
BGIBMGA001935	19.6471	19.8826	16.197	29.0871	32.2912	54.7402	29.5483	93.2242	74.5918	64.6963
BGIBMGA001936	4.52131	4.41836	3.00243	4.22222	6.88058	7.83201	5.08232	6.82103	6.42579	6.18313
BGIBMGA001937	4.22202	3.9799	2.15556	5.12537	1.66542	7.66823	0.136732	6.24729	5.33425	22.4759
BGIBMGA001938	8.31754	8.90078	6.98571	6.23173	19.4515	14.6819	30.0827	16.0517	24.0332	21.4755
BGIBMGA001939	3.18781	3.41108	2.33135	2.71807	7.23774	5.06397	8.26397	6.02217	8.72819	6.06492
BGIBMGA001940	27.9967	27.2773	23.1874	21.3074	57.103	47.9789	75.2869	46.9528	63.1188	56.8162
BGIBMGA001942	0.252419	0.521877	6.53841	7.49485	24.0838	26.3968	14.964	17.0149	8.51397	8.81732
BGIBMGA001943	116.023	125.539	95.3305	97.9907	151.868	159.032	168.503	159.76	156.32	150.893
BGIBMGA001944	17.4643	11.0742	5.90173	11.3267	9.269	21.4995	4.03505	19.206	8.96481	16.0349
BGIBMGA001945	34.2674	24.7021	3.6048	4.36064	9.21228	13.8968	5.7348	11.5386	8.07064	8.14102
BGIBMGA001949	8.24948	9.16267	5.56172	10.1372	13.8314	21.5299	12.6762	23.0083	18.5963	22.9646
BGIBMGA001950	92.488	131.532	68.6205	91.5266	135.019	216.737	111.62	216.965	121.358	177.067
BGIBMGA001951	10.7518	10.4471	4.68645	6.32645	7.20688	12.7627	5.14759	11.8312	8.84068	8.35216
BGIBMGA001953	23.9312	31.1701	18.4462	21.3996	55.2517	52.9091	54.473	53.7894	50.5584	34.8357
BGIBMGA001954	68.6459	76.0809	48.9789	48.3399	142.566	126.999	153.429	137.172	141.748	84.6508
BGIBMGA001955	5.56499	6.31232	2.89585	4.28726	5.18358	7.28334	3.24058	7.33287	5.0636	6.7788
BGIBMGA001956	4.71611	3.72522	5.56522	7.05582	11.3	13.7846	10.1538	17.8624	13.1224	16.3432
BGIBMGA001960	23.7266	22.3659	31.161	30.9101	53.4466	47.9123	47.0998	37.027	35.3661	28.5231
BGIBMGA001966	117.488	129.799	30.0363	33.1307	50.7368	66.1225	39.2926	63.4383	33.2018	41.828
BGIBMGA001967	4.14399	3.58534	1.87232	2.3506	3.16398	5.21849	1.0582	4.89557	3.29851	2.99437
BGIBMGA001973	1.89067	1.22211	3.60373	3.745	7.55507	8.72437	2.33491	5.8073	3.24761	3.11872
BGIBMGA001982	11.9796	8.92361	6.07946	10.0402	9.40935	21.1306	6.70256	22.7371	12.6902	27.1487
BGIBMGA001983	1.06538	5.5286	2.79243	6.8979	3.8702	0.208884	5.25996	3.33264	11.8939	1.1918
BGIBMGA001984	19.627	20.5959	11.7213	10.2116	21.4019	19.5567	29.8519	20.7403	23.6612	25.4287
BGIBMGA001990	5.10323	2.33614	4.00499	5.26921	8.23616	10.1722	1.84049	10.1537	11.724	10.7896
BGIBMGA001991	2982.01	3356.76	2255.51	2784.74	4481.96	6747.13	7672.2	6675.04	7536.7	11342
BGIBMGA001992	5.86493	3.74116	5.58486	6.26028	9.32119	9.57881	2.26801	11.2135	14.8583	13.2036
BGIBMGA001998	1.41428	0.72172	3.71673	5.12896	6.1652	11.3118	1.67057	11.502	6.59054	13.5149
BGIBMGA002001	2.08969	2.3776	1.07778	3.67318	2.4013	5.34302	1.4129	6.65035	3.29645	7.31258
BGIBMGA002002	8.79161	7.85971	7.80433	9.75173	6.45615	11.0103	4.88984	12.7984	8.05112	12.0694
BGIBMGA002004	57.0023	44.3469	28.2311	43.9587	55.1416	118.416	33.3155	105.437	63.8864	98.3501
BGIBMGA002008	3.72045	2.08562	1.34731	2.7344	2.03428	5.70996	0.616452	6.28051	3.01292	5.60894
BGIBMGA002010	3.01203	4.71725	1.64764	2.37019	6.90969	9.12101	14.5274	20.6567	24.3265	30.2849
BGIBMGA002012	16.7273	9.59913	10.3303	25.883	15.6783	66.3487	3.37256	66.593	25.0447	63.4603
BGIBMGA002013	37.1978	23.221	21.7442	34.6782	41.1795	86.1372	20.9108	102.991	59.6774	95.9061
BGIBMGA002014	1.70396	1.322	1.76099	3.21823	3.09499	6.60719	0.907377	6.645	3.15708	6.82747
BGIBMGA002016	3.29903	1.75367	1.95027	4.05759	2.10252	7.38553	1.17524	9.36734	5.3685	17.3996
BGIBMGA002021	2.17567	2.80341	0.631398	2.24014	0.617033	3.54231	2.39045	12.4275	6.30846	14.4215
BGIBMGA002022	261.451	322.544	2.15604	1.2854	1.3912	0.768448	0.796439	0.684746	0.407298	0.0307319
BGIBMGA002024	15.7741	9.10894	24.6899	41.3159	24.6978	58.0154	7.23856	53.6663	24.2561	37.94
BGIBMGA002025	0	0	0.30662	0.534647	0.575721	1.08374	2.81695	4.53284	4.97041	7.77662
BGIBMGA002028	3.39821	3.60375	2.258	1.77676	6.96658	3.71021	6.67597	2.80427	4.77582	1.65072
BGIBMGA002029	6.67665	4.54064	7.78995	10.8372	10.8726	16.8502	3.69075	14.0196	10.6187	13.3455
BGIBMGA002030	1.31591	0.934916	2.36302	7.54387	2.39015	10.7909	0.436448	12.0077	3.50742	8.69
BGIBMGA002031	0.916248	0.15864	1.87117	3.97644	1.6246	6.22554	0.652807	5.82448	2.02351	7.8052
BGIBMGA002039	5.37594	3.70159	3.04303	5.21244	2.83032	8.09826	1.41553	7.4923	3.89811	7.78438
BGIBMGA002040	10.4999	9.01028	3.92415	3.50033	7.34346	6.68291	4.68482	5.40607	4.99514	5.22162
BGIBMGA002041	2.17077	2.33389	3.72707	4.06761	7.4088	6.4986	6.92241	4.71533	4.62539	2.6769
BGIBMGA002050	5.44144	3.46513	0	0.0461839	0	0	0	0	0	0.0342299
BGIBMGA002051	5.07208	3.63549	0.0835342	0	0	0	0	0	0	0
BGIBMGA002056	4.13384	5.11001	0.231388	0.398881	0.174616	0.17525	1.79065	0.194694	0.250916	0.0611662
BGIBMGA002067	4.0656	4.68708	2.7946	2.60196	3.96245	6.78689	5.80744	8.92649	7.16312	12.2333
BGIBMGA002068	2.08969	1.68844	1.82896	2.79048	2.98226	6.23353	2.97772	7.64118	4.33533	6.35234
BGIBMGA002069	4.52325	4.62643	3.8031	5.45292	6.84651	11.9242	5.16658	13.4156	7.33235	11.2807
BGIBMGA002070	10.207	11.1493	8.33135	8.11333	18.6628	18.5629	20.084	23.2083	21.0453	15.2682
BGIBMGA002071	5.06738	7.04886	2.75621	2.76822	11.5836	12.9593	18.1546	12.9593	16.2665	12.6949
BGIBMGA002077	7.41724	6.42112	0.0954677	0.0156061	0.0849096	0.0723059	0.0333065	0.0368172	0.0875979	0
BGIBMGA002078	20.7657	26.5196	16.3573	19.2048	24.3765	34.496	18.7687	27.0833	19.2448	27.1994
BGIBMGA002079	1.06125	1.08275	1.46017	3.02046	2.67905	6.25293	1.57632	6.93447	3.51382	7.11207
BGIBMGA002091	22.8569	8.48763	20.593	25.1201	45.0977	50.1381	12.7711	43.6075	41.9372	29.7374
BGIBMGA002092	0.649036	0.581415	1.77209	4.91755	1.48641	3.96099	0.422214	4.93387	1.70533	5.52991
BGIBMGA002093	1.28506	0.241677	2.57912	4.72646	2.53535	4.52364	0.710365	4.89467	3.14497	6.31541
BGIBMGA002096	4.1237	4.47764	1.90187	2.62537	3.22993	8.23368	1.93322	8.63851	3.57636	5.15474
BGIBMGA002098	3.48017	3.08232	2.26799	2.94923	7.17215	7.00684	4.36305	7.66927	8.95902	5.60128
BGIBMGA002099	7.93486	4.74531	0.478842	1.38661	0.635448	1.86515	0.365934	2.09288	1.25534	1.56918
BGIBMGA002101	9.67349	6.30936	4.67105	10.7776	5.99795	12.9794	1.7438	15.3291	7.75302	17.3602
BGIBMGA002103	0.616249	11.8282	0.298575	0.440847	0.262699	0.0875366	6.1021	0.29715	0.459549	0
BGIBMGA002105	2.45276	0.914678	3.233	7.12145	4.87274	13.7479	1.0208	11.3536	4.37516	9.69851
BGIBMGA002107	2.10181	1.0992	1.6868	1.67968	3.69996	3.73247	1.2539	4.31976	5.3716	3.52103
BGIBMGA002115	28.182	22.1337	13.8105	15.3097	24.9705	22.8671	18.2669	30.0181	26.9884	30.8502
BGIBMGA002116	5.40127	3.65868	3.39002	4.16217	3.8849	5.43347	0.882503	5.42135	4.31864	4.0294
BGIBMGA002117	4.14206	1.53769	5.22968	5.15741	4.10061	6.79628	0.757723	7.40607	5.61145	4.76426
BGIBMGA002118	3.46623	1.87483	3.72951	3.41411	3.8764	5.74905	0.428611	5.34704	6.92466	3.78499
BGIBMGA002121	2.20767	1.97587	2.91319	7.34739	3.02285	14.4993	0.544471	8.66681	2.67305	8.21886
BGIBMGA002135	6.4706	6.30358	1.89746	1.78417	3.5519	3.84813	2.91053	2.7577	3.71232	4.07348
BGIBMGA002138	131.698	99.754	0.998433	1.98718	0.476437	2.06072	0.344167	1.68745	0.532887	1.54222
BGIBMGA002140	2.62436	2.05847	2.27724	3.4709	3.67118	6.86218	1.53806	8.41966	5.31675	4.54804
BGIBMGA002149	14.0034	12.5464	8.9143	9.67578	16.614	17.8475	17.064	20.9122	19.8774	21.1323
BGIBMGA002150	16.5401	16.6482	11.3667	13.8473	35.3107	30.1538	33.003	32.1209	34.109	32.632
BGIBMGA002151	23.7994	39.7599	17.8447	23.9123	34.1788	40.7238	35.5106	34.545	29.9467	34.6494
BGIBMGA002152	1.36364	0.417295	2.1476	3.82943	2.1765	7.72027	0.353443	7.48212	3.18984	7.81187
BGIBMGA002161	4.47531	6.49688	4.08014	5.34405	8.1883	12.6082	10.1876	12.7527	12.2566	11.8277
BGIBMGA002164	718.414	723.126	579.063	624.385	1120.77	1423.13	1911.65	1325.03	1587.16	1693.96
BGIBMGA002165	17.1538	14.528	3.00723	4.62269	3.73304	8.41793	2.42962	10.7429	7.61641	7.77281
BGIBMGA002167	25.5683	19.9342	4.49857	4.37749	6.32139	7.972	6.12929	11.2972	13.7591	8.46743
BGIBMGA002171	5.65747	3.89548	0.167068	0.218485	0	0.0337427	0	0	0	0.0431823
BGIBMGA002186	461.169	555.036	449.515	394.774	432.437	515.51	354.985	389.258	171.182	213.349
BGIBMGA002187	15.1842	17.1993	0.473252	0.464175	0.380827	0.30723	0.165107	0.495385	0.21712	0
BGIBMGA002188	59.3113	69.2793	134.858	129.387	170.314	153.83	222.869	198.073	180.221	153.254
BGIBMGA002189	4.43846	3.68869	3.89351	4.17964	6.88919	7.59623	3.30195	6.94588	8.31165	7.24817
BGIBMGA002190	23.9931	26.0983	13.0313	10.0039	24.2972	22.7092	23.0133	20.0429	22.2212	18.6668
BGIBMGA002191	24.4185	33.5563	11.5589	11.7464	26.3671	20.9663	37.9118	22.7143	24.1844	19.7669
BGIBMGA002199	1.69033	1.22919	0.258901	0.22572	12.0763	11.2424	95.463	163.702	2.69233	0.306709
BGIBMGA002202	0.979168	1.05648	2.16732	1.90151	11.1374	6.66295	8.62687	5.17719	7.78681	2.87185
BGIBMGA002203	31.196	26.0244	11.9454	14.5735	16.8333	22.7553	8.87618	19.4241	17.0341	14.4102
BGIBMGA002207	2.8925	2.98529	3.14967	2.28583	8.5169	6.18662	7.41421	6.56725	9.52758	4.59607
BGIBMGA002208	22.3306	24.0886	15.2211	16.0769	43.157	41.6603	59.8539	47.4191	43.2859	44.1213
BGIBMGA002209	58.2044	65.66	42.6665	80.3516	52.0895	136.547	30.2239	138.398	66.9375	130.814
BGIBMGA002210	13.5256	9.6128	9.43937	6.80426	19.6	11.0628	13.2893	9.97746	25.1187	12.2144
BGIBMGA002211	3.79845	3.54606	6.83998	4.34401	5.29104	2.6498	6.99436	2.45592	3.82339	2.43853
BGIBMGA002214	2.79761	1.94131	1.68878	3.21939	2.41119	7.55981	1.14904	7.78943	4.13218	5.71685
BGIBMGA002215	41.1808	56.256	16.6811	38.6551	29.3221	91.8841	33.0349	112.049	43.0173	112.083
BGIBMGA002218	27.6702	32.4211	11.3291	13.6642	21.5793	29.6093	16.1374	31.421	20.5749	25.3185
BGIBMGA002219	42.3847	55.7484	25.8544	25.2515	45.7961	43.9857	50.3626	36.0279	41.8226	40.4878
BGIBMGA002220	5.53471	5.35598	3.10176	3.5665	7.1384	7.197	5.75915	6.9643	7.53726	5.64342
BGIBMGA002221	1.86989	2.41736	1.47975	1.87273	3.67942	3.90452	7.06098	3.53445	4.73029	3.42374
BGIBMGA002222	988.027	1324.98	7.52655	7.17277	8.35584	8.36882	34.9181	39.8956	34.4938	37.388
BGIBMGA002223	7.61116	6.36517	5.70508	13.1091	8.79077	24.9321	4.16208	22.3548	10.2879	19.8639
BGIBMGA002224	5.51909	5.98138	4.71641	9.92717	7.80253	22.2714	5.20006	26.0146	11.7227	22.8779
BGIBMGA002225	21.6612	16.9489	7.67651	12.2427	6.70542	16.3361	2.35155	20.2177	8.38372	23.7372
BGIBMGA002230	6.00403	5.31507	3.7187	3.90716	7.07346	8.98709	3.68142	10.2145	9.76012	7.22935
BGIBMGA002233	0	0.152764	8.73583	2.96655	1.03024	0.292437	0	0.186131	0	0.0233904
BGIBMGA002235	2.36664	1.87483	2.55159	3.82019	3.5542	8.58906	1.70267	7.70037	4.34804	4.80403
BGIBMGA002236	9.25843	6.27199	8.56068	11.7029	18.2504	22.3285	6.343	20.0907	17.4905	12.3921
BGIBMGA002237	73.9952	73.8618	34.9707	35.8427	68.3687	72.2223	50.1764	80.5788	71.5808	52.8956
BGIBMGA002241	670.844	691.035	59.0491	71.9545	92.0345	134.282	78.4603	164.892	97.8471	141.465
BGIBMGA002243	30.6956	36.8318	21.8254	18.7126	37.7753	34.6731	33.7855	24.6679	27.3529	25.7776
BGIBMGA002246	3.25625	2.60289	3.50464	5.77874	7.71975	12.2893	2.61208	11.0471	6.27567	8.54494
BGIBMGA002252	5.02583	3.94479	2.7309	2.51673	4.71649	5.88576	2.73675	4.01478	4.50704	2.70026
BGIBMGA002258	1.5783	2.39109	3.43725	1.67949	6.98769	3.49017	5.32383	3.67083	5.19875	2.92889
BGIBMGA002259	8.89225	8.2049	5.04439	2.78534	23.8616	9.80608	4.38013	6.31165	0.719998	0.162978
BGIBMGA002260	10.8335	10.4903	5.05616	6.3623	10.0036	11.9621	8.438	11.083	8.08301	10.1215
BGIBMGA002261	8.80948	8.55238	4.32668	3.99209	10.4545	8.35432	10.0354	8.00658	8.95999	8.68576
BGIBMGA002262	1.63565	0.751386	2.81841	4.99366	3.30634	9.77794	0.704858	11.3133	6.28444	10.2515
BGIBMGA002263	5.40509	2.50713	4.13937	9.35632	11.2114	13.3145	4.06496	13.8744	11.5351	15.6028
BGIBMGA002264	6.94691	3.65793	7.3924	19.7258	10.0897	36.7927	2.78063	48.9645	23.8411	49.1907
BGIBMGA002265	6.98346	2.78154	7.05551	13.6926	10.8681	24.3796	2.94329	29.2431	20.6427	33.0738
BGIBMGA002266	0.99759	0.552714	3.40518	11.2471	1.55312	4.03387	0.121845	3.46822	1.96281	2.94084
BGIBMGA002273	14.424	15.0699	44.6997	50.1101	66.0848	65.0632	82.4944	74.0973	62.0523	59.6965
BGIBMGA002287	3.09227	1.47012	5.03722	6.33081	5.22876	7.82842	1.27809	5.83286	4.48992	6.7339
BGIBMGA002294	25.2818	29.2766	13.2278	10.6048	25.0182	25.873	23.3181	23.2842	24.8356	22.9978
BGIBMGA002295	27.8368	20.4202	20.8053	31.4845	42.445	85.028	17.2235	101.549	51.1523	76.5306
BGIBMGA002296	14.4636	13.5082	11.511	17.3543	28.1255	54.3494	13.639	59.9715	39.0998	46.5656
BGIBMGA002300	5.4822	2.27342	2.72769	3.82436	3.78734	5.07735	0.614531	5.54657	4.23677	4.48792
BGIBMGA002304	8.22767	7.17464	9.48642	11.0609	19.7758	24.2168	18.5895	27.7271	21.4587	30.2462
BGIBMGA002309	625.128	780.535	341.819	566.793	992.672	1775.75	950.346	1678.57	813.041	1566.04
BGIBMGA002310	85.3011	80.0734	36.6202	58.6603	86.425	114.557	41.5246	108.134	78.9486	97.5036
BGIBMGA002311	19.7133	18.0266	0.306898	0.204533	0.143477	0.12963	0.14825	0.282232	0.254522	0.291744
BGIBMGA002317	5.75024	3.46089	0.569185	1.05777	0.959186	1.40672	0.752497	2.21817	2.69379	2.58424
BGIBMGA002318	8.67426	7.97665	8.1034	10.4798	16.2884	20.9307	14.0675	22.6323	22.0588	27.6354
BGIBMGA002324	41.9943	34.3247	0.395568	0.38066	0.283227	0.587889	0.177062	0.575664	0.164359	0.274898
BGIBMGA002330	49.5438	54.7858	17.4129	14.9425	21.5678	19.0529	18.8969	18.1211	16.8439	20.3558
BGIBMGA002331	97.906	64.8421	5.08731	5.68062	9.39743	15.0566	5.6522	15.9067	10.054	13.0481
BGIBMGA002333	14.5852	9.84782	8.72204	7.12332	24.2433	9.11255	10.2232	10.0777	17.7775	7.88591
BGIBMGA002335	70.9996	65.2463	28.6537	32.4892	32.0368	48.2521	30.1494	47.9043	29.718	61.1597
BGIBMGA002340	119.899	129.834	69.7136	86.9202	108.497	182.487	103.532	181.26	98.0983	148.307
BGIBMGA002342	11.3942	12.6537	13.9155	21.7171	27.6705	41.8664	20.492	38.6626	22.8561	20.1199
BGIBMGA002343	26.0912	26.3548	40.1997	33.1837	78.9402	60.1243	93.6506	59.9062	61.2039	42.1902
BGIBMGA002345	2.07345	2.36761	1.79788	2.79741	3.59494	5.46663	0.787482	4.61561	2.43236	2.70933
BGIBMGA002346	27.2994	37.6135	22.6283	42.1659	45.9209	102.562	25.5778	89.0979	26.9278	62.538
BGIBMGA002348	49.1358	59.6696	18.6162	15.9382	42.0042	43.9909	75.5471	49.5471	50.7437	48.2618
BGIBMGA002349	71.15	69.1125	5.79171	5.31062	7.95374	6.95799	6.64241	5.75082	5.37536	3.48436
BGIBMGA002350	4.46138	5.18975	2.8329	2.85154	5.49731	4.26519	4.55233	2.72796	2.36307	2.21331
BGIBMGA002351	9.02242	6.86618	4.88287	6.14158	5.15733	9.24946	2.84282	8.07606	5.8977	5.41608
BGIBMGA002352	2.91731	2.46921	2.44658	4.88553	3.10113	8.61037	0.858667	8.29399	3.61604	6.68816
BGIBMGA002353	45.6885	44.5961	21.4244	27.1755	30.2959	49.1815	26.8414	43.7251	33.6083	51.8791
BGIBMGA002355	30.9143	25.1074	34.0311	41.3068	64.9186	87.4769	58.7712	118.35	100.065	168.355
BGIBMGA002356	22.5774	19.6171	15.6164	9.83717	22.9416	15.9842	21.8816	11.8325	23.3698	11.111
BGIBMGA002359	17.5954	17.7012	15.9367	18.5299	28.8874	32.0862	28.1918	34.3316	31.5705	25.1576
BGIBMGA002360	26.0713	27.1357	21.0711	25.214	37.2783	44.9622	42.5388	50.6669	42.4443	54.5858
BGIBMGA002361	24.6492	29.9313	37.727	35.7891	67.232	69.7081	84.3127	74.7624	65.8013	67.5038
BGIBMGA002363	37.6843	34.5899	34.5066	27.8628	78.2729	76.0693	85.1163	75.2116	77.6143	44.6802
BGIBMGA002368	9.26428	6.30151	0.39818	0.757416	0.729751	0.822479	0.757723	0.94927	0.664284	0.842055
BGIBMGA002370	6.87516	5.69393	3.59788	2.46734	8.01295	6.44691	8.26607	6.42999	8.21297	5.27347
BGIBMGA002371	13.5976	12.6746	6.51567	6.21318	14.3037	12.2197	15.1274	12.4741	12.4909	10.6573
BGIBMGA002374	2.01671	2.7061	1.18592	1.94764	3.95742	5.11765	4.58001	4.78623	5.64325	4.66471
BGIBMGA002375	32.9364	38.7437	17.2138	19.7176	29.4911	44.3381	29.4983	52.5206	35.0837	45.9752
BGIBMGA002376	16.6422	16.4867	14.6867	30.3401	22.5678	64.0638	9.86559	49.2091	19.0948	35.166
BGIBMGA002378	6.67873	5.74353	4.36259	5.87735	9.14279	9.45673	9.44693	10.7038	10.5595	11.7195
BGIBMGA002379	9.85693	8.97976	4.88801	6.12875	8.47376	10.8697	6.27275	9.59246	7.26859	10.6283
BGIBMGA002380	4.05143	3.17723	4.38028	6.73082	10.2447	16.6431	4.22797	18.4692	10.5616	12.9728
BGIBMGA002381	3929.16	4714.61	2321.5	2680.55	4069.77	6445.26	5413.42	6582.01	5226.46	6502.47
BGIBMGA002393	23.9702	21.9198	7.73817	13.8274	10.6956	22.3695	6.24327	28.8793	16.277	34.5772
BGIBMGA002394	26.8036	26.9896	18.5671	29.4073	42.8676	64.8608	46.463	74.7511	53.0866	71.0747
BGIBMGA002395	13.2242	8.84934	2.27989	1.66339	6.71646	4.90761	5.25801	5.59011	8.63202	4.04744
BGIBMGA002396	71.1462	59.2641	2.18181	1.68603	4.18681	3.03454	6.06178	3.39626	3.27592	2.97987
BGIBMGA002397	87.7128	93.8547	6.73696	5.87355	9.05831	7.10125	6.88527	5.05715	3.18856	1.49346
BGIBMGA002398	36.3566	34.0338	39.7587	33.3077	98.6325	73.7085	138.195	64.0414	112.514	75.2097
BGIBMGA002399	0	0	9.49061	22.5793	43.8933	145.807	6.57118	90.8258	27.7995	44.1902
BGIBMGA002400	0.162677	0.249738	42.0425	44.3588	301.586	281.65	134.171	231.041	205.717	82.6035
BGIBMGA002401	8.02921	5.53521	7.89778	13.0765	14.8515	22.944	6.08146	33.4166	25.1565	39.4508
BGIBMGA002402	5.95256	4.47943	3.38161	5.26526	6.18142	7.99485	3.88475	8.3579	7.57713	8.04026
BGIBMGA002404	4.82982	6.07359	3.3389	4.62745	7.33167	9.73751	6.21096	10.8179	12.2547	12.4788
BGIBMGA002405	2532.59	2951.73	1644.41	2009.74	2987.65	4472.38	5036.02	5372.48	4833.35	6691.7
BGIBMGA002406	66.8715	68.9553	90.9521	78.8296	146.373	102.072	177.968	106.662	146.47	125.984
BGIBMGA002407	25.4684	28.778	13.4572	13.4219	21.8673	20.2556	12.7773	16.1606	15.5521	11.2274
BGIBMGA002410	3.3022	2.68383	1.81487	2.52904	2.89313	4.91234	2.6157	5.64513	5.13228	3.6912
BGIBMGA002412	3.72563	2.73472	1.7115	2.03304	4.75701	5.75423	2.07726	8.28037	7.38795	5.91519
BGIBMGA002413	17.9992	17.741	8.42372	8.08752	27.6256	20.3926	29.5725	22.574	25.6266	16.9409
BGIBMGA002415	2.85497	2.59513	2.42935	2.29987	6.50083	5.17187	5.71171	5.61721	8.79036	5.58981
BGIBMGA002416	81.2261	102.851	33.5808	34.5935	92.8534	93.2143	135.924	109.102	143.894	179.53
BGIBMGA002417	32.0013	31.096	22.1801	20.2118	28.0326	24.3048	23.8879	20.2676	19.7022	19.8351
BGIBMGA002418	3.45584	2.6351	2.16751	2.07818	5.71238	3.70365	4.66354	3.23546	6.44896	3.12302
BGIBMGA002422	15.8644	13.3649	8.75371	6.68987	12.7341	10.5211	11.7851	10.3742	12.0987	12.3957
BGIBMGA002423	148.571	139.246	67.8842	64.6446	133.691	138.534	136.461	104.199	128.902	127.94
BGIBMGA002424	10.6438	13.1886	5.16964	5.94712	9.88264	12.3473	10.3574	11.019	10.0774	8.0359
BGIBMGA002428	7.82688	5.47099	3.91699	6.30698	7.52433	11.1843	3.91104	11.8214	10.8258	15.4806
BGIBMGA002429	2236.82	2517.18	1167.74	1248.03	2169.61	3122.01	2721.16	3114.91	2687.61	3501.68
BGIBMGA002430	6.4325	22.5946	0.016178	0.0105784	0	0	0	0	0.0148443	0
BGIBMGA002432	326.7	371.216	8.03885	5.91138	19.4662	15.2743	22.3062	15.539	18.3619	10.0352
BGIBMGA002435	2.51703	2.53045	32.6894	36.0702	56.1679	66.3635	27.6437	47.1791	36.5642	22.8681
BGIBMGA002436	55.708	50.4462	33.3615	35.6253	98.0257	79.594	54.6462	74.0567	73.4318	44.5444
BGIBMGA002437	36.1072	39.5696	20.0238	16.7301	56.8515	45.4169	52.8188	46.2514	44.183	32.3729
BGIBMGA002439	29.2262	28.8182	26.0948	34.2936	63.933	75.0522	68.4862	78.8573	67.4232	75.2975
BGIBMGA002441	43.3192	46.6853	22.0053	15.9182	55.3045	44.3235	92.259	52.8695	54.9239	42.7967
BGIBMGA002443	7.02776	5.03003	5.53037	4.12884	10.9557	7.99209	5.9435	11.8979	19.8702	17.3751
BGIBMGA002444	59.3215	58.7854	29.6771	33.1441	68.7341	56.1842	83.057	57.5859	70.4441	61.4763
BGIBMGA002445	3.30408	4.55511	4.32269	3.37804	7.97683	6.08475	7.82735	5.9038	8.14554	5.48766
BGIBMGA002447	9.86252	7.07958	5.44593	7.5459	22.7575	18.0209	21.5329	20.1522	18.9767	13.0707
BGIBMGA002448	24.4318	22.1559	0.410898	0.403017	1.75767	1.11146	1.63832	2.60332	2.88156	2.41806
BGIBMGA002452	29.4698	30.7853	12.4175	9.75585	17.1333	15.7344	16.5381	13.6928	14.2099	16.2004
BGIBMGA002453	112.18	127.885	47.8505	47.8795	103.351	99.3242	89.7721	72.4317	81.2325	74.9161
BGIBMGA002454	9.10959	12.3947	7.43708	6.45525	17.873	16.1505	19.3793	13.9091	13.648	14.6722
BGIBMGA002455	168.394	179.253	55.2398	54.7698	104.53	115.147	143.367	112.269	127.693	133.736
BGIBMGA002456	3.67502	1.67237	2.4374	2.87503	3.75948	5.63066	0.540966	6.11912	5.66185	4.26174
BGIBMGA002457	29.2569	24.8438	0.454893	0.443252	0.624065	0.689059	0.896198	0.811792	0.998472	0.873178
BGIBMGA002460	33.2777	37.2025	23.4075	31.4831	58.2176	75.7102	71.5941	83.7334	59.0007	93.0567
BGIBMGA002461	133.378	132.696	84.4624	82.8568	171.784	185.997	211.152	173.339	152.02	204.475
BGIBMGA002462	111.191	128.644	67.763	74.6087	182.011	225.32	263.431	303.543	275.095	295.39
BGIBMGA002463	5.2595	3.87465	1.57956	5.57734	3.46534	6.1013	1.98386	4.87326	4.20311	5.51163
BGIBMGA002464	6.41699	4.30931	3.16383	4.34101	5.87389	9.05464	3.60088	8.22089	6.18677	5.60532
BGIBMGA002465	2.61013	2.03798	1.74904	2.21192	2.50721	5.12412	1.55568	4.29914	2.61011	3.67002
BGIBMGA002468	5.28352	1.69505	2.67767	4.51337	4.44554	7.39105	1.0795	4.68133	6.00586	4.55632
BGIBMGA002469	7.64139	4.80613	4.50074	4.51148	7.74903	10.3272	3.41422	8.65883	9.83746	7.8616
BGIBMGA002470	95.0438	98.6747	41.5927	43.3085	59.3526	75.3478	45.2756	63.568	49.063	62.2599
BGIBMGA002473	6.8187	4.86418	0.0940891	0.061523	0	0.0237539	0.0437674	0.0967614	0.0575553	0
BGIBMGA002474	13.6614	11.549	5.1753	11.8482	23.195	58.4665	9.87204	29.7704	5.55721	3.78925
BGIBMGA002475	31.4504	28.5481	11.7614	20.571	56.6459	89.1884	29.2818	63.9352	14.857	4.9656
BGIBMGA002478	31.7183	32.8529	20.796	20.5983	37.3716	36.4966	34.3959	27.8469	29.4016	24.224
BGIBMGA002480	4.33173	4.4964	3.93639	6.33102	8.09382	15.2835	4.01658	14.0707	5.91302	7.10259
BGIBMGA002481	13.2372	14.0504	9.7273	10.8778	19.2758	22.4607	19.6766	23.1585	20.8826	22.0871
BGIBMGA002482	14.0682	13.527	7.64443	6.71902	12.961	9.03253	14.4483	9.67883	15.4857	11.1067
BGIBMGA002483	5.75981	6.11245	6.57619	5.1108	9.32316	6.43724	8.34762	6.76711	12.6407	4.5205
BGIBMGA002484	3.50517	3.70753	3.56288	3.38284	7.63996	5.10122	5.38068	5.27023	5.64268	6.24445
BGIBMGA002485	1.7725	0.462699	2.86105	4.53357	1.63451	5.91552	0.378861	4.12352	1.1114	2.28731
BGIBMGA002491	2.78939	2.48608	1.85652	2.24112	3.63405	4.60588	1.55281	5.36058	3.85467	4.60246
BGIBMGA002492	56.198	70.1819	41.3841	46.9899	87.0097	94.5679	88.6948	94.9036	93.1888	89.6841
BGIBMGA002493	303.244	301.17	253.025	349.926	536.048	864.296	568.914	822.814	578.494	902.162
BGIBMGA002494	6.87459	4.78567	8.82534	9.97665	14.671	17.1911	6.19334	12.8421	11.9372	10.3394
BGIBMGA002496	3.85697	3.09805	1.71435	1.68146	4.72535	4.01809	4.15434	4.43141	7.69507	5.97297
BGIBMGA002499	6.27696	4.94492	3.01661	4.40966	5.51057	9.99903	1.61388	9.54867	4.53865	4.30143
BGIBMGA002501	22.6475	24.5023	15.4514	14.8102	28.6627	22.7474	35.548	27.3294	36.213	30.8854
BGIBMGA002502	4.0649	2.05234	4.61311	5.2141	9.88174	11.7695	2.07922	11.8196	10.8175	7.50638
BGIBMGA002503	12.7237	6.17765	9.24521	7.94519	22.9019	20.8065	12.8608	21.551	30.8084	13.8256
BGIBMGA002504	49.06	40.8565	68.4257	119.967	65.0271	159.137	51.9938	221.124	129.679	331.678
BGIBMGA002507	8.86977	6.22483	3.34505	4.92917	5.5	9.20141	2.06196	8.62125	6.40224	7.68458
BGIBMGA002508	862.436	1053.09	89.138	94.2583	117.8	151.906	185.428	189.424	165.688	130.836
BGIBMGA002509	14.9484	12.2757	12.8388	14.4394	35.4112	48.5708	24.3815	58.5241	46.2577	46.9456
BGIBMGA002510	10.2838	9.76547	3.62658	4.42416	5.52027	7.56373	2.53046	5.63613	4.66861	5.71863
BGIBMGA002520	20.4192	24.1934	18.342	17.3167	30.3754	30.2672	29.4094	31.5583	32.1685	30.3547
BGIBMGA002524	0.124114	0.0902544	0.960004	1.51649	13.6163	15.2762	8.63505	18.1228	8.4947	14.3168
BGIBMGA002526	479.141	486.482	5.26073	4.47272	3.11135	1.64242	2.79272	1.94104	2.66533	1.29098
BGIBMGA002527	379.126	401.02	0.815294	0.0174788	0.166423	0.0404913	0.121236	0.0206176	0	0.0453414
BGIBMGA002531	0.147325	0.178555	2.51037	2.76654	5.78672	4.87079	6.80966	2.87174	4.91743	2.29651
BGIBMGA002538	43.1344	45.7743	15.8145	34.56	18.6923	50.9051	18.512	67.4486	28.9739	48.1786
BGIBMGA002539	47.2545	47.6073	16.0706	27.3795	22.319	47.6718	27.3371	68.2365	35.4184	54.6857
BGIBMGA002540	6.63588	6.89684	8.13394	8.46524	26.9343	21.1802	21.2757	14.0584	11.879	10.8697
BGIBMGA002543	74.3728	70.9183	30.4951	48.807	27.4379	79.0923	10.3916	71.3833	19.6032	50.9959
BGIBMGA002544	171.065	171.792	64.4214	117.828	69.2266	189.921	27.9582	167.637	51.1865	133.486
BGIBMGA002546	13.1922	16.877	10.0053	12.8612	15.222	19.185	15.8015	17.7682	13.2558	13.7189
BGIBMGA002547	5.78799	5.04268	3.83307	8.03273	8.28139	19.5293	3.26135	18.8477	7.84917	11.0516
BGIBMGA002548	3.90619	12.2571	30.8982	24.3302	58.0237	39.4169	113.172	35.4633	51.0621	38.3294
BGIBMGA002549	0.821463	1.46969	1.58773	0.979418	3.76569	2.54118	5.93637	3.00377	2.74876	3.25207
BGIBMGA002552	10.2111	12.3228	7.05517	7.60083	18.1314	17.6754	23.4516	17.5283	18.6527	12.8896
BGIBMGA002559	79.2589	96.6031	34.1215	36.1392	50.8002	71.902	43.908	75.7359	38.9131	57.5589
BGIBMGA002560	7.78252	6.03507	3.68716	5.2843	9.61355	9.21942	8.77549	7.5578	8.29583	7.49037
BGIBMGA002565	4.19136	1.7393	102.698	72.6161	245.333	144.043	419.456	163.589	256.174	151.959
BGIBMGA002569	151.497	132.856	369.676	369.146	372.259	351.567	362.264	305.761	262.259	345.383
BGIBMGA002570	220.597	233.284	426.252	468.125	453.77	478.555	560.231	483.896	421.196	642.792
BGIBMGA002571	3.98433	4.82894	2.62492	1.98648	5.16699	4.94497	6.76837	4.95361	6.91997	5.72132
BGIBMGA002572	1781.25	1865.67	1672.26	1775.12	3243.85	3980.1	4754.65	3777.79	4440.35	4732.51
BGIBMGA002573	0.445835	0.630402	5.02032	5.90388	6.20841	8.18888	2.83236	6.21305	1.49682	1.68533
BGIBMGA002574	15.2329	17.1139	2.445	2.42362	3.70916	3.51647	2.80403	3.01934	1.18139	1.14081
BGIBMGA002576	0.0259787	0.0524762	1.04118	1.0494	162.392	113.675	183.529	177.411	4.70983	0.0578511
BGIBMGA002582	205.356	210.625	76.2313	71.7714	160.817	186.051	256.997	236.896	207.313	255.983
BGIBMGA002590	2.89054	1.23386	2.86801	4.53357	2.79022	7.48667	0.349718	8.05376	4.1901	4.70957
BGIBMGA002592	26.2107	32.997	12.0483	17.5202	22.9905	40.6564	26.3209	36.854	17.5791	34.7458
BGIBMGA002593	35.075	42.9779	17.9441	17.9863	37.9527	47.2024	59.7475	51.0403	34.7168	44.8495
BGIBMGA002594	63.4658	77.2873	114.833	102.088	133.592	155.073	158.854	155.109	123.672	172.413
BGIBMGA002600	16.6093	9.53101	2.6305	3.01005	5.50007	5.05939	5.16821	5.73967	7.65382	7.73281
BGIBMGA002604	951.773	1066.72	107.822	109.454	209.737	238.697	207.111	272.723	252.464	278.437
BGIBMGA002605	49.3247	50.6352	24.9223	22.7392	44.674	40.4495	36.174	36.1721	40.4214	30.1674
BGIBMGA002609	1.14979	0.637188	2.30774	3.24913	3.15204	4.40308	1.13744	5.59993	10.1039	10.1846
BGIBMGA002610	51.0974	61.1521	22.361	24.1056	49.1378	52.1237	46.6494	41.6028	38.2628	45.2147
BGIBMGA002611	3.79893	5.09184	4.15185	5.01348	8.26585	11.071	8.32438	13.3235	13.709	10.3788
BGIBMGA002618	503.166	478.746	143.713	130.243	195.098	145.215	168.744	139.058	167.16	115.518
BGIBMGA002619	52.6115	45.2563	30.9355	31.207	61.8142	50.361	34.4278	56.226	59.3257	48.4451
BGIBMGA002620	48.8552	40.1697	44.0968	60.4018	48.6379	72.2816	19.016	51.3759	26.0989	14.7257
BGIBMGA002625	14.8431	16.0144	8.99346	9.52904	18.82	22.4734	25.6046	22.9524	21.4779	14.9494
BGIBMGA002626	4.35676	1.59406	97.0111	94.2654	303.771	295.187	570.774	357.421	265.945	356.439
BGIBMGA002627	0	0	2.04598	1.81121	6.68161	8.24863	13.2217	7.62329	7.22048	6.43745
BGIBMGA002632	2.06588	0.844482	2.23742	2.99947	5.24555	5.90625	1.58077	4.96056	5.40304	6.14754
BGIBMGA002634	36.5949	18.1004	11.4672	15.7259	5.57651	9.25101	1.69619	8.34517	3.52863	6.24781
BGIBMGA002635	128.25	116.438	169.658	149.347	426.921	458.648	352.27	425.468	375.661	261.154
BGIBMGA002636	12.6115	8.52577	32.0202	51.4747	23.1084	35.748	6.07871	30.8084	30.3047	35.8932
BGIBMGA002637	14.0545	8.94278	35.9419	46.199	25.6192	34.8207	7.02738	39.73	30.2631	37.2218
BGIBMGA002638	20.9592	13.2308	53.3601	51.398	47.8954	42.7915	21.4861	42.2238	60.9049	40.7906
BGIBMGA002639	25.5928	26.084	22.5405	27.9017	55.8037	60.6162	63.5047	71.3423	61.2044	66.6415
BGIBMGA002640	323.255	396.869	137.986	128.097	253.456	243.539	238.036	190.202	140.932	154.267
BGIBMGA002641	31.665	32.6533	20.9664	20.5978	54.2497	43.6367	65.9636	36.4715	37.8956	34.3949
BGIBMGA002642	13.0279	14.651	7.66949	7.7931	13.4253	12.8924	12.534	10.8259	11.8409	8.9249
BGIBMGA002643	18.9794	11.9524	15.9501	15.3839	10.1509	9.95163	3.12003	7.87563	6.23105	3.16723
BGIBMGA002644	1053.19	1146.42	455.627	527.972	866.662	1219.91	999.113	1179.26	921.637	1366.65
BGIBMGA002647	13.8956	13.1972	2.77554	2.53919	2.12542	4.41169	3.1959	8.10231	5.52745	6.94876
BGIBMGA002648	47.5537	52.6933	20.8269	21.3531	36.9322	36.9528	43.9209	39.7557	31.2095	39.866
BGIBMGA002649	17.9198	17.9684	11.9164	16.2616	26.6818	40.7289	24.2709	42.9025	25.7538	29.4785
BGIBMGA002650	14.5633	15.1422	10.1844	7.13916	34.6313	15.6938	42.6782	13.4467	33.7708	10.5826
BGIBMGA002651	53.6734	52.9327	10.3134	7.87172	17.8084	11.5053	10.8073	9.34273	5.35223	3.15169
BGIBMGA002654	18.8818	18.701	21.4474	25.6282	66.0843	59.3808	79.8301	67.3159	69.8678	75.4802
BGIBMGA002655	2.70793	2.24711	1.83093	1.02618	7.20058	3.93375	11.2762	3.87633	7.57713	3.96581
BGIBMGA002656	1.19545	0.949466	1.76089	2.33339	2.69802	4.76817	2.31598	5.20433	3.44594	3.51171
BGIBMGA002657	1.25799	0.9362	2.06203	2.49771	2.9464	4.40362	0.872708	4.40631	4.18732	5.55363
BGIBMGA002658	4.67575	4.63658	4.18102	3.27268	10.809	8.10537	8.27639	8.74076	8.66214	7.67118
BGIBMGA002659	18.1578	21.6945	21.1548	20.1404	40.0053	35.42	44.125	32.851	35.4055	28.269
BGIBMGA002660	14.9486	15.0869	22.5893	12.1526	69.8654	41.4756	90.9614	37.0075	58.5838	28.7327
BGIBMGA002661	7.01051	6.37247	4.65526	7.42851	12.794	18.7615	9.98179	25.1954	18.7385	15.7762
BGIBMGA002662	13.1116	17.2339	8.12186	9.27395	32.6082	38.0406	30.4499	47.1544	19.5021	17.9965
BGIBMGA002669	8.54885	3.92665	0.0764505	0	0.115387	0	0.0193977	0	0	0
BGIBMGA002670	81.929	29.211	0.300021	0.0682357	0.340318	0.0395185	0.109221	0.0402446	0.0957527	0.0252869
BGIBMGA002671	17.6893	18.8675	16.0939	19.78	45.2489	42.9109	46.9461	42.928	42.065	37.8016
BGIBMGA002672	8.0098	4.13392	0.557648	1.72722	0.870132	1.6005	0.163832	1.22243	1.02336	1.19481
BGIBMGA002673	12.3172	7.79588	1.21113	1.5991	1.54674	3.82795	0.471291	2.56891	1.60283	2.31396
BGIBMGA002674	48.7125	58.2553	17.8862	19.3392	33.71	36.7213	27.2557	31.927	24.6762	24.3174
BGIBMGA002675	102.99	90.3239	54.8156	66.594	80.2092	104.586	58.8957	105.241	82.8959	119.574
BGIBMGA002677	37.5561	57.0696	4.31808	5.51256	7.10193	9.73348	11.2269	11.419	4.81115	9.91532
BGIBMGA002679	9.37618	9.39966	6.0281	4.98504	11.3887	9.62357	8.65969	10.8032	14.9125	13.0604
BGIBMGA002680	15.3082	16.0465	8.37558	8.64647	16.3927	17.322	24.6992	20.2503	24.3767	24.7848
BGIBMGA002681	12.7027	10.2476	19.4157	25.0212	44.2403	48.6143	42.1646	52.8267	49.4598	57.2891
BGIBMGA002684	40.1973	45.1318	25.685	28.4031	60.7193	58.7099	51.4812	51.6312	49.1378	50.1572
BGIBMGA002685	1.40666	0.43996	22.2054	58.8512	21.0993	80.7477	3.92803	82.3385	30.4827	84.1718
BGIBMGA002686	1.22494	0.580933	18.354	33.1503	19.2504	49.7658	3.6143	54.8956	27.0953	54.0812
BGIBMGA002687	16.3526	16.6834	13.5648	12.8894	31.7506	32.4759	34.5273	26.4894	24.1007	19.9434
BGIBMGA002689	966.29	1100.57	602.096	543.446	1579.12	1174.04	2204.05	1534.28	2345.92	1639.26
BGIBMGA002691	2.90103	1.97623	1.8846	4.04757	2.68007	7.54302	0.940806	7.43343	3.27573	6.02953
BGIBMGA002692	5.31825	3.98743	4.75919	6.67266	2.58095	3.72082	1.47449	4.91758	4.88891	7.07256
BGIBMGA002694	8.73838	9.5532	6.61819	8.4617	18.6172	21.733	18.3151	21.6064	16.7391	15.2258
BGIBMGA002695	8.11036	9.7237	3.03864	5.11168	5.47661	12.2371	4.22176	15.6213	10.7596	11.794
BGIBMGA002700	17.5046	8.34194	0.260301	0.29786	0.0385856	0	0	0.150578	0	0
BGIBMGA002704	0.298527	0.201005	0.203218	0.03322	3.88598	6.4644	105.567	49.2562	96.5893	96.0484
BGIBMGA002705	13.5901	11.9412	3.89427	6.81435	5.99974	12.9999	3.28373	12.8849	7.02865	10.19
BGIBMGA002707	24.1338	21.0949	6.21757	6.79447	22.0188	29.7383	17.6505	30.219	43.3739	26.9127
BGIBMGA002708	11.5389	12.8829	8.35045	8.82448	16.6004	18.5843	18.2008	18.1499	16.6223	15.3948
BGIBMGA002709	9.78815	8.21106	5.58055	10.8484	6.36744	16.541	2.71517	17.5661	8.05445	17.4843
BGIBMGA002710	3.65316	2.3303	1.84059	1.25166	3.2304	3.23416	0.821937	4.65644	4.45859	5.92293
BGIBMGA002711	1.60577	2.57397	21.4412	23.6044	33.6826	36.2041	18.4898	29.8932	11.3565	9.63172
BGIBMGA002713	414.4	454.438	163.188	148.772	355.939	350.476	517.685	390.52	454.793	523.094
BGIBMGA002714	2.46609	1.64387	1.51088	2.61391	4.57261	14.0417	1.07619	7.84179	5.48757	14.5682
BGIBMGA002716	3.33548	2.85235	11.242	11.4206	24.0491	26.339	10.8026	20.9523	7.43602	6.99408
BGIBMGA002718	6.38969	4.65774	7.50854	8.33544	12.0475	10.9172	5.36901	8.4101	5.98669	7.52694
BGIBMGA002719	13.2268	13.231	11.4925	13.5083	24.1538	31.2014	20.7301	29.6253	21.1237	27.3873
BGIBMGA002720	4.60851	4.66476	2.44338	3.24607	6.07104	9.04727	5.35818	6.76056	4.34157	7.44316
BGIBMGA002721	22.3463	28.5742	16.1714	24.867	32.2932	46.878	24.028	34.9568	24.4585	24.2471
BGIBMGA002723	1.15643	0.450505	1.05432	2.67486	2.05047	5.28623	0.485531	5.38335	2.70873	3.36209
BGIBMGA002730	9.27972	6.00924	9.6036	8.71415	21.0603	15.0844	24.1028	15.2476	22.179	18.0727
BGIBMGA002745	7.66439	6.9614	3.87641	3.10996	9.11238	6.80888	6.21524	7.76097	11.2256	4.86313
BGIBMGA002746	9.1336	8.84571	7.05864	5.22116	18.2564	8.61184	16.2688	11.0365	25.8485	9.78269
BGIBMGA002750	206.513	242.42	41.0191	42.4917	65.6483	83.7994	103.791	100.987	84.2886	119.945
BGIBMGA002752	26.9717	29.5397	13.8765	14.3323	22.135	25.5209	26.3523	25.4431	22.1632	25.7197
BGIBMGA002754	4.61912	5.63946	4.10968	5.21574	12.5541	11.5574	14.0958	12.1175	12.7129	11.9837
BGIBMGA002755	56.2697	71.8575	50.4517	54.5006	85.8278	103.594	77.0738	96.8452	62.6459	75.5496
BGIBMGA002756	7.70986	8.39745	5.28016	4.71117	7.63424	8.27404	9.60085	10.5125	11.0263	9.26512
BGIBMGA002759	53.0173	58.5583	29.4081	39.0421	57.6958	80.5989	39.9425	78.1806	50.1868	65.4394
BGIBMGA002760	31.8713	39.2276	18.4438	20.0174	34.5048	46.1111	38.4394	51.904	34.606	48.3847
BGIBMGA002762	10.9616	14.7915	7.66262	10.7868	12.7043	23.7687	13.2474	17.1283	9.76274	8.96457
BGIBMGA002763	15.1527	22.2114	10.1616	10.6025	23.8963	29.6686	37.7056	23.5614	21.0652	13.6644
BGIBMGA002766	13.5832	13.4977	7.89435	8.54563	18.8668	19.7395	25.4489	21.2675	22.9854	20.8244
BGIBMGA002768	12.3879	11.3027	6.3691	6.34278	11.8509	11.5652	14.3549	11.8599	14.0356	9.95742
BGIBMGA002769	28.0099	28.0407	30.4279	29.1184	37.9789	38.4717	40.3221	40.1382	39.3847	39.6597
BGIBMGA002773	16.6285	12.9233	6.75399	9.94991	12.1581	18.9902	6.37554	19.9496	10.3975	13.8599
BGIBMGA002776	6.64891	6.10116	4.5041	4.73219	11.778	10.9857	10.2592	10.0217	8.65788	6.54849
BGIBMGA002777	5.48904	5.54385	4.06354	2.3822	11.0501	4.66956	15.9366	7.13303	12.3428	8.0131
BGIBMGA002778	3.58005	6.03795	2.67564	2.89431	6.32636	6.65489	6.86848	7.59246	6.3347	8.26046
BGIBMGA002779	21.4259	18.9181	19.8125	23.347	45.7898	49.8841	40.1666	44.8188	43.3695	37.5555
BGIBMGA002783	18.4511	17.1342	7.66049	10.4544	28.8047	29.748	23.2886	26.8231	20.1566	24.8558
BGIBMGA002786	12.2344	12.8029	8.31716	8.32277	20.3352	17.4697	24.3998	18.388	19.5114	15.0379
BGIBMGA002787	2.09787	4.04929	1.36859	3.2683	2.752	5.22781	1.90988	5.87461	2.94833	3.17212
BGIBMGA002788	3.87442	5.11877	3.20772	4.80668	6.10217	7.00499	5.39032	7.87593	5.51867	4.37868
BGIBMGA002789	3.80212	4.53256	2.38669	4.43213	4.75494	8.24287	4.32984	9.71974	4.73029	5.45947
BGIBMGA002790	56.4113	59.7027	35.3228	36.2648	73.3564	71.6429	90.9267	70.7128	63.9312	75.3265
BGIBMGA002793	5.35199	4.1594	18.8625	18.777	31.6587	26.0889	35.4862	23.8567	26.6903	25.7531
BGIBMGA002800	45.5517	23.9406	12.9585	22.6785	21.8078	32.9926	4.8025	29.9933	19.5017	23.295
BGIBMGA002802	35.6424	22.8568	11.2226	17.454	17.9723	21.7944	6.99878	23.6956	14.5095	20.5732
BGIBMGA002803	43.0587	32.0448	10.6482	15.8262	20.1237	25.6537	9.67055	24.3521	18.9205	21.8541
BGIBMGA002804	36.7714	24.3533	10.1561	13.3624	15.9072	22.1882	9.54042	26.7648	22.0799	22.4867
BGIBMGA002805	16.2842	11.0877	4.41384	5.68062	6.97902	7.6411	3.22643	10.6995	7.19998	6.79076
BGIBMGA002806	6.09389	7.27207	5.2951	4.67126	10.9197	12.1809	10.0946	9.46962	10.5407	13.5529
BGIBMGA002807	6.60696	6.87438	4.31991	5.21244	8.54757	9.25515	10.758	10.3824	8.4532	10.063
BGIBMGA002808	13.5359	14.6613	10.3789	11.9477	20.6047	22.6509	22.2265	21.6835	16.4131	19.412
BGIBMGA002809	35.1063	37.0279	14.6438	20.5707	30.4778	36.0395	40.7793	32.4376	35.3882	36.2977
BGIBMGA002810	16.9642	17.9864	7.00162	8.43015	11.6196	13.5803	9.38331	13.2791	10.119	9.80474
BGIBMGA002811	3062.21	3499.59	2627.47	3048.66	4570.08	6378.19	7465.61	7356.73	6655.98	9678.04
BGIBMGA002812	1.61723	1.3067	3.46426	4.03747	3.57603	5.05723	2.73031	4.12565	2.27284	3.77533
BGIBMGA002814	232.581	252.381	378.429	386.396	528.144	462.032	695.019	488.284	490.013	557.961
BGIBMGA002816	1.96706	1.57393	4.08052	7.72718	6.59074	15.1757	1.24501	10.4008	5.71687	9.69639
BGIBMGA002817	9.41878	8.42855	7.05434	7.00645	15.7926	11.9768	13.1283	12.8543	16.006	11.2915
BGIBMGA002818	47.2259	41.7214	16.1649	31.36	17.5118	53.7329	7.63287	48.0339	20.8668	42.8575
BGIBMGA002820	3.37954	2.70673	2.53151	5.48065	3.25055	10.7491	0.972098	12.8423	5.04059	8.83773
BGIBMGA002821	1.83225	1.60273	1.83024	2.94403	3.55229	6.04384	3.74605	7.28422	3.89614	6.81213
BGIBMGA002822	5.76869	6.36661	4.98548	4.16364	10.7414	7.4397	11.1936	7.4241	9.51134	6.53071
BGIBMGA002823	4.43931	3.9059	14.5986	17.3324	21.1096	30.5626	8.5416	20.4163	9.52267	9.9994
BGIBMGA002829	24.1301	28.7015	18.3077	20.9573	48.0486	46.0588	56.1999	46.4887	42.0188	51.9029
BGIBMGA002830	14.0308	15.992	10.608	12.1984	27.9791	34.1459	48.6219	38.441	34.6547	32.5742
BGIBMGA002831	11.7417	14.1039	11.5888	11.2564	27.5997	29.5728	55.8087	36.5202	36.6214	37.3176
BGIBMGA002835	12.7071	11.5639	8.74368	9.39431	26.7409	27.7305	29.7607	24.8637	24.182	20.9643
BGIBMGA002837	53.1324	57.9353	37.7333	36.4564	82.5224	97.7991	105.144	95.9765	74.1117	66.2484
BGIBMGA002838	16.9041	14.2462	10.9166	14.0147	16.233	27.0985	4.90526	24.9955	15.2086	21.2176
BGIBMGA002839	15.1567	12.9073	9.60679	10.277	18.8948	21.4868	11.3438	20.3663	19.912	18.3522
BGIBMGA002840	12.5022	15.4227	9.50161	12.9353	27.7495	33.7606	43.6772	40.9639	33.8846	25.3452
BGIBMGA002841	8.55632	9.75125	4.39663	4.63019	10.8037	10.8703	12.0793	12.0157	9.91093	8.36933
BGIBMGA002842	0.421349	0.510668	0.558486	0.47068	1.11854	2.03035	0.658136	3.1972	1.84481	5.37712
BGIBMGA002845	5.22829	6.17933	2.81144	3.05622	7.04819	7.97835	6.86704	9.98928	8.99505	6.68672
BGIBMGA002846	61.4628	82.3955	7.42369	8.80978	18.6112	19.8324	34.0761	26.8408	31.8406	28.8416
BGIBMGA002847	3.54234	3.67379	17.473	25.4597	14.3253	17.6313	7.65499	12.5628	5.36748	6.98199
BGIBMGA002856	5.60528	6.5347	6.4288	6.10834	14.2173	13.0048	12.3232	13.7798	17.4621	9.02484
BGIBMGA002857	3.77662	3.06861	2.76225	5.69479	3.99506	8.31914	2.38843	7.319	4.96971	7.90607
BGIBMGA002858	34.9707	39.9634	23.0343	23.5826	42.3159	64.0839	52.6564	74.9349	56.0244	41.1836
BGIBMGA002859	7.15575	7.69384	5.40815	4.26987	16.4258	10.4798	27.4988	14.7549	22.2513	15.3075
BGIBMGA002862	69.1372	69.0039	23.6443	36.6016	16.7065	47.0191	8.78139	48.535	19.9932	40.9876
BGIBMGA002864	10.1551	11.1071	6.10785	4.91163	16.1734	11.4644	28.2442	12.0847	22.6611	12.3367
BGIBMGA002869	9.96201	6.38584	6.60387	8.44884	13.0479	21.0922	4.09247	11.9048	8.74023	8.50603
BGIBMGA002870	8.45826	7.12977	4.43792	5.96202	7.94739	9.65586	6.10557	8.7476	7.52718	10.2367
BGIBMGA002878	6.89893	7.11815	3.29634	4.18996	6.22891	8.00313	4.64307	8.15018	6.52977	8.43548
BGIBMGA002880	66.0222	78.0929	33.6498	31.963	72.8034	69.9217	84.7841	71.1171	75.9941	100.71
BGIBMGA002881	90.1577	90.1474	69.7281	77.6682	124.438	153.491	144.953	162.544	142.998	171.297
BGIBMGA002884	4.19051	2.35986	2.75538	4.32406	5.84313	10.0171	2.17138	12.1513	7.79295	15.4272
BGIBMGA002886	15.6643	16.4792	4.97302	4.51264	7.99156	8.08643	11.1888	9.0178	11.1004	12.1193
BGIBMGA002887	10.2954	9.70501	3.63198	5.10779	6.06022	9.8421	4.15156	11.4025	7.26805	9.64117
BGIBMGA002888	5.90279	4.41079	0.414665	0.568951	0.773887	1.31803	0.388941	1.48905	0.885712	1.30459
BGIBMGA002889	4.42323	3.16844	12.5487	18.7484	12.3692	21.1475	3.20551	13.8151	7.98781	10.9328
BGIBMGA002890	1.26828	1.23824	63.6998	51.549	26.9397	16.4292	7.37956	5.95158	2.57462	1.72595
BGIBMGA002891	4.21316	5.77108	3.78964	3.565	9.06227	7.08077	9.64148	6.85239	9.07035	6.12482
BGIBMGA002892	12.4356	13.0051	8.72035	8.07434	17.987	16.6193	18.1167	15.9216	16.5043	13.78
BGIBMGA002893	5.99664	3.73774	3.01095	4.42529	6.2322	10.0319	2.9297	13.4334	10.9496	10.201
BGIBMGA002894	21.814	27.4435	28.9176	46.1952	42.2138	73.5576	38.4103	103.029	57.8178	111.288
BGIBMGA002895	16.6056	20.544	9.09122	12.0853	22.4093	32.2011	21.3558	31.9387	20.1514	24.5865
BGIBMGA002896	5.24455	6.99393	4.46969	5.82881	8.04779	15.7725	8.34593	17.9657	10.5592	13.18
BGIBMGA002898	39.0282	36.9754	30.2586	31.038	89.0388	71.5382	193.513	149.498	250.811	262.381
BGIBMGA002905	64.2388	17.7455	0.101018	0.132107	1.31774	0.382548	0.775344	1.0129	0.648836	0.195827
BGIBMGA002906	253.021	339.684	143.156	165.417	257.727	334.07	233.84	451.498	89.1585	137.017
BGIBMGA002907	112.639	75.416	1.63531	1.40345	2.21198	0.967623	1.49762	1.14307	1.54739	0.445794
BGIBMGA002908	9.56295	5.24711	0.37772	0.192098	0.721663	0.19072	1.49348	0.453189	0.154037	0.0610184
BGIBMGA002910	0.612376	0.219007	4.55905	5.79122	0.565263	0.256206	0.0536441	0.711582	0.169304	0.119229
BGIBMGA002913	35.7003	37.9102	18.9721	20.5783	30.5283	39.5435	31.1706	33.0766	28.9941	31.4119
BGIBMGA002914	4.58617	2.67292	5.02556	9.40916	4.6673	12.8467	1.26858	15.1304	8.18942	17.1865
BGIBMGA002915	197.519	249.132	102.485	121.541	140.239	218.26	154.365	220.658	140.203	201.89
BGIBMGA002916	298.874	351.169	149.217	150.425	213.99	286.682	273.627	280.682	204.362	298.553
BGIBMGA002917	30.0987	34.8555	10.4775	10.9616	14.5217	18.7806	16.9364	19.7318	16.7039	18.4067
BGIBMGA002918	18.5629	13.4547	12.6829	19.624	20.5772	38.2827	9.88686	32.1062	17.989	32.7591
BGIBMGA002920	316.979	313.487	146.025	130.485	112.618	88.3997	73.6428	73.4838	22.3733	19.7366
BGIBMGA002922	135.872	99.9524	126.682	84.5943	26.8869	9.10293	1.44024	8.98804	0.3716	0.215262
BGIBMGA002929	24.0029	23.9978	10.3461	13.4011	27.5588	35.7704	32.0723	39.1383	34.8206	42.3515
BGIBMGA002930	23.0886	21.2182	24.9248	39.0656	40.1065	81.2512	41.245	105.09	90.0461	186.096
BGIBMGA002931	37.8412	38.7722	25.7805	35.4332	49.2788	74.0949	32.3244	66.776	38.0928	34.4965
BGIBMGA002932	5.14844	4.83851	2.28884	1.20167	5.90405	2.5054	5.61881	2.42257	5.08944	1.14973
BGIBMGA002933	24.3644	32.201	17.1993	18.0078	29.0927	27.891	34.0883	29.3259	27.7224	31.1253
BGIBMGA002938	33.1938	29.864	12.2395	12.7186	18.1158	15.8149	10.3533	13.8521	12.2605	7.17609
BGIBMGA002943	0.294302	0.0648526	7.00742	7.04719	51.0745	66.5432	34.1976	52.3099	3.98571	4.80607
BGIBMGA002947	6.83515	5.66369	4.44858	6.17399	7.7361	9.38956	5.60112	8.29306	6.84637	10.2337
BGIBMGA002948	17.1841	16.4476	3.05673	3.19798	5.45644	5.31261	8.75591	4.69051	7.23332	5.16148
BGIBMGA002953	103.689	105.254	72.0541	66.9051	128.124	119.048	152.683	107.916	107.493	103.249
BGIBMGA002957	9.60855	7.49	17.5048	16.6179	47.9752	36.3364	21.0353	47.7052	62.5815	27.461
BGIBMGA002959	6.66082	6.08033	2.50406	3.11067	5.92799	7.11467	4.85591	7.01606	6.21514	6.00696
BGIBMGA002963	6.16589	4.78398	0.97175	0.9436	2.07358	1.60419	2.01789	1.40477	1.58574	1.29438
BGIBMGA002965	11.4217	9.56344	6.02311	6.82193	11.3765	9.44412	8.27613	8.76092	10.7863	10.5097
BGIBMGA002966	6.52721	5.92934	3.40953	3.09852	7.14998	6.02544	6.62629	5.02183	5.77971	3.79018
BGIBMGA002967	74.9957	74.456	40.5751	46.9587	82.6182	86.5654	78.7424	79.3431	75.9111	67.111
BGIBMGA002971	100.883	106.016	123.722	116.042	263.678	175.202	346.327	181.636	226.932	167.644
BGIBMGA002972	12.8335	8.34113	12.13	19.406	23.443	46.4368	9.09623	44.0064	26.4935	51.9399
BGIBMGA002973	19.4469	19.6411	13.3416	14.019	31.5142	30.9487	32.4522	26.8986	32.1134	28.0885
BGIBMGA002974	13.7063	12.6948	11.5205	8.68342	19.1784	14.6503	23.0819	13.6468	20.6308	16.5232
BGIBMGA002975	50.9904	55.1815	32.8508	31.773	73.7405	60.0438	71.714	57.8988	57.3401	52.6213
BGIBMGA002978	34.11	35.5531	23.958	24.5477	58.3358	48.6591	59.9825	45.7653	47.0204	41.2419
BGIBMGA002979	48.3255	54.4951	16.5538	17.7029	29.8019	32.4685	28.7218	26.9735	21.7112	28.5227
BGIBMGA002980	65.6671	77.3748	13.9492	12.1149	47.0947	37.6683	61.6157	36.1049	51.6477	40.3131
BGIBMGA002981	450.724	552.386	256.112	359.355	329.838	695.235	305.476	733.387	367.752	926.161
BGIBMGA002983	2.96791	2.28258	3.30273	4.23111	5.72354	8.71786	1.74648	8.93863	8.31643	6.92737
BGIBMGA002984	90.7619	97.8386	126.194	126.88	284.964	279.547	257.798	229.301	151.676	164.606
BGIBMGA002985	29.3388	33.2464	15.9336	17.9719	23.7957	30.0169	22.9865	26.5954	22.3623	28.3169
BGIBMGA002987	63.0806	61.1542	56.1678	42.3584	105.555	69.3355	170.431	66.0777	103.997	86.5418
BGIBMGA002988	7.81117	5.22453	1.09215	3.34345	2.73749	5.82785	1.42019	5.05426	1.27543	3.48851
BGIBMGA002990	5.59738	3.13568	5.62024	6.55265	7.41048	10.2161	1.1964	7.49423	5.31427	5.24437
BGIBMGA002997	1.38342	0.922173	4.41441	6.6043	8.85752	12.705	2.29165	18.4406	15.6836	22.7115
BGIBMGA002998	8.39273	9.61295	5.13838	4.64148	14.5741	9.17432	23.089	8.71639	18.9888	10.5599
BGIBMGA003000	7.61174	6.67688	2.49999	2.64815	5.04138	4.20158	3.48314	4.68244	4.80944	4.261
BGIBMGA003001	39.6452	40.2075	28.1799	36.4738	66.187	93.7846	68.1704	90.9016	63.7595	102.986
BGIBMGA003004	268.538	345.743	201.214	235.84	508.823	664.892	678.28	680.384	432.36	773.965
BGIBMGA003005	18.1606	14.057	10.7328	11.9471	14.5065	18.4707	9.35091	18.3293	13.5121	19.6731
BGIBMGA003006	23.4018	25.9373	10.9619	10.6464	25.7443	25.3878	27.7888	19.3794	18.5761	9.77351
BGIBMGA003007	23.7933	21.3886	21.8491	19.718	51.8207	37.0274	53.1022	34.0202	44.0049	30.6529
BGIBMGA003008	14.9678	13.36	4.11108	5.84969	9.49494	12.1022	4.69668	11.693	12.1548	10.3586
BGIBMGA003009	226.201	267.568	150.595	144.136	273.829	262.243	347.101	263.759	268.726	232.128
BGIBMGA003010	16.5891	19.7608	10.6493	10.6079	28.1746	21.1781	38.4999	17.1961	20.5142	12.5101
BGIBMGA003011	11.2884	9.93608	4.45937	7.14454	8.31837	12.533	6.05329	16.5735	10.8853	12.0706
BGIBMGA003015	5.94446	5.44097	3.40958	5.09768	7.02383	11.2346	4.85737	9.47319	6.82269	8.4757
BGIBMGA003017	10.2404	11.0011	4.80895	4.73814	6.93817	7.97917	7.9178	7.83268	6.32423	7.76646
BGIBMGA003018	28.1584	24.427	20.3287	23.2447	40.2534	39.0909	35.4244	36.7755	39.3316	40.1601
BGIBMGA003020	46.9999	37.1872	25.5359	32.3784	53.2323	74.2488	24.6448	76.4389	88.6047	59.6469
BGIBMGA003021	3.24863	2.50843	1.92611	2.76816	4.47308	3.78378	6.10378	7.53638	12.6843	9.16925
BGIBMGA003022	10.0341	9.39499	6.43293	6.18106	15.613	15.1336	16.5689	11.8539	15.8859	13.0619
BGIBMGA003023	17.5083	16.6165	11.7933	13.6077	27.6203	27.5652	20.0326	25.1376	27.0981	21.1095
BGIBMGA003027	35.251	35.1257	21.2617	29.4495	43.288	58.093	25.2574	46.7581	29.9627	35.6581
BGIBMGA003028	199.246	228.697	118.933	116.044	223.376	206.238	291.475	226.029	223.455	248.676
BGIBMGA003029	7.89605	6.06912	6.37909	4.27272	15.3837	8.40531	14.2538	7.00643	15.8249	6.1986
BGIBMGA003032	2.79844	1.88932	133.463	159.791	107.493	144.56	156.964	275.773	44.661	41.7542
BGIBMGA003033	12.0733	11.6444	7.0121	6.37621	19.9635	13.2537	25.7811	15.0835	26.3057	14.4782
BGIBMGA003034	4.41025	4.41618	3.84709	4.8303	6.17928	9.09686	3.76813	6.95148	5.23694	5.97841
BGIBMGA003035	8.61365	9.15927	7.04464	5.94105	12.8263	11.0481	16.1705	12.9023	16.8793	10.3266
BGIBMGA003038	3.85497	2.21738	2.50541	4.67055	3.97788	9.40322	1.1892	8.50269	5.41189	10.5303
BGIBMGA003040	10.7019	9.38201	2.70462	3.71563	3.85529	5.17283	1.5631	5.31001	4.31158	3.86604
BGIBMGA003041	1.92484	1.35279	1.05542	2.11597	2.67386	4.92827	0.724249	5.63776	4.2018	8.62345
BGIBMGA003042	11.5951	7.57256	6.23287	14.8377	7.72678	22.6182	1.95745	21.2888	8.5319	18.0472
BGIBMGA003044	23.9509	18.5747	9.13778	14.4769	12.7395	20.6899	3.8686	17.4688	9.20308	13.0793
BGIBMGA003045	13.6972	12.4922	6.01746	6.7801	15.4259	11.1256	13.7857	11.8824	17.8714	12.7591
BGIBMGA003048	132.694	143.359	539.38	474.746	781.449	573.797	1333.56	620.342	803.734	884.703
BGIBMGA003049	139.824	139.318	4.96514	4.77774	12.5129	12.8895	7.26611	11.9193	11.5401	8.66034
BGIBMGA003051	12.898	7.58065	7.52724	12.4118	16.7943	25.5081	4.27646	26.757	16.8164	26.3575
BGIBMGA003053	12.0872	10.954	12.4957	17.2389	29.5176	36.5124	23.1025	42.2314	29.336	41.7945
BGIBMGA003066	140.069	163.519	49.0113	40.9548	87.7595	98.4072	152.703	118.79	123.967	111.34
BGIBMGA003068	13.4895	11.3577	6.32681	8.9902	15.4088	19.8539	8.32836	14.9747	12.8929	9.64702
BGIBMGA003069	20.5859	24.1958	10.9774	10.7926	23.6768	26.8449	26.6809	28.0945	25.8922	15.7515
BGIBMGA003070	40.3274	52.8043	28.5926	36.7056	104.552	102.096	118.638	99.1855	108.797	119.877
BGIBMGA003071	5.12116	6.39453	2.03677	2.68946	3.69728	4.61287	2.41	5.79577	5.34653	4.65111
BGIBMGA003072	9.87148	10.0472	4.65703	4.42433	9.90612	6.10533	7.66466	7.60275	12.1871	5.80937
BGIBMGA003073	2208.89	2719.29	2821.22	3006.78	5683.73	6766.67	7743.07	6787.6	7605.92	8051
BGIBMGA003079	20.7821	30.726	0.668274	0.988934	1.14702	2.1844	1.05529	1.54632	2.3882	2.23298
BGIBMGA003086	34.5404	22.612	4.45989	6.1808	5.41036	7.57302	1.97294	7.78591	5.214	7.38784
BGIBMGA003087	4.00279	4.66008	2.81742	3.91738	9.2314	7.83222	7.6682	7.56407	8.78839	5.34452
BGIBMGA003088	8.1655	9.86324	8.96036	10.1538	23.4665	25.1114	25.6528	25.5405	24.0298	29.0244
BGIBMGA003089	5.41339	5.23813	2.25581	3.32321	4.2754	5.90355	2.79666	5.84113	4.09659	3.17885
BGIBMGA003099	19.3602	13.14	0.168301	0.073366	0.133056	0.0364197	0.0894728	0.0494519	0.0294148	0.0310721
BGIBMGA003101	1.73767	1.03314	28.7493	59.5973	25.8155	71.8077	5.39604	45.0459	9.30766	15.7703
BGIBMGA003102	1.17721	0.453968	16.1867	30.6539	16.7171	38.1134	4.74649	23.1997	5.64015	9.73129
BGIBMGA003106	2.59011	1.59513	2.00868	3.89341	4.16859	8.82382	0.650728	7.12679	3.78494	6.35539
BGIBMGA003107	2.82034	1.65213	1.67992	2.10277	3.32977	5.65284	1.23915	5.62713	3.6554	5.32681
BGIBMGA003112	11.8994	9.54049	15.1413	20.055	23.2783	30.3035	23.8323	29.5482	26.4451	29.4239
BGIBMGA003114	7.8384	7.59046	7.20947	5.83842	23.0015	14.5762	25.7626	11.6797	15.7768	8.04045
BGIBMGA003116	327.367	372.107	44.8857	48.653	64.8936	81.2238	101.113	97.9451	78.0012	88.1606
BGIBMGA003118	2.44817	1.93893	2.04195	1.57795	6.16381	5.59567	8.2119	7.01572	7.29009	5.30782
BGIBMGA003119	11.6906	13.2727	4.44994	4.74349	8.62377	10.8279	12.3952	11.409	9.95209	10.5814
BGIBMGA003121	9.77629	13.8982	8.48521	9.47358	15.7255	20.2912	16.8676	26.9694	20.4979	20.1884
BGIBMGA003124	13.8064	12.4714	10.0743	9.29818	19.1777	18.6169	19.0967	16.5594	21.9214	15.7814
BGIBMGA003125	14.7088	13.6126	8.88826	8.71779	17.1621	15.4832	18.1203	14.1699	17.8896	14.4442
BGIBMGA003126	19.89	22.8253	15.2958	16.8896	42.5584	49.9058	45.7402	44.122	35.915	37.0976
BGIBMGA003127	13.6626	14.0345	10.0017	8.71116	25.0064	16.5636	29.8329	16.4501	23.1963	12.1446
BGIBMGA003130	128.459	108.635	4.16024	2.40026	0.652967	0.185347	2.81745	3.02005	0.33682	0.415097
BGIBMGA003131	109.913	92.8482	4.62223	1.89354	0.561347	0.210892	2.44803	2.70606	0.40879	0.539779
BGIBMGA003135	7.45638	7.2793	5.04158	5.75667	9.80587	11.9265	9.72969	10.7104	9.10256	10.1058
BGIBMGA003136	70.73	88.6107	22.2836	31.9819	52.2845	63.4296	45.6149	85.2668	56.1984	85.9317
BGIBMGA003137	0.222432	0.134792	4.51413	5.1237	3.53513	3.99951	1.4263	3.9416	1.56302	1.23832
BGIBMGA003138	5.38114	4.25751	23.1069	22.7225	26.4366	25.7743	13.2474	20.6441	12.9398	6.85104
BGIBMGA003141	36.5996	37.5403	21.0754	19.4263	49.5192	39.0187	51.837	33.4761	43.3015	29.1254
BGIBMGA003142	9.1727	8.66011	6.99926	7.61115	15.4737	15.203	16.1726	14.226	14.059	14.6866
BGIBMGA003143	3.71969	4.03496	2.0932	2.83002	3.85406	5.39976	3.56898	5.45041	3.89906	4.56876
BGIBMGA003146	5.39969	4.29059	1.97228	2.06497	3.45532	3.86306	1.55494	3.28143	3.94743	3.65006
BGIBMGA003149	11.344	9.6671	0.135743	0.177519	0	0.30843	0.378861	0.837591	0.249107	1.90778
BGIBMGA003150	5.28819	5.89233	2.84142	5.16808	4.37657	10.2903	1.27616	9.67323	2.51729	8.76876
BGIBMGA003151	26.3043	24.5356	26.4357	40.368	55.9357	72.8283	39.2648	79.4431	63.4232	80.8777
BGIBMGA003152	8.62277	7.48367	6.02605	4.21395	18.3021	9.40701	23.0792	10.7935	23.6992	10.8218
BGIBMGA003153	66.9196	73.1499	234.899	205.126	239.339	160.903	279.076	156.702	180.173	143.387
BGIBMGA003154	4.27659	6.13219	4.59749	5.87165	7.34841	11.1566	8.12171	12.5831	8.05606	9.70971
BGIBMGA003155	52.3534	56.5771	34.6312	36.0136	111.322	98.7336	195.355	114.995	131.998	149.009
BGIBMGA003156	33.8435	33.1588	21.9966	18.146	34.5959	27.8507	27.2703	20.3078	21.5901	17.0241
BGIBMGA003157	11.2684	15.0422	6.905	8.67662	13.5152	17.8582	13.5245	17.7296	11.7386	10.6348
BGIBMGA003158	37.6621	45.0134	29.4856	29.9255	72.7759	71.1148	94.2728	78.8274	90.8103	80.0794
BGIBMGA003160	17.081	9.80929	5.61331	4.96444	11.7636	11.4252	11.9325	13.3247	16.2854	14.4525
BGIBMGA003161	9.2565	9.27126	4.84863	5.39178	9.51659	8.69876	8.36614	8.93971	7.52748	9.98028
BGIBMGA003165	130.107	148.621	60.6556	53.5337	100.971	94.001	113.856	98.7629	97.2743	96.1498
BGIBMGA003166	39.359	39.0507	24.1633	23.2841	54.5673	49.8616	58.2208	45.5293	47.4647	41.8146
BGIBMGA003169	13.4124	11.6923	8.89794	7.75219	20.1204	15.5404	23.2627	13.9169	17.4417	15.2577
BGIBMGA003171	199.756	202.61	19.7154	19.6012	22.8498	21.3581	87.677	62.994	124.09	116.486
BGIBMGA003177	34.1165	35.0542	27.5825	28.9669	54.9758	59.5124	83.6466	77.9812	73.6416	92.7618
BGIBMGA003178	4.69251	5.72865	43.9786	43.9735	110.864	102.688	239.014	179.561	215.98	233.256
BGIBMGA003179	18.3977	9.51837	7.23963	7.13719	7.26449	7.92954	3.49718	6.3571	3.37252	2.96878
BGIBMGA003180	42.3196	30.262	20.6941	15.5494	19.9004	15.153	14.2362	11.623	8.44157	5.03427
BGIBMGA003181	40.6322	50.4954	18.2439	16.1123	31.4691	31.1047	36.3707	22.7825	27.9724	24.8789
BGIBMGA003182	3.0915	3.49912	2.48496	1.89354	4.80313	3.37883	5.84334	3.77293	4.20115	2.86374
BGIBMGA003183	12.7371	17.8251	17.8628	15.7463	29.9311	28.882	31.1171	24.9925	23.6066	25.823
BGIBMGA003184	40.9912	37.0159	22.1199	24.9729	37.9603	41.4783	30.7519	41.828	39.7957	49.4545
BGIBMGA003185	17.2791	14.7747	2.58942	3.31928	7.04053	8.47722	4.69711	10.7347	7.72945	7.5224
BGIBMGA003186	1041.47	951.571	544.51	616.921	765.997	1206.49	777.895	1049.47	788.071	945.521
BGIBMGA003187	28.3416	29.6919	13.0879	12.3604	20.4705	19.8895	23.2401	20.2986	21.3177	20.0228
BGIBMGA003188	0.796763	0.411124	1.15391	1.95938	2.02035	2.73626	0.885239	4.08195	4.43472	6.52914
BGIBMGA003189	0.562871	0	8.58809	12.7489	13.5268	33.5019	2.86893	24.2454	12.4743	9.99538
BGIBMGA003190	0.482724	0.43879	15.3419	19.4189	25.3541	52.1254	6.19076	30.3671	18.3738	11.2274
BGIBMGA003191	11.6676	8.65065	10.6408	11.6091	19.1182	21.1968	15.9071	24.0597	21.8813	29.3871
BGIBMGA003192	2.24943	1.82621	1.68971	3.89128	2.75642	7.86584	0.943199	7.9595	3.84201	5.38467
BGIBMGA003194	2.00702	1.25401	1.4893	2.04752	2.26426	5.49525	1.239	6.11165	3.99447	5.61678
BGIBMGA003195	8.343	7.87902	5.26074	6.57999	10.8391	11.7974	7.61209	10.509	9.38448	10.426
BGIBMGA003196	272.972	263.787	40.264	43.9963	59.7774	78.317	52.1939	74.8408	59.5001	89.3084
BGIBMGA003197	1859.6	2042.14	1315.25	1758.69	2464.73	3829.94	4841.26	3830.49	3689.84	5866.77
BGIBMGA003198	39.3621	33.7859	26.9116	26.7143	85.7067	60.0119	92.376	51.6555	75.1566	41.0611
BGIBMGA003201	3.97187	4.06779	3.60298	3.87515	11.0877	9.84425	10.5415	9.21134	9.49566	8.58373
BGIBMGA003202	16.4435	15.1527	11.2571	17.6553	23.3738	31.2156	20.3198	29.3196	27.1514	36.2419
BGIBMGA003203	176.23	161.91	104.365	97.617	145.453	97.9472	144.738	99.8056	196.279	123.908
BGIBMGA003204	2.7804	2.29146	1.36275	0.668308	4.64617	2.83836	3.56575	1.83942	5.15797	2.14641
BGIBMGA003205	40.4969	45.3857	18.3093	20.5846	37.9692	40.2926	37.4136	34.008	32.7856	29.2229
BGIBMGA003206	17.8494	14.4981	21.863	22.6148	31.7127	31.9636	20.7709	28.3908	25.3121	24.8426
BGIBMGA003207	12.7139	15.1236	10.6546	9.73208	21.5378	20.7823	28.7992	17.523	16.394	18.6682
BGIBMGA003209	2.836	2.04642	1.9208	3.64479	3.96016	7.73986	0.700784	7.68841	5.43715	5.1229
BGIBMGA003211	19.653	19.8995	11.9168	11.4858	28.7608	21.9616	33.1005	22.9823	27.3056	22.2055
BGIBMGA003212	137.891	160.3	103.57	109.4	151.442	182.38	211.608	173.484	127.355	191.98
BGIBMGA003214	4.52207	5.43358	4.51634	4.84798	14.3739	13.5472	21.0502	14.1633	15.3641	11.1255
BGIBMGA003215	6.21098	6.09673	3.22344	3.26443	4.52185	5.12096	2.71546	6.94329	6.92539	6.70595
BGIBMGA003216	5.99269	8.74479	5.00379	3.93428	15.9814	9.97438	29.3022	13.07	18.6751	12.0655
BGIBMGA003221	190.968	187.546	156.16	135.892	317.483	428.319	476.882	450.921	470.723	444.139
BGIBMGA003222	4.96676	3.60087	3.41297	6.58231	4.93314	11.9586	2.88656	11.6288	4.534	11.1828
BGIBMGA003223	8.26853	12.1447	6.98866	6.77888	11.4814	11.6609	17.2761	18.4866	19.7514	15.7464
BGIBMGA003224	2.15783	3.02622	40.6521	41.9563	70.1289	63.4739	17.3617	21.0126	0.823135	0.320347
BGIBMGA003225	52.7146	62.4364	55.2824	66.0006	57.2206	94.6614	63.7424	126.899	96.0678	150.203
BGIBMGA003229	4.22153	3.92697	3.60324	5.50717	6.29808	9.04936	4.08746	12.5234	7.66716	10.9006
BGIBMGA003230	2.75231	1.12764	2.04518	2.73309	3.36223	5.64954	0.661512	4.67257	3.99938	3.13531
BGIBMGA003236	28.2813	32.7965	9.29086	9.38881	19.9251	17.5462	20.0376	15.6816	19.9839	13.5957
BGIBMGA003237	29.4567	31.8797	18.7399	23.6836	50.8893	50.1737	58.878	63.6265	59.7495	65.4437
BGIBMGA003238	215.769	251.527	69.084	79.5287	135.06	175.492	157.357	185.096	139.773	186.204
BGIBMGA003243	23.7994	27.4046	9.39196	12.3592	18.5164	30.5429	19.7827	26.2143	22.1368	28.1918
BGIBMGA003255	28.0885	24.7002	11.4024	19.9124	25.6737	46.4963	16.2507	53.6593	33.2213	26.6837
BGIBMGA003259	35.084	41.2028	33.2535	38.3158	69.5166	87.6179	102.188	97.1711	72.8935	59.3609
BGIBMGA003261	23.3913	27.0343	17.1527	19.9664	23.826	30.9305	21.2571	34.8944	29.4147	35.793
BGIBMGA003267	13.1367	8.4416	77.963	109.227	39.1543	77.4579	10.6788	69.0904	28.2097	35.711
BGIBMGA003269	1.50663	0.889987	0.843547	0.659358	1.60975	1.42465	1.32601	2.31833	5.51593	1.32511
BGIBMGA003273	46.4315	43.6814	9.81133	15.9001	26.9348	31.3737	8.84839	20.2555	5.32221	2.20777
BGIBMGA003278	4.92639	5.0993	2.93664	3.29369	7.24914	6.98914	7.28552	6.85016	7.26035	4.25475
BGIBMGA003279	18.231	17.7443	14.1343	16.2557	38.9035	39.3602	41.0392	41.3736	30.5043	38.3636
BGIBMGA003284	1.418	2.30936	2.7488	5.99128	4.76887	11.7203	3.74126	15.4169	9.06125	12.9597
BGIBMGA003285	3.3456	3.06125	5.48063	8.96473	13.2603	20.9218	8.64278	24.7613	17.9045	17.9101
BGIBMGA003288	2.37163	1.84925	2.61643	3.00641	4.75957	4.92526	3.7576	4.31041	5.36089	3.02844
BGIBMGA003290	4.65946	7.47758	2.68118	2.20006	8.62687	6.30111	10.6288	7.238	8.79146	4.39499
BGIBMGA003292	145.134	83.4196	58896.5	48089.2	34747.5	24147.2	3177.11	4902.85	33.9343	6.58859
BGIBMGA003294	43.3724	44.8703	20.633	33.0649	38.6899	75.3105	37.4908	84.4146	56.6663	86.7682
BGIBMGA003295	4.48089	3.59759	5.42249	7.79192	10.165	17.3927	6.87002	16.1934	8.18398	11.4449
BGIBMGA003300	18.8498	18.0905	10.5002	14.3938	17.0028	23.6231	10.9613	24.9136	16.722	21.8586
BGIBMGA003301	139.91	174.38	48.9882	49.2321	100.563	104.619	108.843	98.3518	101.237	104.649
BGIBMGA003305	41.881	52.9723	24.8309	27.5431	54.9277	61.2668	55.3057	64.6784	48.5933	47.7493
BGIBMGA003307	12.6666	13.8412	33.5231	31.0269	47.377	43.9049	35.6639	33.8642	26.9527	14.9342
BGIBMGA003308	10.5706	11.9632	29.1372	23.3865	50.6422	40.0772	41.3303	29.3701	32.2997	15.5015
BGIBMGA003309	1552.38	1894.99	920.882	1032.69	2236.05	3268.23	3645.96	3945.16	2915.7	4725.01
BGIBMGA003311	116.523	129.872	46.1955	50.1356	111.659	107.27	135.346	120.752	142.559	133.191
BGIBMGA003312	13.9244	10.9097	14.1423	13.755	34.2548	28.0574	33.1428	26.4236	39.4058	31.0342
BGIBMGA003313	17.3311	14.5126	10.1556	7.81086	17.576	13.2206	13.19	11.0748	11.1083	7.99172
BGIBMGA003314	7.5019	4.68026	2.0148	3.51533	3.61352	5.44668	0.688997	6.72381	5.06107	4.99819
BGIBMGA003316	0.228403	0	5.0143	4.34625	5.4969	4.90176	3.41738	4.81193	8.9344	4.35156
BGIBMGA003317	5.60502	3.57928	3.05262	5.3787	4.94331	10.3101	1.62881	10.0445	5.85302	9.21204
BGIBMGA003318	18.8078	16.751	7.22035	8.06421	17.9973	13.8546	17.0549	16.2258	18.787	14.089
BGIBMGA003319	176.816	187.958	17.22	18.549	27.1751	36.6423	27.1079	42.4436	29.7504	30.9111
BGIBMGA003320	2.52704	1.85552	2.35906	2.97424	3.18285	4.87871	1.41934	3.80253	4.17365	5.37409
BGIBMGA003321	8.56606	8.66333	0.0381033	0.03322	0.0150619	0.115436	0.0177245	0	0	0
BGIBMGA003322	13.1431	4.23971	21.9103	17.192	29.5002	17.9714	9.74692	4.39827	0.526745	0.964468
BGIBMGA003323	19.5535	7.56785	0.0762067	0	0.451858	0	0.0531735	0	0.0699247	0
BGIBMGA003326	7.99123	2.50533	0	0	0	0.0584874	0	0.059562	0	0
BGIBMGA003327	68.2841	51.8838	22.8049	18.7803	30.6407	26.7164	32.4514	27.7849	25.8727	29.98
BGIBMGA003331	10.4548	12.3215	0.110435	0.0481409	0.327406	0.111523	0.102742	0	0.168886	0.0178401
BGIBMGA003334	4.36754	3.1854	1.82779	1.95483	3.91385	5.30198	2.27188	8.82396	4.95667	3.16308
BGIBMGA003335	181.429	215.205	87.606	82.7209	172.04	182.751	244.376	216.35	164.543	220.015
BGIBMGA003336	30.7437	33.6584	22.9066	23.0101	44.8218	44.0432	44.5656	42.7998	43.3887	46.0678
BGIBMGA003337	1317.78	1364.7	1475.91	1477.14	3094.04	3528.4	5263.37	3503.69	4266.18	4387.2
BGIBMGA003338	61.1097	74.064	35.7323	40.0113	96.6183	118.151	181.116	155.748	140.851	214.834
BGIBMGA003339	115.47	107.278	117.202	96.1015	261.009	199.025	455.579	256.165	379.483	339.448
BGIBMGA003340	180.213	168.388	184.611	168.056	446.087	346.125	686.422	395.675	579.308	559.529
BGIBMGA003341	30.8496	31.9768	34.6913	33.6211	54.9498	38.8389	32.0369	24.3925	22.2009	13.7263
BGIBMGA003342	0.247686	0.180115	2.57971	3.37364	7.96297	5.60292	8.17944	3.74538	8.2847	4.52283
BGIBMGA003345	113.633	84.075	0.639273	0.514471	0.0388769	0	0.0914986	0.0505715	0.0902424	0.0317756
BGIBMGA003347	50.4479	64.0881	18.9609	18.4545	35.0226	36.5546	48.3018	30.2065	32.8135	39.2068
BGIBMGA003348	30.1005	43.996	20.8025	22.2712	48.6752	50.2231	43.7943	50.8705	47.5009	29.3335
BGIBMGA003350	13.0882	11.9307	10.0131	8.112	28.9321	20.3522	29.3176	22.5927	31.4864	11.6721
BGIBMGA003351	14.9284	19.0382	10.9741	12.0713	27.566	30.6236	33.7355	28.7201	23.7149	20.6596
BGIBMGA003355	10.5706	8.88313	4.4425	6.45525	5.88707	9.16477	3.75909	9.24613	7.22086	9.4321
BGIBMGA003356	44.0762	42.392	0.723963	1.00594	0.321949	0.959559	1.13658	2.51277	2.40803	4.0787
BGIBMGA003357	5.67201	4.95416	4.92619	3.39568	4.86341	3.56561	4.16536	4.3798	6.27916	4.93943
BGIBMGA003358	39.107	50.2192	12.254	12.2582	13.1762	21.9559	14.1016	21.2307	11.7473	24.0207
BGIBMGA003360	4.09087	3.16343	3.76717	5.17791	4.12551	7.88998	2.76267	9.13196	5.85511	8.68136
BGIBMGA003361	112.551	88.153	99.0666	130.395	228.502	330.911	219.535	334.033	294.08	326.563
BGIBMGA003362	170.822	227.135	68.1961	79.9096	95.1542	136.815	120.635	168.007	109.764	108.485
BGIBMGA003364	6.11057	7.68938	7.52325	6.23697	12.5593	10.5142	14.717	10.1202	8.75212	9.00651
BGIBMGA003365	12.9162	14.633	9.56891	13.1622	23.8802	33.9958	22.9184	30.9909	19.8274	28.877
BGIBMGA003366	9.56019	13.6474	9.05043	9.67241	19.858	29.8275	39.3346	31.7585	25.7161	35.7304
BGIBMGA003367	99.9786	98.8994	203.424	180.215	310.559	221.258	431.356	239.29	290.974	268.054
BGIBMGA003373	6.30223	3.46106	2.45846	3.92515	4.25688	9.07012	2.08374	12.2847	6.80891	8.49364
BGIBMGA003374	11.267	6.24413	3.6653	4.78368	6.2269	11.5175	4.53862	14.9487	10.6376	11.4085
BGIBMGA003375	8.58704	10.5138	7.20826	8.65284	11.8015	15.1764	9.27096	10.6838	11.9941	10.8841
BGIBMGA003377	8.31465	9.9991	7.50289	8.295	15.4975	16.0944	21.2507	18.1415	15.6258	14.5326
BGIBMGA003378	2.43352	2.48869	2.46585	3.87044	5.86193	8.55551	2.1029	8.78755	5.82405	5.44956
BGIBMGA003386	26.9351	28.9537	19.5149	19.5324	32.3535	45.2809	40.6408	45.1226	49.1636	52.141
BGIBMGA003388	5.68884	5.48726	3.73797	4.51753	7.55099	8.88375	7.93248	8.41071	6.7414	5.58455
BGIBMGA003390	44.0891	44.8471	18.02	15.3074	53.0702	34.6132	53.2146	30.3691	38.4503	25.4975
BGIBMGA003391	39.4205	52.6463	25.7369	26.8409	61.1703	71.117	70.1651	62.2609	59.852	66.6977
BGIBMGA003392	7.94823	7.49442	4.37785	4.63361	7.89848	9.32358	5.3724	9.13576	7.80469	8.6627
BGIBMGA003393	1.90022	1.77453	1.99638	1.84572	5.91721	3.50777	5.01407	3.43309	6.21341	2.87064
BGIBMGA003394	32.6482	26.5998	17.4647	13.8404	30.5531	24.9401	30.0173	27.8391	32.4883	27.2872
BGIBMGA003395	30.2676	33.4001	24.8992	32.3085	35.1154	50.9937	30.363	52.5788	39.0623	62.7844
BGIBMGA003396	8.06412	9.52948	5.91132	9.24542	12.2247	15.024	9.40455	13.4063	9.27687	12.8962
BGIBMGA003397	2502.71	2660.75	2157.43	2238.71	4126.34	5390.24	7265.35	5930.4	6477.17	8542.46
BGIBMGA003398	81.8776	99.5148	52.214	59.6272	123.103	129.717	175.008	121.023	126.187	163.542
BGIBMGA003399	15.8497	18.6297	8.46617	18.2998	21.4738	47.2152	13.5405	40.0159	17.3858	28.288
BGIBMGA003401	21.4969	24.8165	17.5141	21.8477	38.4793	52.2439	32.2002	51.14	31.2798	30.9034
BGIBMGA003402	46.475	62.6857	37.1936	39.6578	51.7372	71.309	60.8073	65.6252	51.4654	68.3643
BGIBMGA003403	1.65072	1.03793	1.77743	2.73465	2.6714	7.89004	0.504043	7.08195	3.99443	10.0052
BGIBMGA003404	5.22216	2.60752	6.8452	9.71582	7.67349	9.25715	3.00999	8.80337	7.17427	5.28462
BGIBMGA003410	170.608	105.287	7.65877	15.4473	11.8839	25.3381	1.38251	12.5786	3.84586	4.358
BGIBMGA003411	956.138	717.593	30.7684	40.6086	88.6101	85.1308	20.9454	43.5087	19.1067	11.2346
BGIBMGA003412	2152	2595.6	1737.05	2158.84	3141.68	5483.39	5865.93	5335.97	4682.18	8274.94
BGIBMGA003413	13.5726	13.4945	10.1701	12.9718	24.2161	28.3166	20.88	28.4187	27.4455	22.8613
BGIBMGA003414	29.4835	34.1062	21.8868	21.2406	46.1118	52.5433	49.812	46.7756	47.2508	39.845
BGIBMGA003415	21.6714	28.5352	16.4736	13.7728	44.1252	46.3692	61.3041	38.0551	44.3692	36.2242
BGIBMGA003420	90.1781	75.479	82.0043	80.0117	81.3553	99.0971	79.8585	101.216	90.0414	120.939
BGIBMGA003421	47.4131	54.5072	39.5518	42.4275	96.7426	108.334	134.663	120.282	121.851	115.959
BGIBMGA003422	190.58	224.105	82.3581	91.6474	176.926	198.799	195.189	208.169	188.869	243.298
BGIBMGA003424	5.45797	4.02086	0.901539	0.964634	1.94384	2.35881	1.02936	1.01143	0.902424	1.66822
BGIBMGA003425	19.3821	18.5729	3.03133	2.77941	7.57114	5.82309	7.75152	5.53822	11.8406	5.12947
BGIBMGA003428	59.9807	53.3444	52.2174	66.98	93.1506	110.891	66.3457	124.38	87.922	112.863
BGIBMGA003429	21.4811	22.3227	13.2611	16.0776	22.4612	27.161	20.0494	28.8552	22.6396	28.8815
BGIBMGA003431	2.24079	1.29425	1.32727	2.48966	1.76476	5.01611	0.748368	3.95012	2.28809	2.45599
BGIBMGA003433	10.8395	9.29939	3.90407	2.64863	8.92767	4.35964	7.56793	4.41919	8.04477	4.26193
BGIBMGA003435	3.65622	3.08336	3.05555	4.37185	7.15863	10.3052	4.14519	8.16241	6.29116	6.00583
BGIBMGA003437	0.436694	0.401512	1.66063	2.49344	2.97675	3.57524	1.56641	4.05602	7.16016	7.06432
BGIBMGA003438	31.4027	34.9285	19.8724	20.3536	60.5108	71.3259	79.0609	92.8336	74.97	67.5007
BGIBMGA003439	10.9721	10.6684	5.53061	8.195	9.99273	16.3957	9.24173	15.1224	9.19108	13.8502
BGIBMGA003440	13.1712	12.7027	9.59752	11.0918	30.1436	27.7627	32.2616	27.9418	29.0027	24.2715
BGIBMGA003441	2.33553	40.6802	0.76655	0.935632	1.27265	0.309639	19.1124	0.945985	0.937813	0
BGIBMGA003442	3.72548	50.308	1.13531	2.06568	1.14731	0.643029	24.2885	0.670073	1.48558	0.0095688
BGIBMGA003443	1.59075	2.33765	1.67508	1.88192	4.05413	4.80368	5.31801	5.47334	4.56906	3.64939
BGIBMGA003446	5.15533	4.88443	3.82499	5.46789	9.71843	13.759	6.33788	15.7345	9.87551	12.976
BGIBMGA003451	15.8707	11.8649	6.91246	8.16589	13.2494	17.4619	8.16009	17.9438	15.9811	19.9786
BGIBMGA003452	1.01053	18.1736	0.361982	0.571327	0.355254	0.264706	8.3785	0.288824	0.595565	0
BGIBMGA003453	29.9806	34.4537	1.44793	1.82591	4.78324	2.89826	23.2368	8.37591	19.454	10.8765
BGIBMGA003454	2.72356	2.43999	2.53683	3.06375	9.80962	10.0582	6.5539	13.2328	7.55503	5.74971
BGIBMGA003456	26.62	23.9371	18.8634	17.1324	46.8942	30.2253	65.134	30.834	38.0468	33.5983
BGIBMGA003457	15.9506	19.028	9.43152	11.6751	14.3721	20.1394	9.77923	18.8805	15.1941	21.6794
BGIBMGA003459	28.6485	34.2554	19.6574	20.0266	33.0898	36.2448	40.5831	28.8472	39.7219	36.3939
BGIBMGA003462	30.6541	31.5458	17.0952	16.5117	31.2391	32.9577	38.6742	33.727	38.2451	32.6624
BGIBMGA003463	2.87671	3.94701	7.08722	10.6002	9.80943	16.4968	4.75661	15.0366	13.5018	19.3592
BGIBMGA003464	10.2044	7.18828	13.6264	19.7655	19.8364	34.4214	8.82972	37.3385	23.1862	32.5735
BGIBMGA003465	21.5414	21.4954	12.5736	12.1675	22.9532	20.5319	22.761	21.7594	20.8457	18.6157
BGIBMGA003466	230.694	267.587	53.8229	47.8609	99.5896	87.8824	96.9188	73.631	73.8959	86.2864
BGIBMGA003467	9.84398	8.81549	7.76615	8.57571	24.3511	20.528	29.3153	22.7234	27.7682	25.2906
BGIBMGA003468	66.8923	80.28	64.617	70.5741	199.416	187.614	208.75	175.724	183.689	139.109
BGIBMGA003469	1150.06	1123.75	584.056	794.811	858.054	1583.99	684.369	1312.81	766.85	913.783
BGIBMGA003470	11.1868	8.31419	3.29574	6.09471	5.97622	11.9302	2.30895	12.6653	7.48036	11.7231
BGIBMGA003472	28.7417	20.6016	9.21099	15.5306	19.9356	33.9083	6.34637	32.3921	26.8708	29.4653
BGIBMGA003473	4.0046	2.84398	2.39249	4.21239	4.49612	7.47091	1.54673	6.75053	4.07457	5.59747
BGIBMGA003474	78.5469	78.9474	45.8371	67.6619	88.1635	143.258	76.9307	142.189	84.8893	139.644
BGIBMGA003475	230.762	236.134	505.828	456.761	860.718	809.995	1428.78	886.305	1356.14	1417.55
BGIBMGA003480	44.4049	42.9301	24.4099	24.9177	56.2833	55.4709	49.2511	55.04	63.9893	51.094
BGIBMGA003481	74.9824	64.6941	2.11177	2.03441	4.40703	3.19315	4.78231	3.43731	3.6823	3.99539
BGIBMGA003483	16.4781	14.5992	9.06372	8.30425	17.4715	14.6113	18.5478	15.087	19.1643	13.1517
BGIBMGA003484	12.5016	10.728	9.32381	13.4628	19.9972	31.6023	13.4032	29.6571	19.892	25.2775
BGIBMGA003485	12.3613	7.63044	0.102898	0.0865069	0.0435802	0.0334002	0	0.0453518	0.053952	0
BGIBMGA003486	55.1986	46.7859	48.4202	63.6217	92.2241	103.941	45.0041	72.4596	54.9142	55.1257
BGIBMGA003488	1.55023	1.51413	1.66907	2.78551	1.51554	6.23074	0.818633	5.64499	1.79421	4.85332
BGIBMGA003490	27.3684	25.7909	21.6733	29.8133	30.4028	42.6539	17.931	39.1969	27.0638	38.4813
BGIBMGA003492	5.11011	4.85704	2.63875	3.2491	4.4772	4.61203	2.50403	4.37113	5.42354	6.06751
BGIBMGA003493	137.202	136.46	325.12	294.732	415.312	329.057	434.374	317.695	290.758	268.059
BGIBMGA003494	9.09267	6.11291	26.624	36.5308	39.0698	50.2699	16.2456	47.2144	31.6649	37.1929
BGIBMGA003496	7.22935	4.80809	6.70399	8.3075	15.6024	16.4876	7.16552	15.7448	13.4777	10.9881
BGIBMGA003497	98.0576	79.9107	27.5059	26.9684	63.276	51.495	34.4301	39.6736	47.8582	32.4305
BGIBMGA003498	2.80703	2.16921	2.02644	2.50179	5.27982	5.46701	1.45868	3.41501	0.67861	0.716845
BGIBMGA003505	8.89576	5.4762	0.623345	1.14254	1.0768	1.6431	0.616452	2.96801	3.09849	3.47764
BGIBMGA003507	7.9922	7.66212	6.21036	5.69954	8.5487	6.52285	8.92911	7.20518	11.2163	6.70951
BGIBMGA003508	24.2242	17.6156	108.474	82.2901	120.552	79.3236	203.154	90.3668	165.241	72.2179
BGIBMGA003510	130.018	121.324	1.36687	1.09665	0.169054	0.152429	0.175534	0.194037	0.0923329	0.146303
BGIBMGA003512	6.08923	4.37336	0.336794	0.496913	0.819274	0.941845	0.638717	1.11901	0.824082	0.694737
BGIBMGA003513	13.8682	15.1164	3.18392	5.46252	5.74451	9.89846	2.79286	12.2087	5.96812	10.0885
BGIBMGA003515	21.5665	23.8273	7.27645	11.0243	11.9467	25.6502	9.46939	27.9197	12.4075	20.0761
BGIBMGA003516	24.2006	29.1015	9.65285	11.0457	17.743	26.9042	14.3462	32.4613	18.1571	17.7299
BGIBMGA003518	14.865	18.697	2.025	1.70144	3.64564	3.46474	4.26082	2.67058	3.75465	3.35601
BGIBMGA003519	92.5734	112.66	21.6392	32.4508	35.2076	58.8966	23.6169	68.872	42.051	75.9394
BGIBMGA003520	104.913	121.084	48.5904	53.5937	95.8831	105.232	82.2312	91.1761	79.0544	93.7875
BGIBMGA003521	22.8575	20.7525	22.8223	24.2157	60.4943	52.8426	46.1829	47.1461	54.397	38.5891
BGIBMGA003522	104.145	121.183	80.3486	85.8636	206.425	224.472	209.274	217.125	179.92	230.793
BGIBMGA003523	20.5688	14.0509	0.238669	0.187273	0.283032	0.650753	0.066613	0.220903	0.0875979	0.2776
BGIBMGA003530	113.459	119.001	1.98112	1.57369	0.382858	0.0222292	0.143353	0.0905504	0	0.0568956
BGIBMGA003531	22.0128	27.7547	0.65009	0.483046	0.0876052	0.0447608	0	0	0	0
BGIBMGA003532	11.6955	11.8614	1.72675	1.93325	0.500878	0.439074	0.855237	0.683487	1.67939	0.473605
BGIBMGA003533	23.6629	22.4491	3.15603	3.28411	0.724385	0.51405	0.947153	0.88994	2.11741	0.624962
BGIBMGA003534	9.50943	11.3408	4.99412	7.73463	11.4883	16.2637	9.40946	15.3606	9.20991	11.9469
BGIBMGA003536	9.39588	9.73696	10.0079	8.44323	27.9636	16.6996	47.2045	20.9576	35.1566	26.7845
BGIBMGA003537	22.7507	27.2696	14.6153	13.6523	30.8786	25.3378	34.3948	23.6562	26.7769	25.2616
BGIBMGA003539	24.0084	23.1635	19.8356	24.392	47.9395	59.4674	50.0464	63.1272	52.9933	55.9301
BGIBMGA003542	16.7027	15.6857	8.25558	7.18709	15.7097	15.3408	14.9368	12.9942	14.4014	11.6306
BGIBMGA003543	2.27479	2.04962	9.71907	6.71483	42.1881	24.0624	68.7748	34.476	48.2071	30.0607
BGIBMGA003544	208.853	219.3	78.145	69.1799	175.344	164.887	302.309	184.303	250.665	260.787
BGIBMGA003545	16.0375	18.0704	10.6054	9.99922	18.5563	16.7767	16.6433	15.9289	15.197	13.431
BGIBMGA003546	4.40594	1.68791	15.5135	14.4298	12.0041	9.78163	2.8144	3.05122	11.4589	2.23671
BGIBMGA003547	13.5812	13.9679	4.7072	4.61692	0.328362	0.104858	0.0483011	0.427138	0.0317586	0.150966
BGIBMGA003549	23.0235	22.9516	11.8753	12.7967	21.2417	22.145	22.9435	23.7948	22.3499	24.1638
BGIBMGA003553	2.56087	2.25726	5.55939	7.03719	7.32314	7.73376	2.21662	3.80041	0.386673	0.0628399
BGIBMGA003554	6.86075	5.45422	4.09668	5.06834	6.47754	10.5987	3.24868	8.82731	5.79956	7.22301
BGIBMGA003555	13.7467	12.3405	7.43571	13.669	12.3414	22.3212	5.30406	18.2874	9.77051	16.1979
BGIBMGA003556	4.80811	3.85343	3.99129	5.41822	5.81357	7.64772	3.29198	7.44525	5.87158	6.98558
BGIBMGA003557	4.72156	3.38145	4.10898	4.5445	6.76615	8.09142	3.96473	9.65267	8.46693	6.99816
BGIBMGA003559	2.29946	4.73775	3.81548	2.91708	5.56885	8.71383	2.94897	9.77944	7.75597	8.02228
BGIBMGA003560	7.04427	5.15578	3.22281	6.18455	4.32035	11.8331	1.12436	8.10572	4.69285	8.25078
BGIBMGA003561	15.3384	11.5703	7.0357	13.1814	10.5926	22.3112	3.62853	22.438	12.4062	22.7414
BGIBMGA003562	113.25	133.444	49.9717	44.9676	109.084	106.494	150.118	101.806	121.581	107.486
BGIBMGA003563	24.4658	27.4462	7.77991	10.5558	15.7611	18.6101	18.683	17.4519	11.0053	18.7891
BGIBMGA003564	12.5257	20.3704	79.9767	101.472	155.546	206.716	133.211	218.825	112.166	162.9
BGIBMGA003567	91.6791	45.4725	0.118313	0.0884144	0.140305	0	0.165107	0.130364	0.0930515	0.0491472
BGIBMGA003568	5.56166	3.04934	0	0	0	0	0	0.0782186	0	0
BGIBMGA003570	7.24925	6.54353	6.27177	7.16913	11.7899	10.0985	4.44098	7.16655	5.92527	4.75063
BGIBMGA003577	0.749515	6.94803	0.062054	0.182591	0.31275	0.211495	3.29068	0.143587	0.284693	0.0300734
BGIBMGA003578	7.26095	5.61947	4.32882	4.40884	13.1589	10.2664	11.9983	12.586	16.8763	12.0508
BGIBMGA003583	54.0144	60.169	33.9061	31.0327	63.2522	60.567	78.8674	59.5489	71.292	60.7737
BGIBMGA003584	136.715	172.571	62.9848	84.8176	114.125	193.878	71.0692	192.242	145.822	157.014
BGIBMGA003586	30.6507	31.1802	23.7834	25.6564	53.0968	52.2591	62.2665	56.6432	49.5366	52.212
BGIBMGA003587	393.138	381.56	2160.98	2507.33	3325.14	4321.35	1649.03	2549.03	445.595	561.415
BGIBMGA003588	3.68355	3.38451	1.631	2.57913	3.7203	4.21009	1.55609	4.98062	5.20738	4.51677
BGIBMGA003589	9.8698	12.704	3.08083	3.50347	2.21251	3.42035	0.54743	1.22502	0.421396	0.667708
BGIBMGA003590	43.1435	48.1207	37.0146	37.3471	77.3774	97.2975	67.7114	51.396	65.4673	40.5799
BGIBMGA003591	169.159	210.225	3.67305	3.46685	1.93169	2.95125	2.5406	2.56204	1.52395	2.04322
BGIBMGA003592	169.407	227.341	3.69029	3.56924	3.64686	4.71652	3.48687	3.14282	2.39848	2.83169
BGIBMGA003593	11.2246	3.90754	0.22862	0.837144	0.271115	1.03892	0.255233	1.34015	0.503458	0.97501
BGIBMGA003594	8.15973	4.8794	0.384209	0.523215	0.553526	1.13031	0.172814	1.02862	0.943983	1.04026
BGIBMGA003595	14.3406	14.0082	5.24532	5.73421	15.9881	9.49731	21.6165	10.4304	17.8981	8.85746
BGIBMGA003596	13.0517	12.1595	26.5531	28.4642	39.7694	34.7387	44.1923	36.1335	40.7571	36.6022
BGIBMGA003597	12.3668	6.16065	20.3897	40.4783	10.8653	40.6655	3.08058	41.4127	10.4979	47.1182
BGIBMGA003601	5.12021	3.45274	2.83034	6.18185	4.41697	13.1448	1.6183	9.67209	4.47265	6.42019
BGIBMGA003602	10.1933	10.7615	6.50999	7.6733	16.4717	20.5146	13.5835	19.2339	19.5425	14.2896
BGIBMGA003603	50.8547	76.3994	1.08595	1.16195	1.11219	1.71973	1.10214	0.98988	0.181168	1.05257
BGIBMGA003606	33.4857	27.8091	36.2392	44.7047	46.3607	67.2895	22.9936	46.3166	29.2661	35.3758
BGIBMGA003607	41.2982	48.3167	41.6242	49.2976	55.7503	80.8743	47.4819	77.652	45.1497	52.6927
BGIBMGA003608	5935.26	6798.48	6289.83	7109.02	9909.38	15468.9	13472.2	16122.7	13147.5	17697.3
BGIBMGA003609	55.1732	53.9014	37.2923	33.9869	114.614	97.7255	200.831	125.829	192.356	199.916
BGIBMGA003610	9.61993	9.56962	5.24315	12.5875	14.7728	64.0012	3.36469	46.4918	6.35606	14.0961
BGIBMGA003611	253.32	213.864	3.93334	5.45698	20.9292	22.1227	12.5054	21.4212	28.4335	22.3111
BGIBMGA003612	159.599	119.077	2.54635	2.74237	8.82214	11.5714	6.47984	11.553	17.5005	12.6792
BGIBMGA003613	211.579	165.864	3.78818	4.4256	13.2972	14.8429	12.7579	14.3364	19.9285	16.2047
BGIBMGA003614	152.937	116.278	2.33081	3.22133	10.4594	8.22479	10.4603	10.8274	16.9149	14.6589
BGIBMGA003618	5.49441	4.64122	1.40259	1.81202	3.63909	3.28348	2.33693	3.14711	3.72831	2.64481
BGIBMGA003620	5.72681	2.91414	2.57846	4.73385	2.51649	5.64213	0.607642	5.49897	3.35993	4.92978
BGIBMGA003624	7.88764	6.01508	0.135743	0.266279	0.241462	0.30843	0.284146	0.261747	0.0622766	0.197357
BGIBMGA003625	9.24146	8.38556	0.131062	0.171398	0.0888135	0.510504	0.235155	0.259942	0.0343595	0.362955
BGIBMGA003627	9.02508	10.7483	5.27973	12.1772	11.583	26.6829	5.76037	26.5438	8.58798	21.4003
BGIBMGA003630	6.23803	3.75876	0.261891	0.236201	0.813909	1.42267	0.10082	1.89459	0.116008	0.0787785
BGIBMGA003631	14.3625	26.794	1.68925	1.8271	3.9161	3.55927	3.22586	4.13407	5.24435	4.21027
BGIBMGA003632	29.778	31.6	8.37229	10.3992	13.7088	17.5108	11.928	20.7506	19.2857	18.0295
BGIBMGA003634	3.89753	3.48199	3.53488	3.85055	5.68837	7.90315	4.0299	9.43343	7.34795	9.23594
BGIBMGA003635	2.41572	1.48959	2.53162	4.67608	3.8682	10.1524	0.76999	8.92874	4.32819	8.98157
BGIBMGA003636	2.89436	2.48949	6.11347	7.9482	7.97056	9.53128	5.21363	7.5004	6.10157	7.22504
BGIBMGA003637	47.9462	47.6373	28.2685	26.0066	51.4314	47.344	57.2554	43.293	47.0189	48.3523
BGIBMGA003638	1.02167	0.341584	2.05048	4.19872	3.58343	8.33718	0.414159	10.28	3.71339	9.49273
BGIBMGA003643	57.294	70.5442	123.539	140.426	156.743	169.822	76.2413	78.4543	57.1284	60.8485
BGIBMGA003644	5.62744	5.55082	2.83327	3.44855	6.05188	5.90763	4.07295	5.84504	5.41868	6.70831
BGIBMGA003645	22.607	17.366	10.2699	12.5515	16.8885	23.8911	9.82875	19.5597	18.2014	15.0868
BGIBMGA003647	12.7241	9.5278	19.6549	19.1332	38.7093	42.002	18.5174	38.7618	45.503	41.1749
BGIBMGA003648	3.57639	3.02423	3.02927	3.97695	5.37919	8.96332	3.12672	9.88463	6.95608	8.08585
BGIBMGA003651	4.8077	3.27351	4.21967	2.43455	12.2157	3.88524	7.79372	1.91449	7.74366	1.00245
BGIBMGA003652	123.277	132.252	29.2383	40.9352	67.5212	100.531	50.6515	97.8997	66.069	101.867
BGIBMGA003653	7.58931	8.73337	3.40161	4.11245	8.56112	9.19323	10.8941	9.64527	9.90251	9.6777
BGIBMGA003654	2.95287	1.3456	1.5245	1.545	3.70418	4.51008	0.67862	4.25699	5.71029	2.89167
BGIBMGA003655	629.423	879.34	23.6461	29.1332	6.29388	6.92736	2.86014	5.86314	5.12247	5.0627
BGIBMGA003656	92.7437	106.997	29.955	36.5092	66.2564	84.0777	113.369	155.811	181.439	214.002
BGIBMGA003658	7.47291	8.30229	1.74009	1.85421	2.59852	2.26487	9.56934	4.3346	11.8034	11.1941
BGIBMGA003659	4.0757	2.42867	5.42756	8.22046	5.77837	12.1878	2.95225	12.6391	10.5331	15.0847
BGIBMGA003660	39.3066	51.178	2.90366	3.87385	1.72169	1.25921	2.48353	2.58276	3.82456	1.41856
BGIBMGA003661	3447.32	4235.78	96.4662	96.876	13.3488	2.12253	0.890799	7.18107	0.114285	0.392355
BGIBMGA003663	23.1156	23.8012	8.97133	9.70559	24.2028	20.2355	17.8807	18.2839	25.3964	18.9991
BGIBMGA003667	13.8497	11.7748	23.6858	33.6503	41.6594	64.8933	21.2528	66.7449	26.0191	29.7889
BGIBMGA003668	27.2819	25.4807	18.8111	15.0466	46.1691	30.724	59.2401	25.5015	40.0218	25.453
BGIBMGA003669	198.238	187.112	211.628	212.893	401.372	441.464	571.254	430.818	434.165	579.561
BGIBMGA003671	63.9722	73.9159	43.6653	50.8821	78.5065	95.7053	62.8982	112.668	82.6939	68.6675
BGIBMGA003672	5.54184	1.94089	13.6778	12.8466	13.4547	13.7637	1.87586	9.90198	12.6002	10.6194
BGIBMGA003673	10.8714	6.30151	18.7507	14.5329	22.794	19.4653	7.8298	13.0106	22.7849	13.1922
BGIBMGA003674	99.0933	114.519	16.5064	16.0394	29.8769	30.7317	33.5181	29.7985	30.1976	30.5616
BGIBMGA003676	5.1146	4.56466	0.796071	0.92791	1.76495	0.987412	16.1889	6.8698	13.7726	9.27043
BGIBMGA003681	9.66739	5.62056	12.4303	33.4049	31.0691	83.5515	5.29929	79.8187	25.1676	76.7117
BGIBMGA003682	9.24834	6.70873	12.9092	30.0001	31.6932	82.0762	7.01122	83.9609	28.7163	84.8649
BGIBMGA003685	40.2145	42.4149	30.9712	34.2655	72.2917	62.311	55.4532	63.5899	71.8384	54.7841
BGIBMGA003688	44.3713	33.0756	6.5529	5.42094	12.613	8.44099	17.2155	7.31337	13.8703	8.6491
BGIBMGA003693	1.0704	1.27056	13.7581	15.1852	30.3058	27.369	10.272	14.4313	1.13213	0.401368
BGIBMGA003694	3.67482	3.96971	559.919	470.652	935.339	746.101	276.921	262.996	6.92353	0.434864
BGIBMGA003695	16.4488	17.9671	1785.18	1501.34	2494.65	1775.72	628.965	479.894	15.6892	2.73668
BGIBMGA003697	11.2353	8.97319	1.81952	2.40463	4.29265	5.38615	2.3961	4.99095	2.77471	2.24175
BGIBMGA003698	10.43	10.2953	9.51103	8.02287	18.4808	16.434	22.1787	17.6251	19.6452	23.1864
BGIBMGA003699	34.9114	35.3311	18.8736	21.3574	37.7554	37.6173	29.933	35.7372	27.8381	29.2434
BGIBMGA003701	15.7333	16.2962	13.9545	12.8007	35.3284	28.6321	44.5301	26.2917	29.3009	26.8907
BGIBMGA003702	33.5365	35.1333	23.5621	31.4783	52.5003	59.9781	57.2796	67.2059	57.0062	81.0855
BGIBMGA003703	0.389072	0.335197	19.7014	11.9246	21.5158	11.2673	11.9432	8.20701	14.645	4.58955
BGIBMGA003704	18.7377	9.49868	17.092	15.7619	31.4827	23.5257	13.9184	24.6192	45.4534	29.3386
BGIBMGA003706	1.00414	0.657835	3.0552	4.72932	5.76735	7.55579	1.10214	5.12974	4.53875	2.53825
BGIBMGA003707	1.23007	0.414119	2.19806	3.07986	3.972	5.23216	0.876402	3.14853	2.97727	1.36961
BGIBMGA003708	2.03025	0.938114	6.34561	5.70604	10.9016	9.46495	3.47162	6.19105	9.43373	3.777
BGIBMGA003709	1.72377	1.07443	4.85297	5.95191	19.2853	20.7774	24.9752	27.6466	17.6732	16.5303
BGIBMGA003710	14.7373	10.957	5.93713	7.71473	11.607	15.6882	8.3912	17.1761	12.5315	13.0353
BGIBMGA003711	7.12479	7.56744	6.53343	3.93155	26.4577	9.556	21.8191	7.85099	15.0306	6.55059
BGIBMGA003713	10.5337	10.4752	9.04954	13.0519	19.8689	25.9277	12.9895	18.9056	14.0449	18.5452
BGIBMGA003714	0.0949858	0.263134	1.57956	2.52774	3.27803	5.43072	1.37768	5.49844	2.59357	2.41738
BGIBMGA003717	112.861	93.341	14.0786	12.8076	29.9187	23.778	29.2576	36.8416	68.3698	48.4725
BGIBMGA003718	134.482	135.093	499.248	613.073	695.573	707.185	982.696	1138.84	1258.52	1671.43
BGIBMGA003719	25.3215	26.5155	87.6901	79.5287	52.0178	34.9554	234.245	102.844	303.483	267.879
BGIBMGA003721	5.58233	5.23051	2.42943	1.88606	5.1919	4.14816	6.75661	3.68143	5.19875	3.69439
BGIBMGA003724	81.0954	87.0523	0.637821	0.373914	0.951991	0.707957	1.53463	0.712482	0.928316	0.335756
BGIBMGA003725	86.3085	90.4908	56.1556	67.5765	93.0604	116.118	81.789	107.766	72.0643	105.847
BGIBMGA003726	2352.32	2524.11	1997.18	1941.87	4046.08	4203.17	5138.61	3565.64	5187.51	3502.51
BGIBMGA003727	87.2817	98.0201	24.6694	25.2795	58.1348	52.1243	78.2721	52.1248	57.6155	44.0774
BGIBMGA003729	23.5512	19.3155	10.7768	9.15383	23.5863	15.2516	24.593	16.0963	23.5027	18.7975
BGIBMGA003730	15.8393	13.5206	7.1375	10.4891	11.4566	19.9033	5.60903	16.5433	8.93063	14.5176
BGIBMGA003731	42.5789	24.8693	0.887148	0.721573	1.62939	2.00755	0.55862	1.75237	0.337519	0.193998
BGIBMGA003734	2.69933	4.01696	2.77374	2.53233	6.73378	4.87542	8.94661	3.75402	7.63527	4.66681
BGIBMGA003737	9.63514	9.16584	7.35101	6.33608	16.7744	15.2686	16.2425	14.2176	17.2203	13.7644
BGIBMGA003739	25.3995	29.6109	13.0534	20.5443	15.7581	29.5537	17.5198	27.6292	29.408	41.8325
BGIBMGA003742	23.7269	16.9467	10.04	12.4433	15.6988	25.8132	9.25921	28.3247	16.6728	28.161
BGIBMGA003744	6.42532	4.60082	1.41399	2.89948	4.31948	8.34474	0.915582	9.73699	4.8991	6.97326
BGIBMGA003745	7.37361	128.688	1.04251	2.61309	2.36954	0.657983	63.1638	2.54628	0.956569	0
BGIBMGA003752	7.02406	4.95595	3.03054	5.38338	4.49231	7.95701	1.40972	9.5836	5.74683	9.22833
BGIBMGA003753	17.3855	28.5499	9.04129	6.49478	14.2455	14.1241	27.7025	18.618	18.098	17.7051
BGIBMGA003754	3.03747	2.32902	9.82691	7.76041	25.4744	26.8587	22.3922	18.7108	20.081	13.8042
BGIBMGA003758	306.343	339.663	183.472	257.924	313.515	503.491	298.176	495.945	293.169	402.435
BGIBMGA003759	23.7259	31.0894	16.5251	24.5567	31.6531	53.1602	30.9258	55.9727	27.1434	52.5707
BGIBMGA003762	35.2675	45.6704	19.9771	26.5471	46.0801	57.6224	63.4687	67.538	46.4867	82.8715
BGIBMGA003767	34.1896	31.8046	24.6416	40.378	34.5161	63.666	19.7943	63.843	32.3285	54.2397
BGIBMGA003771	4.58015	2.1998	6.17903	5.95045	12.8651	13.209	7.44084	12.7146	16.0225	14.0834
BGIBMGA003774	0.765062	0.287765	1.1314	1.63813	1.29379	3.30522	0.902219	4.08277	2.59534	5.62022
BGIBMGA003775	4.06955	4.24758	2.11009	3.63698	3.75869	6.20537	1.97131	6.047	4.52037	5.53668
BGIBMGA003776	8.02671	7.41284	3.49317	4.76104	7.50486	8.91628	5.52366	11.5294	8.97044	8.50849
BGIBMGA003778	4.14121	2.63648	3.17145	5.45469	8.50238	11.982	5.42461	13.687	12.7271	16.5421
BGIBMGA003782	2.3338	0.680277	2.17189	2.21899	2.97803	5.00342	1.1208	5.20004	3.59129	5.59177
BGIBMGA003783	1.29688	0.676168	1.52351	3.42112	2.39559	6.51739	0.530864	5.51842	2.22154	3.21674
BGIBMGA003784	2.32177	1.6142	1.86275	3.38108	3.6544	8.00855	1.85206	8.65384	4.56748	4.38586
BGIBMGA003785	134.275	143.033	72.5991	63.2064	85.7157	99.2678	70.2763	72.6359	65.3124	72.3325
BGIBMGA003787	10.9278	9.51533	5.72504	11.6555	12.2813	28.5631	7.66663	26.8993	13.8898	21.4997
BGIBMGA003788	20.211	17.4967	9.20712	13.4628	10.1233	19.95	7.12407	25.5355	15.2554	24.7873
BGIBMGA003789	2.36094	2.35543	1.4663	3.4747	2.49715	7.21444	0.600024	8.33339	3.35851	8.04654
BGIBMGA003791	6.82996	6.63651	4.77966	4.10813	13.8672	13.4101	7.34126	13.4015	16.2738	10.3436
BGIBMGA003799	1.06675	0.81988	2.72981	4.42984	9.23905	9.05482	4.72708	6.11672	4.27823	4.07508
BGIBMGA003800	19.5643	20.5678	17.1443	23.7013	98.1296	138.028	160.769	162.285	93.9754	81.6766
BGIBMGA003802	2.5089	1.47803	2.79695	2.74807	15.0844	13.2481	9.65269	12.4035	10.8368	4.95992
BGIBMGA003803	15.6897	17.3285	6.83623	10.8054	10.0546	16.9679	5.85068	15.8684	9.22727	11.7371
BGIBMGA003805	190.218	235.741	67.1286	94.7393	126.136	214.862	101.754	197.341	75.0466	193.063
BGIBMGA003806	8.20149	9.73257	3.80662	7.59998	6.86156	16.3182	4.83408	19.4693	8.72431	14.3198
BGIBMGA003807	13.5658	13.9072	6.50566	8.16753	13.2934	14.2816	12.6264	17.4157	12.5265	14.6486
BGIBMGA003808	19.6396	20.332	5.41911	5.0515	8.507	9.15176	7.87834	8.38137	4.95941	5.33484
BGIBMGA003809	3.55559	2.23161	2.51226	4.55722	5.65093	11.0237	2.84994	13.1514	6.63293	14.5003
BGIBMGA003812	19.1809	17.9524	9.18671	9.77595	16.2992	15.77	9.12999	15.8947	14.1435	12.1816
BGIBMGA003814	2.98726	3.27679	1.04251	2.12077	2.23218	3.55311	1.55586	5.1819	2.25857	3.05946
BGIBMGA003815	91.6906	102.831	24.7839	28.4584	49.6444	70.377	87.5787	105.467	79.5977	91.4172
BGIBMGA003817	374.961	332.809	2.97728	2.09654	2.75213	3.1685	3.21733	3.29737	1.93331	2.03484
BGIBMGA003820	33.694	52.2635	19.245	24.152	50.5908	66.452	75.4712	73.8411	54.7441	74.4465
BGIBMGA003822	12.5474	17.1076	11.9446	16.2763	36.8237	50.5788	54.7613	61.4967	43.4323	51.0819
BGIBMGA003824	11.762	16.0643	3.29213	3.58776	6.34409	8.03432	4.59419	8.32301	6.37713	9.30692
BGIBMGA003825	41.8277	50.5207	8.55032	10.8138	18.2611	20.9141	16.4808	25.8396	19.6704	20.4261
BGIBMGA003828	198.346	232.513	82.9328	84.0295	112.177	123.6	136.297	118.912	109.024	165.075
BGIBMGA003829	1396.65	1608.29	545.601	577.301	885.6	1393.61	1272.52	1721.4	1459.36	1770.74
BGIBMGA003833	27.1613	18.6052	28.2388	54.8386	60.1207	137.713	19.4546	147.757	70.6507	146.148
BGIBMGA003835	13.9051	12.6599	0.0513449	0.0805762	0.0243555	0.0622207	0.0859827	0.0475229	0.0565348	0.0497668
BGIBMGA003836	23.4397	24.8472	13.6594	12.3879	27.3075	18.3918	27.8258	16.3885	29.2925	19.073
BGIBMGA003838	15.7111	13.1372	11.2592	7.75422	25.4873	17.5799	25.4	18.0262	22.9117	13.4186
BGIBMGA003839	3.41799	2.2616	2.03747	4.95898	3.72496	6.30121	1.6586	6.39516	3.012	3.25028
BGIBMGA003840	143.765	205.582	76.6831	106.814	173.721	282.829	165.005	259.271	137.648	220.194
BGIBMGA003842	45.5631	47.4156	40.4624	45.6531	44.87	53.4581	30.7086	43.8861	28.4985	26.7113
BGIBMGA003853	0.597054	0.289448	0.365792	0.717552	3.63294	6.30279	0.574274	5.43112	0.167819	0.398868
BGIBMGA003854	2.80534	1.70931	0.997896	1.30501	11.8756	14.1022	3.506	8.58417	0.667875	0.523439
BGIBMGA003856	2.69057	1.10166	1.29942	2.31837	3.01586	6.17211	0.751246	5.21168	3.93461	6.20745
BGIBMGA003858	1.97717	1.67741	2.09145	3.60144	1.52628	4.30055	0.911248	3.76642	1.71932	5.38438
BGIBMGA003861	3.35594	7.04624	1.84611	3.50305	2.01755	5.26387	1.26287	4.69051	2.45785	3.54365
BGIBMGA003862	3.98733	1.74757	4.72689	9.73295	5.84603	14.2691	1.32086	18.5465	10.8974	19.435
BGIBMGA003864	44.9918	68.4085	0.294294	0.123157	0.0558394	0	0.0657104	0.163432	0.108014	0.0342299
BGIBMGA003874	24.4531	21.9211	9.50772	10.0503	20.6408	28.735	28.5073	44.5622	49.1106	33.373
BGIBMGA003882	0.55487	0.582828	1.33146	5.03846	2.73237	13.1883	2.372	13.1684	1.83689	6.26049
BGIBMGA003884	7.78434	7.39588	0.149786	0	0.0355254	0.0453782	1.42138	0.138636	0.10995	0
BGIBMGA003885	41.2089	44.7256	21.4352	21.1458	49.5775	43.1852	65.1456	41.5992	51.2773	34.3008
BGIBMGA003886	9.22556	10.2702	6.90818	9.30801	14.2744	12.684	9.34829	14.0473	10.6606	5.52915
BGIBMGA003888	0.0688908	0.0278315	0.0351723	0	0	0	1.64429	3.60808	10.7469	13.4661
BGIBMGA003891	1.53617	0.633167	1.67655	4.97054	2.37226	9.27814	0.259221	12.3655	4.09059	9.68086
BGIBMGA003892	57.6141	56.7081	68.492	84.0236	101.312	122.775	107.769	148.957	117.593	142.409
BGIBMGA003894	0.201612	0.09774	5.43487	3.80952	8.7033	11.0547	14.7092	28.2637	77.7496	40.257
BGIBMGA003897	2.03713	0.887537	1.32557	3.10034	1.83798	5.12795	0.234787	5.45024	4.29446	8.99872
BGIBMGA003899	6.20376	5.15578	3.09947	4.26047	5.52679	6.51129	2.11531	7.81752	5.52186	5.98648
BGIBMGA003900	4.29554	2.93384	2.0174	2.30552	4.61236	4.79034	2.51095	5.2989	4.53603	4.29835
BGIBMGA003909	31.0586	34.0085	10.2567	12.112	17.8136	31.16	22.8852	29.3415	22.6852	34.8136
BGIBMGA003910	3.76599	3.51531	6.23361	10.8172	7.27521	14.2812	3.37531	16.2732	7.47967	10.7581
BGIBMGA003913	5.07016	5.74707	4.13427	4.29243	11.0312	7.34149	14.7159	7.067	11.4317	6.53878
BGIBMGA003915	25.7159	18.1795	1.62424	2.93464	1.97684	4.37846	1.08113	3.4369	2.1767	2.7706
BGIBMGA003916	1.18008	0.507505	1.28273	2.96104	2.00516	5.77023	0.596685	5.92122	2.81764	4.97321
BGIBMGA003920	0.346256	0.339722	7.26068	7.03472	0.584001	0.382548	0.140972	0.701239	0.0463454	0.073435
BGIBMGA003921	15.553	8.40202	9.34258	10.3018	19.828	26.3977	13.5428	24.5693	20.9724	27.9515
BGIBMGA003922	4.05887	2.2389	3.56668	4.37773	4.37142	8.9039	2.72502	8.23759	7.45949	11.0085
BGIBMGA003923	1289.08	1431.68	1102.21	1171.32	2024.34	2464.02	3535.66	2730.62	3020.8	4168.64
BGIBMGA003924	74.5282	72.7074	58.9541	67.0416	85.2266	115.918	81.7794	133.501	112.821	158.587
BGIBMGA003925	5.6185	3.89116	0.86056	0.643089	2.33261	0.496591	2.74496	1.58036	2.85768	0.516354
BGIBMGA003928	4.29906	2.51679	1.44574	2.47507	2.33401	4.88262	0.683211	5.24096	3.06917	4.25804
BGIBMGA003929	2.62233	1.71859	61.1402	44.8614	95.4733	70.0347	134.127	70.8854	186.618	93.3037
BGIBMGA003930	7.22961	5.73459	9.22772	8.32962	11.797	12.3755	4.27151	17.29	16.2732	20.7241
BGIBMGA003931	8.20949	7.86936	12.8027	7.62399	26.8404	11.6879	28.8732	18.1625	51.1848	13.628
BGIBMGA003933	9.73695	11.8927	3.77909	4.90427	8.51662	10.769	10.103	13.0664	11.16	11.6905
BGIBMGA003934	13.3258	15.212	6.1755	6.68443	15.3087	17.1763	19.4999	20.3713	18.9201	15.9787
BGIBMGA003936	0.495612	0.934382	0.590417	0.882427	1.85043	4.2162	0.941636	5.46467	1.23828	4.1694
BGIBMGA003948	2.82457	1.01175	3.66944	5.22251	6.0651	6.48697	0.782165	4.79588	6.99106	5.37319
BGIBMGA003949	16.33	14.4788	12.5316	14.7294	23.8261	25.6594	12.6064	22.3753	22.5739	21.0265
BGIBMGA003950	11.7737	15.5542	4.61435	4.49477	10.6492	8.38541	23.2777	13.2097	21.3645	14.4453
BGIBMGA003953	4.92288	4.9288	2.00797	3.13506	3.57181	5.40043	3.34542	5.43644	3.9481	5.02452
[truncated: 5,423 more rows]
