# Supplementary material for: Transcriptomic Analysis of the Anterior Silk Gland in the Domestic Silkworm (Bombyx mori) – Insight into the Mechanism of Silk Formation and Spinning
Source: PLoS One. 2015 Sep 29;10(9):e0139424. doi: 10.1371/journal.pone.0139424 (PMC4587926; doi:10.1371/journal.pone.0139424)
Supplement: S4 Table — (XLSX) [file pone.0139424.s007.xlsx]

## Sheet: S4 Table
S4 Table Numbers of expressed genes in different parts
samples	number of expressed genes(RPKM>5)	number of high expressed genes(RPKM>50)	number of high expressed genes(RPKM>100)	number of high expressed genes(RPKM>1000)
列1	列2	列3	列4	列5
ASG-M	5592	1314	773	137
ASG-F	5339	1371	781	145
AMSG-M	4467	850	481	114
AMSG-F	4952	936	503	113
MMSG-M	5686	1555	821	136
MMSG-F	6241	1712	896	151
PMSG-M	4870	1542	848	141
PMSG-F	6246	1701	894	151
PSG-M	5809	1478	765	123
PSG-F	5803	1523	847	134
