# Supplementary material for: Transcriptomic Analysis of the Anterior Silk Gland in the Domestic Silkworm (Bombyx mori) – Insight into the Mechanism of Silk Formation and Spinning
Source: PLoS One. 2015 Sep 29;10(9):e0139424. doi: 10.1371/journal.pone.0139424 (PMC4587926; doi:10.1371/journal.pone.0139424)
Supplement: S5 Table — (XLSX) [file pone.0139424.s008.xlsx]

## Sheet: S5 Table
S5 Table Genes with expression gradient from ASG to PSG
Gene ID	ASG--M	AMSG-M	MMSG-M	PMSG-M	PSG--M	ASG--F	AMSG-F	MMSG-F	PMSG-F	PSG--F	Gradient
BGIBMGA009094	417774	49570.4	17069.8	1878.03	85.5204	424835	40337.1	11909.9	4682.48	79.4234	descending(A-P)
BGIBMGA009095	61296.3	30425.8	8852.9	1048.47	50.6137	56535.1	21604.3	6525.29	2074.64	19.1745	descending(A-P)
BGIBMGA008538	6384.73	28.5477	2.01256	0.140972	0	6321.87	16.8569	0.765097	2.18163	0.724559	descending(A-P)
BGIBMGA013236	3021.31	18.1666	2.63705	1.55161	1.78103	3142.59	10.3755	1.49866	1.83143	1.59826	descending(A-P)
BGIBMGA000453	1692.08	22.7378	3.43412	0.374184	1.47619	1490.72	14.7977	1.46219	1.48905	0	descending(A-P)
BGIBMGA008164	1483.96	474.009	376.272	190.287	81.8119	1366.16	226.458	171.407	73.8	22.564	descending(A-P)
BGIBMGA006287	1432.95	11.9872	1.23826	0.174859	0.076648	1811	7.21002	0.126535	0.32215	0.080967	descending(A-P)
BGIBMGA008090	1296.25	317.049	279.831	42.8072	23.9142	934.066	344.556	277.669	64.5219	17.3463	descending(A-P)
BGIBMGA008354	1133.91	2.67531	0.443479	0	0.052791	822.877	1.20384	0.08715	0.044376	0.055765	descending(A-P)
BGIBMGA000335	1113.14	9.73165	0.887732	0.082473	0.036152	995.709	8.41144	0.268565	0.486221	0.190942	descending(A-P)
BGIBMGA011761	1036.49	3.57567	0.125639	0.073924	0.097212	1002.82	1.07378	0.120363	0.408581	0.333741	descending(A-P)
BGIBMGA006371	991.24	6.76915	0.949621	0.32158	0.095149	1061.98	8.29491	0.349063	0.63097	0.217773	descending(A-P)
BGIBMGA011573	850.451	3.04513	1.16831	1.93727	1.39705	730.881	1.81546	0.2035	0.552637	0.737883	descending(A-P)
BGIBMGA007038	828.697	7.81726	0.931597	0.2472	0.183738	731.427	6.42595	0.361658	0.510871	0.238881	descending(A-P)
BGIBMGA004421	782.785	8.37859	2.65103	0.836982	3.06849	540.717	11.8604	1.48666	2.69151	3.84033	descending(A-P)
BGIBMGA014323	763.54	12.9442	1.65389	0.466291	0.399904	821.224	21.2216	0.352098	0.560261	0.309786	descending(A-P)
BGIBMGA011226	612.446	3.71269	0.859858	1.67706	1.3183	490.928	2.90616	0.335602	0.70425	0.488053	descending(A-P)
BGIBMGA009958	563.869	3.44788	2.67218	1.43967	2.64053	468.36	2.91132	1.52159	2.76405	2.57879	descending(A-P)
BGIBMGA010483	527.909	1.36374	0.089846	0.105729	0.023173	500.031	0.396322	0.019127	0.136352	0.048957	descending(A-P)
BGIBMGA000273	519.085	1.76696	0.174616	0.359597	0	596.906	1.49237	0.613374	0.738216	0.03568	descending(A-P)
BGIBMGA006176	511.385	2.5348	0.304569	0.171413	0.020492	494.425	1.08063	0.101488	0.172255	0.270583	descending(A-P)
BGIBMGA009073	456.72	187.774	36.8422	7.51134	1.03975	438.092	108.24	15.9489	12.6731	0.457638	descending(A-P)
BGIBMGA010214	406.625	2.34036	0.431965	0.355828	0.250673	256.096	1.09563	0.358649	0.407382	0.220664	descending(A-P)
BGIBMGA001161	394.157	2.93205	1.15902	0.252574	0	447.637	1.37282	0.27416	0.502555	0.105257	descending(A-P)
BGIBMGA005860	384.626	61.9992	43.7954	13.9494	3.93769	508.235	67.734	53.5107	11.4639	7.81183	descending(A-P)
BGIBMGA002527	379.126	0.815294	0.166423	0.121236	0	401.02	0.017479	0.040491	0.020618	0.045341	descending(A-P)
BGIBMGA003817	374.961	2.97728	2.75213	3.21733	1.93331	332.809	2.09654	3.1685	3.29737	2.03484	descending(A-P)
BGIBMGA000281	331.984	1.27242	0.182113	0	0	200.885	0.2869	0	0.067684	0.127584	descending(A-P)
BGIBMGA007678	328.177	1.71661	2.1242	1.37484	0.739615	326.45	1.19078	1.51494	0.506584	0.636605	descending(A-P)
BGIBMGA002920	316.979	146.025	112.618	73.6428	22.3733	313.487	130.485	88.3997	73.4838	19.7366	descending(A-P)
BGIBMGA013163	314.827	1.46366	1.48377	1.15306	1.08307	255.323	0.987934	1.46616	1.16534	1.23562	descending(A-P)
BGIBMGA007675	297.781	9.6592	2.50781	0.239281	1.04887	238.523	7.99772	2.07784	0.617172	0.498585	descending(A-P)
BGIBMGA001231	293.51	1.39912	0.106111	0	0.014928	284.154	0.553169	0.049287	0.025096	0.039422	descending(A-P)
BGIBMGA013237	288.623	2.0061	0.540678	0.323912	0.517229	293.972	1.25754	0.966884	0.716108	0.474057	descending(A-P)
BGIBMGA002022	261.451	2.15604	1.3912	0.796439	0.407298	322.544	1.2854	0.768448	0.684746	0.030732	descending(A-P)
BGIBMGA001780	253.543	1.39749	0.105557	0	0	243.336	0.419062	0.094383	0.082386	0.086276	descending(A-P)
BGIBMGA010133	242.861	2.18774	2.25599	1.54863	1.39645	197.275	1.90736	1.46485	0.880388	0.7222	descending(A-P)
BGIBMGA006032	241.697	0.880238	0.680773	0.587485	0.245814	256.23	0.52552	0.608707	0.295186	0.166927	descending(A-P)
BGIBMGA010093	239.393	0.742154	0.051771	0.213229	0.080115	254.974	0.085638	0	0	0.063471	descending(A-P)
BGIBMGA012773	208.939	1.09515	0.709379	1.27143	1.1822	225.675	0.601761	1.05947	1.02215	0.713606	descending(A-P)
BGIBMGA007462	206.419	6.3486	2.65179	1.43474	4.74826	168.863	8.49292	2.63453	2.84153	1.27056	descending(A-P)
BGIBMGA012328	203.387	2.95583	2.21491	0.585853	0.440236	145.881	2.10642	0.765701	0.898717	0.81382	descending(A-P)
BGIBMGA010232	202.702	0.473361	0.03302	0.194288	0.102198	187.107	0.218485	0.084357	0.085907	0	descending(A-P)
BGIBMGA010467	200.861	1.32727	0.143088	0.120273	0.031633	223.445	0.969313	0	0.159541	0.116952	descending(A-P)
BGIBMGA000418	198.32	2.05317	0.513462	0.487282	1.23031	166.997	1.66218	0.359669	0.754101	0.866423	descending(A-P)
BGIBMGA013796	193.949	0.680742	1.07637	0.271423	0.832834	160.778	1.35657	0.883858	1.55017	0.377039	descending(A-P)
BGIBMGA014241	193.178	1.99952	1.68981	1.5395	1.60272	218.78	1.59298	2.33253	4.25443	1.18066	descending(A-P)
BGIBMGA009025	189.126	21.7767	23.2431	1.23655	0.053025	161.967	22.2816	23.0659	1.51546	0.065348	descending(A-P)
BGIBMGA004194	186.201	1.99123	1.02833	0.873972	0.486241	171.834	1.47003	0.389195	0.495433	0.319078	descending(A-P)
BGIBMGA010979	176.998	0.198346	0.729163	0.581267	0.655184	55.2148	0	0	0.122388	0.096125	descending(A-P)
BGIBMGA010500	175.458	0.754015	0.097192	0.080061	0	164.946	0.57878	0.037244	0.025286	0.031776	descending(A-P)
BGIBMGA013708	171.453	18.9645	20.9896	2.34575	0.442856	147.918	21.1445	23.042	3.222	0.169379	descending(A-P)
BGIBMGA003592	169.407	3.69029	3.64686	3.48687	2.39848	227.341	3.56924	4.71652	3.14282	2.83169	descending(A-P)
BGIBMGA003591	169.159	3.67305	1.93169	2.5406	1.52395	210.225	3.46685	2.95125	2.56204	2.04322	descending(A-P)
BGIBMGA010294	167.856	1.01807	0.354144	0.359918	0.423481	161.698	0.355039	0.123372	0.502555	1.88147	descending(A-P)
BGIBMGA010286	164.051	1.17979	0.349772	0.056128	0.098412	153.125	0.859106	0.101541	0.082725	0.038984	descending(A-P)
BGIBMGA013410	162.024	1.46616	0.506036	0.160324	0.110435	206.716	1.3665	0.223748	0.185662	0.074237	descending(A-P)
BGIBMGA010213	160.588	2.58982	2.22622	2.08433	2.13744	147.615	1.91743	1.24539	1.75445	2.08521	descending(A-P)
BGIBMGA013711	158.294	37.6283	18.7718	11.6587	4.67037	167.389	26.3818	9.48626	7.39958	4.02946	descending(A-P)
BGIBMGA010024	151.517	0.067345	0.099829	0.281943	0.061794	87.8748	0.066054	0.051006	0.207774	0.032638	descending(A-P)
BGIBMGA012527	144.645	0.966798	0.064592	0.171022	0.124944	145.978	0.320537	0.185638	0.210054	0.118785	descending(A-P)
BGIBMGA005766	143.608	0.143202	0.113213	0.233145	0	73.0497	0	0	0.294537	0	descending(A-P)
BGIBMGA010143	137.175	0.467792	0.396245	0.279775	0.040879	115.983	0.058263	0.202456	0.171814	0.043182	descending(A-P)
BGIBMGA002922	135.872	126.682	26.8869	1.44024	0.3716	99.9524	84.5943	9.10293	8.98804	0.215262	descending(A-P)
BGIBMGA000278	134.122	0.794594	0.03141	0	0	89.1573	0.138552	0	0	0	descending(A-P)
BGIBMGA002138	131.698	0.998433	0.476437	0.344167	0.532887	99.754	1.98718	2.06072	1.68745	1.54222	descending(A-P)
BGIBMGA003510	130.018	1.36686	0.169054	0.175534	0.092333	121.323	1.09665	0.152429	0.194037	0.146303	descending(A-P)
BGIBMGA003130	128.459	4.16024	0.652967	2.81745	0.33682	108.635	2.40026	0.185347	3.02005	0.415097	descending(A-P)
BGIBMGA012611	121.381	0.315911	0	0	0	143.362	0.068856	0.039878	0	0.07655	descending(A-P)
BGIBMGA004006	115.013	0.098722	0.117072	0.192875	0	74.0871	0.077463	0.269175	0.304579	0.019138	descending(A-P)
BGIBMGA003345	113.633	0.639273	0.038877	0.091499	0.090242	84.075	0.514471	0	0.050572	0.031776	descending(A-P)
BGIBMGA003530	113.459	1.98112	0.382858	0.143353	0	119.001	1.57369	0.022229	0.09055	0.056896	descending(A-P)
BGIBMGA002907	112.639	1.63531	2.21198	1.49762	1.54739	75.416	1.40345	0.967623	1.14306	0.445794	descending(A-P)
BGIBMGA014524	110.395	0.137172	0.41571	0.170155	0.139849	42.3076	0.039864	0.253959	0.35267	0	descending(A-P)
BGIBMGA004035	109.939	0.441165	0.362193	1.04187	0.685043	85.3927	0.576938	0.359835	0.314097	0.559177	descending(A-P)
BGIBMGA003131	109.913	4.62223	0.561347	2.44803	0.40879	92.8482	1.89354	0.210892	2.70606	0.539779	descending(A-P)
BGIBMGA010913	105.251	1.34727	0.936579	1.78288	0.660732	73.4676	1.19992	1.26671	1.52289	1.48598	descending(A-P)
BGIBMGA009927	104.023	1.0016	0.312572	0.279548	0.09674	88.1656	0.634244	0.207616	0.048792	0.020438	descending(A-P)
BGIBMGA014429	102.574	0.213379	0.41571	0.382849	0.167819	47.6624	0	0.046174	0.376181	0.029546	descending(A-P)
BGIBMGA010468	101.55	0.900932	0.076314	0.134706	0.47238	101.741	0.799495	0	0.148905	0	descending(A-P)
BGIBMGA007045	100.549	0.713699	0.206219	0.116281	0.219397	101.505	0.786475	0.054878	0.24031	0.126414	descending(A-P)
BGIBMGA012291	99.9797	11.6699	2.61403	3.25708	0.95181	97.3699	9.41118	1.5713	2.40026	1.44532	descending(A-P)
BGIBMGA010162	99.7524	2.18984	1.78801	1.47787	0.131759	101.099	0.938946	0.761303	0.830669	0.15658	descending(A-P)
BGIBMGA006993	99.5287	1.39442	1.90344	1.51195	1.39914	106.64	1.49559	1.97547	2.27484	1.47797	descending(A-P)
BGIBMGA014428	98.6477	0.346348	0.290931	0.302082	0.052966	47.6639	0.094362	0.02186	0.044523	0	descending(A-P)
BGIBMGA007388	98.1179	2.06704	0.383674	0.121236	0.423309	74.8122	2.89908	0.490084	0.817951	0.409413	descending(A-P)
BGIBMGA010255	95.6744	0.649071	0	0	0	68.2697	0.555003	0	0.07702	0.024197	descending(A-P)
BGIBMGA012440	92.8304	0.066317	0.078644	0.138819	0.121701	100.597	0.130091	0	0.153452	0.032139	descending(A-P)
BGIBMGA004689	91.9335	0.478432	0.24155	0.198313	0.165166	107.224	0.526557	0.243963	0.138837	0.160697	descending(A-P)
BGIBMGA003567	91.6791	0.118313	0.140305	0.165107	0.093051	45.4725	0.088414	0	0.130364	0.049147	descending(A-P)
BGIBMGA013593	87.1958	7.93212	1.60311	0.221942	0.255377	73.2585	9.12539	1.79176	1.48735	0.712952	descending(A-P)
BGIBMGA006871	81.9863	0.639002	0.102172	0.040078	0.144935	73.9365	0.563367	0	0.09968	0.027837	descending(A-P)
BGIBMGA002670	81.929	0.300021	0.340318	0.109221	0.095753	29.211	0.068236	0.039519	0.040245	0.025287	descending(A-P)
BGIBMGA001230	81.7377	0.232703	0	0	0	67.7617	0.157795	0	0.02659	0.008354	descending(A-P)
BGIBMGA003724	81.0954	0.637821	0.951991	1.53463	0.928316	87.0523	0.373914	0.707957	0.712482	0.335756	descending(A-P)
BGIBMGA003481	74.9824	2.11177	4.40702	4.78231	3.68229	64.6941	2.03441	3.19315	3.43731	3.99539	descending(A-P)
BGIBMGA010145	73.9174	0.238015	0.047043	0	0	67.5196	0.103756	0	0	0	descending(A-P)
BGIBMGA013434	73.0052	0.134344	0	0	0.123269	57.7235	0.058563	0	0	0.043405	descending(A-P)
BGIBMGA006584	72.6992	0.278523	0.133523	0.024809	0	55.8954	0.108498	0	0.027425	0.005744	descending(A-P)
BGIBMGA001135	71.5288	1.06307	0.423668	0.237121	0.327811	57.3325	0.769192	0.277185	0.369649	0.274491	descending(A-P)
BGIBMGA011424	67.9674	1.19201	1.33372	1.59768	1.8291	63.0098	1.58529	0.63248	1.00771	0.796362	descending(A-P)
BGIBMGA000397	66.1322	2.42796	1.39464	0.450001	1.25315	65.7719	3.00155	2.87329	1.46304	1.0112	descending(A-P)
BGIBMGA013269	65.8933	0.08044	0	0	0	59.8326	0	0	0	0	descending(A-P)
BGIBMGA001190	65.8365	0.760504	1.52748	1.2812	2.56493	64.8295	1.19168	1.25577	1.63819	1.99224	descending(A-P)
BGIBMGA004291	64.4246	0.072396	0.085853	0.050515	0	21.6543	0.094677	0	0.111679	0	descending(A-P)
BGIBMGA002905	64.2388	0.101018	1.31774	0.775344	0.648836	17.7455	0.132107	0.382548	1.0129	0.195827	descending(A-P)
BGIBMGA010320	63.8822	0.248479	0.021827	0	0	39.6005	0.120352	0	0	0.00892	descending(A-P)
BGIBMGA013000	63.7304	0.697236	0.14883	0.01946	0.02559	67.199	0.519736	0.126738	0.129067	0	descending(A-P)
BGIBMGA000680	60.8501	0.421028	0.414043	0.444244	0.244984	69.3289	0.523745	0.48221	0.427706	0.328461	descending(A-P)
BGIBMGA000619	59.9177	0.932893	0.691434	1.95279	1.92598	70.2663	1.10562	0.39744	2.38348	2.57138	descending(A-P)
BGIBMGA010027	58.8254	0.313027	0.081361	0.071808	0.047215	45.7523	0.330856	0.051963	0.152139	0.083125	descending(A-P)
BGIBMGA012831	58.3721	0.68882	1.53369	1.90289	1.18668	61.4912	0.275758	0.702701	0.325278	0.84478	descending(A-P)
BGIBMGA011090	58.0682	0.691499	0.334942	0.203872	0.035746	51.7428	0.84063	0.280307	0.210337	0.01888	descending(A-P)
BGIBMGA010142	56.39	0.114915	0.10902	0	0	69.1803	0.060112	0	0	0	descending(A-P)
BGIBMGA014404	56.0148	1.02405	1.17436	1.9002	1.65211	69.9014	1.10375	0.562525	0.729095	0.632632	descending(A-P)
BGIBMGA009180	55.8929	2.57912	1.91381	1.66278	3.09999	47.882	3.27425	3.35846	2.18704	2.70451	descending(A-P)
BGIBMGA010549	54.9021	1.0581	0.462286	0	0	37.9413	0.619042	0.253071	0.085907	0	descending(A-P)
BGIBMGA010161	53.3725	0.434378	0.060602	0.023772	0	38.9144	0.189354	0	0.026277	0.016511	descending(A-P)
BGIBMGA008153	52.4009	0.636589	0.177627	0.069676	0.022906	49.3257	0.652945	0.07563	0.019255	0.024197	descending(A-P)
BGIBMGA012675	52.3775	0.791835	2.09267	3.28347	4.23481	27.784	0.591731	1.57642	2.54767	4.12256	descending(A-P)
BGIBMGA009997	51.1881	0.321762	0.805535	1.44684	1.11534	63.0576	0.257148	0.812325	1.3236	0.91829	descending(A-P)
BGIBMGA003603	50.8547	1.08594	1.11219	1.10214	0.181168	76.3993	1.16195	1.71973	0.98988	1.05257	descending(A-P)
BGIBMGA006874	50.2027	0.400253	0.132373	0.07121	0.12876	43.0027	0.36703	0.207733	0.130374	0.125195	descending(A-P)
BGIBMGA009179	50.1379	2.81841	0.898462	1.60708	1.44598	31.0466	2.53646	0.994626	1.72972	0.920385	descending(A-P)
BGIBMGA006377	50.0095	0	0.725519	0.256132	0.33682	46.9588	0.400044	0.370695	0.188753	0.770895	descending(A-P)
BGIBMGA013411	49.2099	0.764184	0.166937	0.22451	0	51.7806	0.525984	0.27416	0.093066	0	descending(A-P)
BGIBMGA012439	48.9888	0.156782	0	0	0.050773	53.8712	0.072365	0.05588	0.056906	0.044695	descending(A-P)
BGIBMGA009998	48.8779	0.56658	0.761479	1.26507	1.10907	65.4561	0.493967	0.572159	1.10708	0.732221	descending(A-P)
BGIBMGA010116	48.4386	2.06781	4.78912	4.53181	0.713097	46.144	0.87115	1.51357	1.28448	0.121062	descending(A-P)
BGIBMGA007485	48.2421	1.25257	2.67098	0.593349	2.44625	34.9175	1.86349	3.20288	3.27946	2.77343	descending(A-P)
BGIBMGA001216	48.1287	13.223	0.530269	0.089144	0	60.4541	19.6316	1.35467	0.591241	0	descending(A-P)
BGIBMGA006569	47.9719	0.328719	0.510478	0.273053	0.086177	50.5979	0.307061	0.403089	0.120734	0.060689	descending(A-P)
BGIBMGA000228	47.2212	1.21824	2.01013	0.543694	0.618931	30.0697	1.52852	1.44457	1.08091	0.60026	descending(A-P)
BGIBMGA014201	46.1456	0.276489	0.146684	0.548302	0.627565	42.6396	0.380611	0.231451	1.61626	4.48531	descending(A-P)
BGIBMGA001337	45.6865	0.280941	0.69195	0.693637	0.356929	44.5296	0.423927	1.08027	0.500054	0.314199	descending(A-P)
BGIBMGA009532	45.6143	1.1515	0.229843	0.095461	0.209223	30.3483	0.760398	0.241779	0.070349	0.044202	descending(A-P)
BGIBMGA008362	45.4491	0.466071	0.442162	0.104065	0.136848	40.3612	0.511987	0.084719	0.287585	0	descending(A-P)
BGIBMGA001150	45.4209	0.18886	0.590452	0.191677	0	38.04	0.157171	0.520145	0.185396	0	descending(A-P)
BGIBMGA010868	45.0868	16.6368	7.25252	0.824265	0.383892	49.5228	29.2077	20.6529	4.61268	0.799117	descending(A-P)
BGIBMGA003864	44.9918	0.294294	0.055839	0.06571	0.108014	68.4085	0.123157	0	0.163432	0.03423	descending(A-P)
BGIBMGA011189	44.8552	0.31027	0	0	0	41.9244	0.077287	0	0	0	descending(A-P)
BGIBMGA003356	44.0762	0.723963	0.321949	1.13658	2.40803	42.392	1.00594	0.959559	2.51277	4.0787	descending(A-P)
BGIBMGA004011	43.5645	0.099098	0.15669	0	0.212167	13.6965	0.107997	0	0.12739	0.032017	descending(A-P)
BGIBMGA009579	43.3813	1.10435	2.05174	3.59597	4.25592	68.6273	0.722113	1.92376	3.83304	3.05066	descending(A-P)
BGIBMGA006212	43.089	0.408689	0.124625	0	0	21.2884	0.366492	0.053063	0.036025	0	descending(A-P)
BGIBMGA003731	42.5789	0.887148	1.62939	0.55862	0.337519	24.8693	0.721573	2.00755	1.75237	0.193998	descending(A-P)
BGIBMGA003180	42.3196	20.6941	19.9004	14.2363	8.44157	30.262	15.5494	15.153	11.623	5.03427	descending(A-P)
BGIBMGA008421	42.1036	0.582746	0.521478	0.748368	0.964442	38.5531	0.425462	0.617367	0.744525	0.426225	descending(A-P)
BGIBMGA002324	41.9943	0.395568	0.283227	0.177062	0.164359	34.3246	0.38066	0.587889	0.575664	0.274898	descending(A-P)
BGIBMGA004024	41.8892	40.5894	40.4495	31.1536	10.585	44.9089	35.0615	25.2407	16.4223	4.41733	descending(A-P)
BGIBMGA007255	41.6646	0.19484	0.067958	0.143947	0.084131	51.0228	0.104919	0.086805	0	0	descending(A-P)
BGIBMGA011363	41.6288	1.40879	2.22754	2.5485	2.10656	32.4933	1.19413	2.15376	2.51529	1.78273	descending(A-P)
BGIBMGA000277	41.1308	0.053298	0	0	0	34.1189	0.243953	0	0	0	descending(A-P)
BGIBMGA001166	41.05	0.616596	0.965847	0.78983	0.835985	32.4567	0.67999	0.885211	0.660135	0.700225	descending(A-P)
BGIBMGA009724	40.7799	0.289104	0.051426	0.020172	0.079581	57.0768	0.122875	0.109481	0.089194	0	descending(A-P)
BGIBMGA013797	40.192	0.70061	1.55089	1.67297	2.99999	33.4849	1.48633	2.21686	3.02614	3.03321	descending(A-P)
BGIBMGA010422	40.0236	0.412965	0.253932	0.234787	0.112273	17.0891	0.140015	0.115842	0.141565	0.014825	descending(A-P)
BGIBMGA013848	39.8903	0.647179	0.312193	0.612301	0.483116	35.7954	0.559455	0.166157	0.406105	0.552864	descending(A-P)
BGIBMGA012919	39.7734	0.690754	0.236293	0.07415	0.268151	33.51	0.486414	0.342071	0.471305	0.28326	descending(A-P)
BGIBMGA003660	39.3066	2.90366	1.72169	2.48353	3.82456	51.178	3.87385	1.25921	2.58276	1.41856	descending(A-P)
BGIBMGA004123	38.4859	0.087459	0	0	0	19.7927	0.1525	0	0.269828	0	descending(A-P)
BGIBMGA012469	38.1745	0.341646	0.926056	0.817319	1.0748	40.7828	0.191482	0.961099	0.602313	0.425758	descending(A-P)
BGIBMGA000618	38.0956	0.25933	0.153767	1.35712	1.42772	41.7593	0.678283	0.098206	1.50016	1.8852	descending(A-P)
BGIBMGA010400	37.4046	0.102725	0.017403	0.20479	0.134652	15.9551	0.038383	0.022229	0.135826	0	descending(A-P)
BGIBMGA007183	36.7966	0.091256	0.411229	0.254697	0	11.2936	0	0.055293	0.028154	0.03538	descending(A-P)
BGIBMGA010949	36.6102	0.251293	0.149001	0.100195	0	44.2574	0.234736	0.054379	0.027689	0.034796	descending(A-P)
BGIBMGA005618	35.9399	0.276422	0.421461	0.716392	0.579739	26.4976	0.413136	0.777617	0.730988	0.803779	descending(A-P)
BGIBMGA004005	35.8922	0.023354	0.055389	0.162951	0	19.1817	0	0.070751	0	0.045272	descending(A-P)
BGIBMGA006324	34.6229	0.235288	0.107316	0.025257	0	38.6684	0.260362	0	0	0	descending(A-P)
BGIBMGA013818	34.4989	1.94747	0.306725	0.127393	0.083763	29.9776	1.73105	0.126757	0.234701	0.066362	descending(A-P)
BGIBMGA000562	34.391	1.56706	0.391229	0	0	29.6294	1.97743	0.333156	0.084819	0.133236	descending(A-P)
BGIBMGA006214	34.0812	1.72396	3.37461	3.97115	2.94265	26.4253	1.66382	1.99562	2.63616	2.15257	descending(A-P)
BGIBMGA010482	33.8584	0.221621	0.280337	0.020618	0.108455	19.1968	0.231862	0.089522	0.022792	0	descending(A-P)
BGIBMGA012642	33.238	1.73751	1.78574	2.46513	1.86	30.2473	1.26867	1.14051	0.960438	0.617507	descending(A-P)
BGIBMGA000334	33.1212	0.126826	0	0	0	35.1747	0.207322	0.048028	0.097821	0	descending(A-P)
BGIBMGA010216	33.0961	0.207258	0.102409	0.060256	0.332802	34.6862	0.158109	0.039244	0.146537	0.066963	descending(A-P)
BGIBMGA011767	32.9884	0.139001	0	0	0	37.1766	0	0	0	0.033682	descending(A-P)
BGIBMGA005458	32.7901	0.340689	0.033668	0.099049	0.02605	29.9238	0.092821	0	0.043796	0	descending(A-P)
BGIBMGA007651	32.7716	2.64404	0.398159	0.175704	0.115528	36.2316	2.30518	0.158933	0.356077	0.142376	descending(A-P)
BGIBMGA005617	32.3923	0.37056	0.952115	0.833136	0.680026	26.7808	0.807671	0.810785	0.825682	0.997695	descending(A-P)
BGIBMGA005482	32.2947	0.297412	0.018563	0.087377	0.028726	30.7923	0.143295	0.047422	0.060367	0.007586	descending(A-P)
BGIBMGA005143	32.2832	0.289585	0.300486	0.227317	0.066428	31.7367	0.236693	0.164496	0.474635	0.070171	descending(A-P)
BGIBMGA001798	32.06	6.12253	6.34517	1.13073	0.51911	27.3837	9.49278	10.3926	4.83695	0.292767	descending(A-P)
BGIBMGA010062	32.0095	0.117855	0.119795	0.211458	0.123588	20.7564	0.176143	0	0.077915	0.016319	descending(A-P)
BGIBMGA006296	31.9479	0.525294	1.19795	2.08638	1.14937	32.4215	0.449165	0.795701	0.560991	0.744141	descending(A-P)
BGIBMGA000845	31.8424	0.323258	0.47918	1.21236	0.556145	25.9308	0.158529	0.336643	0.467493	0.607063	descending(A-P)
BGIBMGA008360	31.7743	2.42493	2.50057	3.41343	3.63744	40.0783	2.75758	1.72481	2.5697	4.90517	descending(A-P)
BGIBMGA013433	31.3851	0.082739	0.049059	0	0.075918	19.7066	0.108202	0	0	0	descending(A-P)
BGIBMGA008176	31.2672	0.17126	0.60928	0.304175	0.228571	25.1568	0.101803	0.188669	0.192136	0.150906	descending(A-P)
BGIBMGA014431	31.236	0.107065	0.108828	0.085377	0.280683	18.7593	0.040004	0	0	0	descending(A-P)
BGIBMGA013432	30.8706	0.142419	0	0	0	27.2721	0	0	0	0.103531	descending(A-P)
BGIBMGA010985	30.4944	0.156734	0.185867	2.06226	1.15051	31.041	0.058563	0.237417	0.932575	0.998312	descending(A-P)
BGIBMGA010855	30.2421	0.059233	0.070243	0	0	16.936	0.051642	0.059817	0.060916	0	descending(A-P)
BGIBMGA004869	30.0551	5.49214	0.236836	0.348378	0.549752	35.2411	6.39886	0	1.00126	0.822697	descending(A-P)
BGIBMGA004124	29.6926	0.052335	0.031031	0.036517	0.096041	22.5695	0.068441	0.079275	0.080732	0.050726	descending(A-P)
BGIBMGA012097	29.3913	0.740417	0.995115	0.229613	1.35876	12.577	0.968288	1.64496	1.52289	1.51506	descending(A-P)
BGIBMGA013887	29.3781	0.259884	0	0	0	16.5103	0.291314	0.112476	0	0	descending(A-P)
BGIBMGA002457	29.2569	0.454893	0.624065	0.896198	0.998472	24.8438	0.443252	0.689059	0.811792	0.873178	descending(A-P)
BGIBMGA005300	28.7869	1.35044	0.989435	1.57246	2.88865	21.508	1.23736	1.01629	1.8709	2.48448	descending(A-P)
BGIBMGA010874	28.731	0.243111	0.125046	0.085838	0.096753	29.7689	0.325592	0.124232	0.189771	0.147629	descending(A-P)
BGIBMGA004424	28.6639	0.271486	0.183971	0	0	22.0962	0.1268	0.058749	0	0	descending(A-P)
BGIBMGA000738	28.4469	0.044324	0	0	0.081341	76.0391	0.086948	0	0.034187	0.085924	descending(A-P)
BGIBMGA012438	28.4217	0.141645	0	0	0	24.5834	0	0	0	0	descending(A-P)
BGIBMGA008152	27.9323	0.388271	0.079138	0.016932	0.022267	20.3927	0.293552	0.036759	0.056151	0.041162	descending(A-P)
BGIBMGA011094	27.3757	0.418822	0.624386	0.651266	0.307437	22.801	0.579017	0.271894	0.498401	0.347956	descending(A-P)
BGIBMGA014293	27.1349	0.03475	0	0	0	31.0172	0.27267	0	0	0.033682	descending(A-P)
BGIBMGA006799	27.0378	0.211129	0.037092	0.032737	0.01435	27.0334	0.153392	0.029612	0.102531	0.015158	descending(A-P)
BGIBMGA012060	26.765	0.600628	2.5215	1.56673	2.51606	19.6165	0.782163	2.80622	3.96414	1.82265	descending(A-P)
BGIBMGA005233	26.729	0.186428	0.022108	0.052032	0	12.6571	0.073141	0.056479	0.115034	0.05421	descending(A-P)
BGIBMGA004216	26.3956	0.367279	0.008376	0.019713	0	19.5724	0.508023	0.042796	0.032686	0.054768	descending(A-P)
BGIBMGA014548	26.3888	0.555434	0.557341	0.29812	0.86248	23.418	0.745	0.992368	1.14242	1.49085	descending(A-P)
BGIBMGA011442	26.2233	0.386775	0.123487	0.062279	0	23.4953	0.136179	0.045067	0.137686	0.057675	descending(A-P)
BGIBMGA004286	26.0631	0	0.468289	0.150292	0.065879	7.32888	0.046947	0	0	0	descending(A-P)
BGIBMGA006544	25.8959	0.189831	0.119179	0	0	21.1886	0.23365	0.050744	0.068902	0	descending(A-P)
BGIBMGA004002	25.8587	0.05396	0.06399	0.037651	0	12.8094	0	0	0.083239	0	descending(A-P)
BGIBMGA008901	25.7819	2.96167	4.35509	2.09407	0.579739	30.7472	2.37553	3.52918	2.3148	1.72238	descending(A-P)
BGIBMGA011851	25.7446	0.193057	0.12401	0.067353	0.118095	20.0757	0.136756	0	0.037226	0.007797	descending(A-P)
BGIBMGA003915	25.7159	1.62424	1.97684	1.08113	2.1767	18.1795	2.93464	4.37846	3.4369	2.7706	descending(A-P)
BGIBMGA012839	25.709	0.047215	0	0.131778	0.086646	18.2321	0.123492	0	0.801174	2.51701	descending(A-P)
BGIBMGA010875	25.4616	0.363576	0.226924	0.200279	0.368722	31.4798	0.187686	0.130437	0.20663	0.166927	descending(A-P)
BGIBMGA013956	25.1803	2.43515	3.51217	0.734761	2.65714	15.207	4.64778	4.68564	2.3351	0.893088	descending(A-P)
BGIBMGA009242	24.7144	0.269272	0.008403	0.019777	0.078024	21.1726	0.315075	0.064403	0	0.013737	descending(A-P)
BGIBMGA002448	24.4318	0.410898	1.75767	1.63832	2.88156	22.1559	0.403017	1.11146	2.60332	2.41806	descending(A-P)
BGIBMGA005261	24.4302	0.465405	0.404736	0.82267	0.626325	27.743	0.852093	0.422989	0.335036	0.27066	descending(A-P)
BGIBMGA008034	24.235	0.775153	0.884547	2.81659	4.83116	22.7063	1.01371	0.908327	2.43663	3.74247	descending(A-P)
BGIBMGA009100	23.9931	0	0.227928	0.107288	0.141087	37.2311	0.150813	0	0.118597	0	descending(A-P)
BGIBMGA001707	23.9193	0.985297	1.50766	2.23251	1.61373	32.9299	0.969862	1.60484	2.3044	2.49536	descending(A-P)
BGIBMGA003533	23.6629	3.15603	0.724385	0.947153	2.11741	22.4491	3.28411	0.51405	0.88994	0.624962	descending(A-P)
BGIBMGA008803	23.6064	0.413693	1.37365	2.02059	0.379591	29.3307	0.378708	1.4413	0.446715	0.441076	descending(A-P)
BGIBMGA004293	23.4443	0	0	0	0	6.3588	0	0.054832	0	0.070171	descending(A-P)
BGIBMGA007713	22.7453	7.41514	5.04712	1.53075	1.28831	19.7204	9.12342	7.77617	5.27936	1.78618	descending(A-P)
BGIBMGA001491	22.7389	0.077915	0.184796	0.353377	0.035746	8.78564	0.025474	0.29506	0.060096	0	descending(A-P)
BGIBMGA005664	22.688	0.239657	0.275322	0.146319	0.329851	16.2259	0.323208	0.24958	0.161742	0.174218	descending(A-P)
BGIBMGA000396	22.3422	1.32432	0.753832	0	0.486062	22.3836	1.24697	0.962903	0.326865	0.359414	descending(A-P)
BGIBMGA008036	22.1137	1.03096	1.07588	4.33533	4.96952	22.2765	0.952763	0.957824	2.6506	4.06371	descending(A-P)
BGIBMGA003531	22.0128	0.65009	0.087605	0	0	27.7547	0.483046	0.044761	0	0	descending(A-P)
BGIBMGA010319	21.8567	0.051345	0	0	0	14.3501	0	0	0	0	descending(A-P)
BGIBMGA011106	21.8237	0.703279	0.269824	0.10103	0.683264	17.1532	1.0144	0.626651	0.606256	0.531296	descending(A-P)
BGIBMGA011362	21.7965	0.306997	0.304289	0.332503	0.454068	18.1794	0.335564	0.659372	1.01783	0.759448	descending(A-P)
BGIBMGA011952	21.6936	0.535921	0.535188	0.196811	2.69164	9.90982	0.25821	0.469988	0.783202	0.628807	descending(A-P)
BGIBMGA006213	21.5116	1.20661	2.28941	2.91864	2.15523	20.254	1.37808	1.68151	2.10949	1.49699	descending(A-P)
BGIBMGA008838	21.4826	0.057697	0	0	0	21.0927	0.086233	0	0	0.007989	descending(A-P)
BGIBMGA010094	21.3534	0.15331	0	0	0	22.3215	0.066831	0	0	0	descending(A-P)
BGIBMGA010678	21.2875	0.134067	0	0	0	19.3925	0	0	0	0	descending(A-P)
BGIBMGA006048	21.2291	0.163206	0.669952	3.18857	4.72295	18.3383	0.262688	0.703624	2.73064	4.67267	descending(A-P)
BGIBMGA004628	21.1663	0.503243	0.157048	0.147848	0	20.1201	0.034638	0.120363	0.163432	0.10269	descending(A-P)
BGIBMGA012697	21.1323	5.54763	1.11854	1.40287	1.70816	33.3702	5.42094	0.563986	0.861522	1.20294	descending(A-P)
BGIBMGA009656	21.1308	1.98234	0.945945	0.275536	0.159428	13.5863	1.20842	1.14848	0.730988	0.168411	descending(A-P)
BGIBMGA011420	21.0298	0.331917	1.74558	1.0875	1.66843	17.814	0.471812	0.874397	0.912724	1.20294	descending(A-P)
BGIBMGA003079	20.7821	0.668274	1.14702	1.05529	2.3882	30.726	0.988934	2.1844	1.54632	2.23298	descending(A-P)
BGIBMGA007438	20.7216	0.850316	1.1906	1.68701	1.29723	22.2769	0.951236	1.11733	1.21688	1.60864	descending(A-P)
BGIBMGA003523	20.5688	0.238669	0.283032	0.066613	0.087598	14.0509	0.187273	0.650753	0.220903	0.2776	descending(A-P)
BGIBMGA007113	20.0463	0.267767	0.458667	0.415191	0.382191	20.9998	0.155633	0.225337	0.229477	0.6921	descending(A-P)
BGIBMGA008234	19.747	0.257409	0	0	0	12.5776	0.042079	0	0	0	descending(A-P)
BGIBMGA002311	19.7133	0.306898	0.143477	0.14825	0.254522	18.0266	0.204533	0.12963	0.282232	0.291744	descending(A-P)
BGIBMGA007829	19.7052	0.355077	0.196503	0.11562	0.130323	18.9186	0.572706	0.251002	0.200839	0.229443	descending(A-P)
BGIBMGA014406	19.6973	0.157956	0.046829	0	0	25.0602	0.103284	0	0	0.153101	descending(A-P)
BGIBMGA012467	19.5936	1.69513	1.75233	0.412419	1.24841	10.6954	2.27517	1.73998	1.14403	0.762065	descending(A-P)
BGIBMGA003323	19.5535	0.076207	0.451858	0.053174	0.069925	7.56785	0	0	0	0	descending(A-P)
BGIBMGA005356	19.3684	1.39001	3.82814	2.83309	3.22213	20.6666	1.45902	2.81201	2.08781	2.20707	descending(A-P)
BGIBMGA003099	19.3602	0.168301	0.133056	0.089473	0.029415	13.14	0.073366	0.03642	0.049452	0.031072	descending(A-P)
BGIBMGA008080	19.3594	0.79534	0.894807	0.256132	0.130986	17.8637	1.21347	1.03486	0.157294	0.079066	descending(A-P)
BGIBMGA001051	19.0711	0	0	0	0	22.1176	0.082328	0.38144	0	0	descending(A-P)
BGIBMGA001296	18.8986	0.212568	0.197279	0.025795	0.101763	15.4015	0.16921	0.083998	0.171082	0.026874	descending(A-P)
BGIBMGA008467	18.8441	2.28752	3.37977	2.21538	2.69537	15.183	2.19869	3.12424	3.6155	2.71396	descending(A-P)
BGIBMGA004217	18.6897	0.284838	0	0	0.261358	11.1568	0	0	0	0	descending(A-P)
BGIBMGA010369	18.6001	0.508731	0.092814	0.655328	0	19.7561	0.409414	0	0.543302	0.379304	descending(A-P)
BGIBMGA004539	18.5326	1.9125	2.60773	0.896841	2.72818	12.0577	2.21757	3.89395	4.28799	3.46728	descending(A-P)
BGIBMGA007729	18.3176	0.157383	0.261292	0.380692	0.558384	14.4296	0.576295	0.127147	0.453189	0.355941	descending(A-P)
BGIBMGA013338	18.2909	0.079702	0.023629	0	0	14.0326	0.026058	0	0	0	descending(A-P)
BGIBMGA004104	18.2246	0.567653	0.321949	0.189431	0.702028	13.6511	0.77463	0.654245	0.98988	0.789426	descending(A-P)
BGIBMGA008233	18.1504	0	0	0	0	10.3644	0.087394	0	0	0	descending(A-P)
BGIBMGA005006	17.968	1.06316	1.65702	0.974972	1.50509	15.8159	1.23146	2.85279	1.82747	2.47317	descending(A-P)
BGIBMGA006573	17.9164	0.206847	1.49221	1.41923	1.67653	24.8241	0.586096	0.783314	0.531804	0.918909	descending(A-P)
BGIBMGA000371	17.7623	0.171465	0.084723	0.199401	0.052443	16.3267	0.14949	0.151509	0.132251	0.166195	descending(A-P)
BGIBMGA008063	17.5943	6.5435	5.58739	1.68852	2.02505	10.5739	10.5922	8.1524	4.95369	2.6153	descending(A-P)
BGIBMGA008539	17.5059	0.118467	0.257559	0.165321	0.108701	26.3101	0.154926	0.299083	0.060916	0.172238	descending(A-P)
BGIBMGA002700	17.5046	0.260301	0.038586	0	0	8.34194	0.29786	0	0.150578	0	descending(A-P)
BGIBMGA011627	17.3086	0.883692	1.13651	0.052107	0.95931	12.3109	1.20449	1.60254	1.57438	1.50798	descending(A-P)
BGIBMGA001498	17.1891	0.79545	1.9236	1.54537	1.04473	13.3044	0.479334	1.77195	1.80451	1.14894	descending(A-P)
BGIBMGA001754	17.1234	0.427797	0.741458	0.091845	0.045292	22.3938	0.25821	0.685399	0.685302	0.071766	descending(A-P)
BGIBMGA012494	17.0835	0	0.613236	0.216492	0	14.0761	0.338132	0.078331	0	0.050122	descending(A-P)
BGIBMGA009538	16.553	0.044324	0.026282	0	0	18.5889	0	0	0	0	descending(A-P)
BGIBMGA000280	16.4853	0.101609	0	0	0	17.8493	0	0	0.078371	0.049243	descending(A-P)
BGIBMGA000802	16.4585	0.993568	1.79172	1.56987	3.19459	16.3738	0.88055	1.56722	1.84935	1.52015	descending(A-P)
BGIBMGA000942	16.3616	0.041767	0	0.029143	0.153296	11.3692	0.136553	0.253071	0.418795	0.182175	descending(A-P)
BGIBMGA001325	16.2414	0.019136	0	0	0.035116	27.8306	0	0	0	0.018547	descending(A-P)
BGIBMGA014407	16.1644	0.135359	0.175111	0.257583	0.090328	25.2969	0.209201	0	0.056947	0.155053	descending(A-P)
BGIBMGA005972	16.0707	0.282928	0.059209	0.081288	0.015271	18.3975	0.217648	0.02521	0	0	descending(A-P)
BGIBMGA006206	16.0584	0.282064	0	0	0	13.7488	0.147549	0	0	0	descending(A-P)
BGIBMGA004893	16.0015	0.688648	2.78499	0.492828	0.129616	25.4576	0.461839	1.49785	0.871639	0.03423	descending(A-P)
BGIBMGA003955	15.9862	0.101574	0.070855	0.016676	0.02193	8.00908	0.109393	0.045253	0.027651	0	descending(A-P)
BGIBMGA000739	15.9546	0.050804	0	0	0	39.6382	0.03322	0	0	0	descending(A-P)
BGIBMGA013959	15.8325	1.52203	0.81121	0.40571	0.470753	18.7286	1.96809	1.29524	1.55647	0.132607	descending(A-P)
BGIBMGA005024	15.796	0.049175	0	0.137248	0.060162	5.52545	0.042873	0.049659	0	0.031776	descending(A-P)
BGIBMGA013161	15.6442	0.121222	0.071877	0.056389	0.148305	16.4985	0.026421	0.122416	0.124665	0.039165	descending(A-P)
BGIBMGA004107	15.632	0.113563	0.022445	0	0	14.5126	0.173265	0	0	0	descending(A-P)
BGIBMGA006211	15.4691	0.301974	0	0	0	8.5654	0.182266	0	0.071666	0	descending(A-P)
BGIBMGA014541	15.4526	0.737886	1.9482	1.20459	0.613185	7.51334	0.983185	2.29872	1.86847	0.377845	descending(A-P)
BGIBMGA008147	15.4228	0	0	0	0	12.7446	0	0	0	0	descending(A-P)
BGIBMGA002574	15.2329	2.445	3.70916	2.80403	1.18139	17.1139	2.42362	3.51647	3.01934	1.14081	descending(A-P)
BGIBMGA008099	15.2304	1.85013	1.04931	0.898042	0.885712	19.6047	3.0507	1.70588	1.48905	0.857648	descending(A-P)
BGIBMGA002187	15.1842	0.473252	0.380827	0.165107	0.21712	17.1993	0.464175	0.30723	0.495385	0	descending(A-P)
BGIBMGA001018	15.067	0.083857	0.178999	0.444687	0.215444	23.4897	0.372859	0.101619	0.155229	0.227582	descending(A-P)
BGIBMGA006540	15.0003	3.6617	1.02172	0.070136	0.092231	7.62431	3.60555	0.609043	0.398721	0.041755	descending(A-P)
BGIBMGA003518	14.8651	2.025	3.64565	4.26082	3.75465	18.697	1.70144	3.46474	2.67058	3.35601	descending(A-P)
BGIBMGA013908	14.6668	1.00557	0.794986	0.534582	0.602563	13.7921	1.44028	1.13981	0.970814	0.676296	descending(A-P)
BGIBMGA005479	14.6302	3.5049	2.04412	0.882005	0.864624	11.8756	5.06447	3.95138	2.46402	0.623744	descending(A-P)
BGIBMGA005298	14.2043	0.668274	0.176109	0.362671	0.885712	10.1647	0.291314	0.168714	0.744525	1.00759	descending(A-P)
BGIBMGA010141	14.1463	0.051712	0	0.108246	0.094898	12.1938	0	0	0	0.025061	descending(A-P)
BGIBMGA001288	13.9375	0.628705	3.15171	2.79161	1.91419	9.79147	1.04643	2.7921	2.88748	1.71735	descending(A-P)
BGIBMGA003835	13.9051	0.051345	0.024355	0.085983	0.056535	12.6599	0.080576	0.062221	0.047523	0.049767	descending(A-P)
BGIBMGA013913	13.6376	0.07121	0.028149	0	0	11.6076	0.062083	0	0.036616	0	descending(A-P)
BGIBMGA014242	13.6303	4.61946	1.75829	0.447095	0.013673	8.64309	3.80007	1.76064	0.321819	0.014443	descending(A-P)
BGIBMGA003547	13.5812	4.70721	0.328362	0.048301	0.031759	13.9679	4.61692	0.104858	0.427138	0.150966	descending(A-P)
BGIBMGA012466	13.5209	1.08594	1.09735	0.202771	0.67364	7.54003	1.8602	2.07357	1.82854	0.807957	descending(A-P)
BGIBMGA011660	13.4293	0.191637	0.189382	0.122573	0.146533	12.4725	0.240173	0.193525	0.320255	0.162529	descending(A-P)
BGIBMGA010608	13.3135	1.50826	2.21787	2.27317	0.774998	15.7538	0.867873	0.731093	1.11679	0.701712	descending(A-P)
BGIBMGA011717	13.3135	0.422312	0.786986	1.09449	0.221428	8.78393	0	0.456933	0.372263	0.175428	descending(A-P)
BGIBMGA009801	13.2077	0.806702	0.417001	0.115463	0.227755	11.3918	0.432809	0.156663	0.127633	0	descending(A-P)
BGIBMGA000885	13.1243	1.20484	1.84239	1.63712	1.51282	11.6413	1.40979	1.63295	2.29879	1.41367	descending(A-P)
BGIBMGA006255	13.114	0.061614	0.255733	0.085983	0.339209	15.4064	0	0.046665	0.095046	0.05972	descending(A-P)
BGIBMGA004627	12.8336	0.13163	0.104064	0	0	11.9434	0.2869	0.066463	0.067684	0.085056	descending(A-P)
BGIBMGA001596	12.7942	0	0.117072	0.447745	0.407629	11.8349	0.161381	0.186927	0.49494	0.693738	descending(A-P)
BGIBMGA005505	12.762	1.97582	3.63087	2.21002	2.15892	14.6081	1.71602	3.81539	2.8385	0.87714	descending(A-P)
BGIBMGA011107	12.6405	0.155135	0.294353	0.259791	0.398571	8.39656	0.68979	0.328992	0.335036	0.27066	descending(A-P)
BGIBMGA009300	12.5987	1.11885	1.90438	0.661285	2.75376	5.08287	0.843486	1.57517	0.913736	0.88033	descending(A-P)
BGIBMGA000915	12.5545	11.0581	5.62233	2.32861	0.972123	8.80256	7.89745	3.5507	1.94076	0.179707	descending(A-P)
BGIBMGA000941	12.4705	0.196757	0.035897	0	0	8.09596	0.098966	0.022926	0.116737	0.132029	descending(A-P)
BGIBMGA004541	12.4659	3.12657	1.30195	2.29815	0.262794	20.6987	2.84031	1.80765	2.83492	1.5268	descending(A-P)
BGIBMGA011141	12.4152	0.121034	0.07974	0.168904	0.197434	15.0257	0.052761	0.122226	0.041491	0.02607	descending(A-P)
BGIBMGA003485	12.3613	0.102898	0.04358	0	0.053952	7.63044	0.086507	0.0334	0.045352	0	descending(A-P)
BGIBMGA002673	12.3172	1.21114	1.54674	0.471291	1.60283	7.79588	1.5991	3.82795	2.56891	2.31396	descending(A-P)
BGIBMGA005599	12.3146	1.92799	3.00256	3.40367	3.49548	29.3356	1.18473	2.70934	2.43663	1.35089	descending(A-P)
BGIBMGA014015	12.2166	0	0.158498	0	0	18.931	0	0	0	0	descending(A-P)
BGIBMGA011025	12.053	0.173751	0.111609	0.141442	0.119571	10.4433	0.302967	0.087731	0.134015	0.136834	descending(A-P)
BGIBMGA011622	12.025	2.27906	2.41462	0.628112	1.41597	9.16961	3.76528	3.51718	2.8434	2.4306	descending(A-P)
BGIBMGA005154	11.9742	0.028391	0	0.118858	0	14.4677	0	0.086011	0.131387	0.055036	descending(A-P)
BGIBMGA005284	11.8962	0.115322	0.227928	0	0.423261	8.03025	0.301626	0.291143	0.415089	0.484368	descending(A-P)
BGIBMGA003532	11.6955	1.72675	0.500878	0.855237	1.67939	11.8614	1.93325	0.439074	0.683487	0.473605	descending(A-P)
BGIBMGA014057	11.6726	8.75321	1.07695	0.412262	0.261029	9.16007	9.75865	0.480643	0.793285	0.201499	descending(A-P)
BGIBMGA005940	11.6141	0.689489	0.16353	0	0.063265	5.1285	1.03694	0.417767	0.372263	0.167074	descending(A-P)
BGIBMGA007835	11.5298	0.350917	0.802295	0.604413	1.62445	10.1014	0.438243	1.26425	1.48742	1.10619	descending(A-P)
BGIBMGA013469	11.4922	0.567285	1.57611	2.5559	0.892322	21.2387	1.37776	2.47971	2.60028	2.46647	descending(A-P)
BGIBMGA014427	11.4838	0	0.054414	0	0	5.42205	0.060007	0	0.047188	0	descending(A-P)
BGIBMGA004224	11.3733	1.56734	0.995719	0.328086	0.390353	10.2939	2.06435	1.84846	1.50248	0.618519	descending(A-P)
BGIBMGA006812	11.3561	0.36121	0.2636	0.516996	0.832834	10.0697	0.448151	0.252531	0.47148	0.754079	descending(A-P)
BGIBMGA003149	11.344	0.135743	0	0.378861	0.249107	9.6671	0.177519	0.30843	0.837591	1.90778	descending(A-P)
BGIBMGA011595	11.344	0.379219	0.817648	1.20274	2.68877	9.41135	0.225422	1.30552	2.52607	3.74247	descending(A-P)
BGIBMGA000933	11.344	2.2075	0.422228	0.049687	0	11.8893	3.30594	0.161799	0.109848	0	descending(A-P)
BGIBMGA001287	11.1279	0.537801	2.45295	1.67421	2.58122	9.6896	1.35253	2.63193	4.08425	1.52372	descending(A-P)
BGIBMGA000974	11.123	1.777	3.44527	1.10214	3.57161	6.2048	1.80747	3.28992	3.0893	2.02312	descending(A-P)
BGIBMGA008035	11.0822	0.467792	0.237747	1.30561	2.08483	7.29742	0.524365	0.506141	1.23706	1.55456	descending(A-P)
BGIBMGA011452	11.0455	0.06532	0.116192	0.455773	0.299677	11.1644	0	0.098945	0.201526	0.221593	descending(A-P)
BGIBMGA005357	11.0263	1.15591	1.11104	0.135838	1.25042	5.25688	1.68668	2.11955	2.5902	1.92234	descending(A-P)
BGIBMGA013819	10.8763	0.670779	0.200796	0.009088	0.047805	10.0694	0.38325	0.009865	0.150691	0.012625	descending(A-P)
BGIBMGA006572	10.7605	0.221033	0.296307	0.067055	0.264538	7.62721	0.333045	0.283865	0.318729	0.288758	descending(A-P)
BGIBMGA011361	10.7091	0.054027	0.051256	0.030158	0.138806	9.49075	0.127178	0.261884	0.566728	0.397986	descending(A-P)
BGIBMGA007607	10.6993	1.11636	1.54451	1.24831	3.12553	7.84834	1.84363	3.38206	4.30525	4.45998	descending(A-P)
BGIBMGA006740	10.6925	0.019567	0.19723	0.040958	0.089768	7.13759	0.063971	0.148194	0.060367	0.066378	descending(A-P)
BGIBMGA001904	10.6553	0.667081	0.44153	0.519581	0.42704	5.76957	0.304319	0.422989	0.167518	0.150367	descending(A-P)
BGIBMGA007828	10.6517	0.06118	0.048368	0	0	9.94042	0.240026	0.061782	0.062918	0	descending(A-P)
BGIBMGA000236	10.6503	6.85422	4.5953	2.96548	2.2557	10.0725	6.00756	4.41811	2.92454	1.94864	descending(A-P)
BGIBMGA008151	10.6121	0.186829	0.027695	0	0	7.31789	0.244328	0.070751	0	0	descending(A-P)
BGIBMGA014081	10.5706	2.09291	4.2146	2.92068	4.13064	12.1864	2.99524	3.40955	2.68029	3.55959	descending(A-P)
BGIBMGA003331	10.4548	0.110435	0.327406	0.102742	0.168886	12.3215	0.048141	0.111523	0	0.01784	descending(A-P)
BGIBMGA013829	10.4409	0.236167	0.720166	0.929866	1.25376	6.92777	0.121334	0.498279	0.676578	0.817529	descending(A-P)
BGIBMGA006423	10.4053	1.26948	2.73883	2.0704	2.61036	9.22232	1.40015	1.83031	2.4066	1.79381	descending(A-P)
BGIBMGA005105	10.3806	14.1108	2.91095	1.26604	1.72284	10.0003	15.1608	2.54844	2.39154	1.65851	descending(A-P)
BGIBMGA000573	10.1838	1.64537	2.00974	1.10214	1.63052	5.20786	2.15175	3.81331	2.63968	2.29651	descending(A-P)
BGIBMGA001169	10.0836	1.56859	2.73299	1.11133	2.74571	5.32764	1.40438	2.63193	2.41971	2.45599	descending(A-P)
BGIBMGA010280	10.0646	0.730205	0.669802	0.805625	1.69507	8.37074	0.526437	0.467962	1.28045	0.840845	descending(A-P)
BGIBMGA006913	10.0134	0.14876	0.149949	0.031139	0.341242	6.13279	0.272359	0.21407	0.160634	0.216281	descending(A-P)
BGIBMGA007273	9.91015	0.087459	0	0	0	8.98129	0.025417	0.02944	0	0	descending(A-P)
BGIBMGA003589	9.86979	3.08083	2.21251	0.54743	0.421396	12.704	3.50347	3.42035	1.22502	0.667708	descending(A-P)
BGIBMGA004945	9.81292	0.306463	0.695252	2.41728	2.7631	12.9053	0.209103	0.787158	1.52102	3.87448	descending(A-P)
BGIBMGA009036	9.72344	2.2236	0.919854	2.30925	1.61326	10.0661	1.42016	0.391657	1.43587	1.25306	descending(A-P)
BGIBMGA006885	9.62557	0.086015	0.183607	0.264078	0.22099	9.92361	0.146234	0.052117	0.145956	0.216767	descending(A-P)
BGIBMGA008490	9.61646	0.136275	0.612755	0.784466	1.56302	8.37506	0.103959	0.481661	0.490511	0.352232	descending(A-P)
BGIBMGA010429	9.58752	0.056049	0	0	0	9.22497	0.061082	0	0.02882	0	descending(A-P)
BGIBMGA002908	9.56295	0.37772	0.721663	1.49348	0.154037	5.24711	0.192098	0.19072	0.453189	0.061018	descending(A-P)
BGIBMGA014274	9.52647	0.807959	1.1289	0.401886	1.32123	8.1657	1.66339	2.55681	3.31951	2.23307	descending(A-P)
BGIBMGA000275	9.51637	0.048264	0	0	0	8.17287	0	0	0	0	descending(A-P)
BGIBMGA014292	9.50958	0.145331	0.038299	0	0.118534	12.2921	0.042235	0	0.02491	0	descending(A-P)
BGIBMGA004003	9.46346	0.046458	0	0	0	7.20523	0.060755	0	0	0	descending(A-P)
BGIBMGA014056	9.40155	8.21153	0.776206	0.166076	0.43679	7.81607	10.6609	0.721078	1.0097	0.057675	descending(A-P)
BGIBMGA000783	9.34715	0.239627	0.434001	0.832963	1.65505	11.1424	0.364654	0.831554	0.987971	2.09458	descending(A-P)
BGIBMGA002368	9.26428	0.39818	0.729751	0.757723	0.664284	6.30151	0.757416	0.822479	0.94927	0.842055	descending(A-P)
BGIBMGA003625	9.24146	0.131062	0.088814	0.235155	0.03436	8.38556	0.171398	0.510504	0.259942	0.362955	descending(A-P)
BGIBMGA007458	9.22159	0.616537	0.664669	2.11185	2.67428	9.97894	0.952879	0.466956	1.21045	0.62475	descending(A-P)
BGIBMGA011766	9.18953	0.016836	0	0	0	13.2958	0	0	0	0	descending(A-P)
BGIBMGA008448	9.16579	0.13213	0.15669	0.138292	0.333405	7.31873	0.151195	0.400294	0.866254	1.20065	descending(A-P)
BGIBMGA012681	9.1484	0.240209	0.451025	0.307279	0.293877	6.14576	0.366492	0.576115	0.648457	0.873098	descending(A-P)
BGIBMGA000775	9.06915	15.6407	1.3865	0.118858	0.156302	5.71027	14.1864	0.340134	1.83942	0.112574	descending(A-P)
BGIBMGA009939	9.04516	0.178354	0.115987	0.13649	0.147814	7.13843	0.195624	0.113295	0.133127	0.072495	descending(A-P)
BGIBMGA010544	9.01389	1.52619	4.20448	1.01576	0.646331	8.0263	1.71954	2.3474	1.55747	0.523439	descending(A-P)
BGIBMGA005234	9.00319	0.068949	0.16353	0.096219	0	5.78321	0.180337	0	0	0	descending(A-P)
BGIBMGA000307	8.97677	0.71798	1.25587	0.500974	1.33406	6.36306	1.90136	1.87607	2.02129	1.70499	descending(A-P)
BGIBMGA006663	8.94739	1.46832	3.55504	1.8783	4.04184	8.42353	1.76019	3.24358	2.83129	1.54179	descending(A-P)
BGIBMGA000988	8.91597	5.45043	1.30342	0.283654	0.055261	6.19528	5.33604	0.935089	0.336778	0.102156	descending(A-P)
BGIBMGA013782	8.91316	0.255517	0.432873	0.305636	0.133973	11.8424	0.429627	0.165878	0.619395	0.070761	descending(A-P)
BGIBMGA000301	8.90731	0.070567	0.037193	0.032826	0	6.52694	0.082031	0.023754	0.048381	0.030399	descending(A-P)
BGIBMGA003505	8.89576	0.623345	1.0768	0.616452	3.09849	5.4762	1.14254	1.6431	2.96801	3.47764	descending(A-P)
BGIBMGA012566	8.88938	0.095584	0.050378	0	0.01949	5.00872	0.055556	0	0.016383	0.05147	descending(A-P)
BGIBMGA014448	8.69964	8.65821	1.39221	0.573412	0.107722	7.94269	5.10488	0.177833	0.316926	0.085343	descending(A-P)
BGIBMGA001039	8.68952	0.191126	0.659352	0.969885	0.860912	8.41424	0.249947	0.184235	0.482452	0.522074	descending(A-P)
BGIBMGA000338	8.63609	1.37319	0.398801	1.21236	0	5.45515	0.549738	0.254703	0.561996	0.027163	descending(A-P)
BGIBMGA009232	8.63267	0.214802	0.141516	0.199839	0.175196	8.40412	0.140455	0	0.184086	0.0694	descending(A-P)
BGIBMGA003321	8.56606	0.038103	0.015062	0.017725	0	8.66333	0.03322	0.115436	0	0	descending(A-P)
BGIBMGA013521	8.5656	1.10248	1.97419	1.53852	2.60993	6.15902	1.26877	2.87242	2.63607	2.30817	descending(A-P)
BGIBMGA000441	8.50801	0.817985	1.40487	0.039362	1.08701	6.69582	1.65992	3.03356	3.04578	2.24183	descending(A-P)
BGIBMGA011108	8.50801	0.121626	0.123628	0.048494	0.127543	9.21167	0	0.157916	0.053606	0	descending(A-P)
BGIBMGA007885	8.49895	1.62649	4.05183	2.23105	4.72172	6.53176	1.73141	4.32209	4.04184	2.62301	descending(A-P)
BGIBMGA013390	8.46101	0.575971	0.341515	0.602829	0.792737	7.67196	0.659078	0.799759	1.51784	1.18632	descending(A-P)
BGIBMGA006549	8.4555	1.52837	2.62329	1.57157	1.32857	5.34674	2.47212	4.26471	4.59124	2.61193	descending(A-P)
BGIBMGA010912	8.42887	1.60619	2.8631	3.27054	3.42956	8.77682	1.50602	2.99918	3.86461	4.25923	descending(A-P)
BGIBMGA001532	8.34661	0	0	0	0	10.1718	0	0	0	0	descending(A-P)
BGIBMGA010253	8.28986	3.03294	3.81005	3.58685	2.73575	7.93198	2.42015	2.56964	1.70492	1.49477	descending(A-P)
BGIBMGA008114	8.23034	0.150527	0.19834	0.19339	0.254313	8.87468	0.171856	0.112197	0.12163	0.145901	descending(A-P)
BGIBMGA008853	8.17217	0.074302	0.033889	0.007976	0.062932	5.75277	0.074745	0.017315	0.096984	0.055398	descending(A-P)
BGIBMGA012441	8.16075	4.15171	2.54055	1.05153	1.54548	6.80423	3.16878	2.03661	2.62103	1.27454	descending(A-P)
BGIBMGA006901	8.15775	0.899907	1.16979	1.42488	2.73124	7.20303	1.31265	2.04473	2.80309	3.30448	descending(A-P)
BGIBMGA001755	8.12347	0.466282	0.756671	1.0103	1.89152	8.48617	0.898629	0.278807	0.738216	0.48763	descending(A-P)
BGIBMGA009151	8.10527	0.109237	0.053341	0.053803	0.188672	6.21338	0.05042	0.097335	0.307282	0.037369	descending(A-P)
BGIBMGA001820	8.07427	3.14796	3.23616	0.670362	0.112538	6.2759	4.51776	2.86416	1.16671	0.019813	descending(A-P)
BGIBMGA006637	8.05532	1.08085	2.17656	2.46171	3.05009	6.56778	1.65351	3.90774	3.79079	3.02428	descending(A-P)
BGIBMGA004684	8.04585	0.233277	0.734521	0.482697	0.221428	6.11056	0.31559	0.243698	0.285401	0.163733	descending(A-P)
BGIBMGA006700	8.01527	1.37525	2.96342	3.46387	2.43143	9.31624	1.77656	3.15019	3.77724	1.64184	descending(A-P)
BGIBMGA004955	7.95349	0.428716	0.930475	1.1514	1.26177	7.59126	0.571236	1.10277	1.04816	0.933003	descending(A-P)
BGIBMGA003624	7.88764	0.135743	0.241462	0.284146	0.062277	6.01508	0.266279	0.30843	0.261747	0.197357	descending(A-P)
BGIBMGA009035	7.84198	1.26694	0.370729	0.52811	0.724674	7.4212	1.16195	0.348931	0.65992	0.861192	descending(A-P)
BGIBMGA006382	7.8292	0.095678	0.098334	0.035605	0	5.44095	0.058391	0.057972	0.00984	0.030912	descending(A-P)
BGIBMGA000456	7.80537	0.899334	0.15642	0.033467	0.022005	5.54125	1.34861	0.022705	0.092488	0	descending(A-P)
BGIBMGA003884	7.78434	0.149786	0.035525	1.42138	0.10995	7.39588	0	0.045378	0.138636	0	descending(A-P)
BGIBMGA010100	7.75397	0.071545	0.666624	0.855781	0.543932	5.0466	0.200493	0.882472	0.646423	0.465607	descending(A-P)
BGIBMGA000217	7.70653	0.314767	0.35461	0.197667	0.173292	5.40486	0.288147	0.810559	0.315614	0.442384	descending(A-P)
BGIBMGA007785	7.66383	6.35181	8.89621	3.49239	4.49417	7.84566	9.53004	11.0566	4.56826	1.82503	descending(A-P)
BGIBMGA010416	7.60756	1.17295	2.18581	1.94265	2.10521	6.5684	2.02277	1.95247	2.80357	2.38624	descending(A-P)
BGIBMGA000857	7.53314	0.950202	2.25364	3.97804	1.37009	5.58543	0.08876	1.13091	2.09398	0.789426	descending(A-P)
BGIBMGA012958	7.52158	0.495758	0.321949	0.807139	1.29969	6.83702	0.216111	0.07152	0.691923	0.709339	descending(A-P)
BGIBMGA000709	7.41724	0.111379	0.132082	0.077715	0.306593	5.55238	0.072828	0.084357	0.902021	1.32246	descending(A-P)
BGIBMGA002077	7.41724	0.095468	0.08491	0.033306	0.087598	6.42112	0.015606	0.072306	0.036817	0	descending(A-P)
BGIBMGA013528	7.38299	0.01795	0.127715	0.025049	0.065879	8.12427	0.211263	0.570977	0.553779	0.487139	descending(A-P)
BGIBMGA010738	7.35199	0.114645	0.105743	0.053329	0.140259	7.43884	0.166587	0	0.137552	0.259284	descending(A-P)
BGIBMGA000658	7.31059	0.072396	0	0	0.132857	8.13468	0	0	0.111679	0.257294	descending(A-P)
BGIBMGA006034	7.27908	1.30313	2.66145	1.17868	2.56857	5.72865	1.26236	1.82773	2.53139	2.66651	descending(A-P)
BGIBMGA011066	7.25683	0.127758	0.075753	0.267432	0.117227	6.06563	0.167077	0.193525	0.29562	0.619158	descending(A-P)
BGIBMGA004314	7.23121	0.146214	0.252863	0.901191	1.8559	6.71047	0.127475	0.258395	0.733039	1.16329	descending(A-P)
BGIBMGA011720	7.21892	0.031175	0	0	0	5.96986	0	0	0.032061	0	descending(A-P)
BGIBMGA012838	7.21892	0.753879	1.97959	1.40273	3.29397	6.05059	1.03284	3.42586	3.35036	4.22767	descending(A-P)
BGIBMGA003963	7.20624	0.67649	2.0267	1.83841	1.50281	7.66324	0.698437	2.75059	2.5265	0.345104	descending(A-P)
BGIBMGA007900	7.18952	0.057155	0	0.106347	0	6.87438	0	0.086577	0	0	descending(A-P)
BGIBMGA006614	7.09155	1.98519	2.70731	1.1741	1.7348	5.94682	2.88049	4.29587	3.37588	2.25403	descending(A-P)
BGIBMGA010603	7.08745	2.26615	3.53504	1.95117	3.66137	5.4013	2.93276	4.61659	4.67112	3.67733	descending(A-P)
BGIBMGA012039	7.0004	1.85701	2.83411	2.11824	2.51885	7.51326	1.90058	3.20431	2.26679	2.67642	descending(A-P)
BGIBMGA012501	6.91905	0	0.1096	0	0	6.04555	0	0.093331	0.095046	0.08958	descending(A-P)
BGIBMGA010185	6.90969	0.150651	0.253093	0.227755	0.299504	5.3048	0.221643	0.161643	0.203346	0.212947	descending(A-P)
BGIBMGA005351	6.89426	1.56127	3.14795	1.94916	3.30129	6.15685	1.93658	4.09301	3.94824	2.72179	descending(A-P)
BGIBMGA000891	6.87994	0.072396	0.057235	0.190834	0.059047	7.0526	0.094677	0.04874	0.111679	0.046781	descending(A-P)
BGIBMGA007834	6.84791	0.052973	0.083759	0.012321	0.097212	5.15578	0.17319	0.026747	0.108955	0.128362	descending(A-P)
BGIBMGA014590	6.84242	0.919319	2.39844	3.36766	1.51836	6.80164	1.89354	2.22809	2.41084	1.58164	descending(A-P)
BGIBMGA006381	6.83375	0.104669	0.124125	0.949436	0.288123	6.12896	0.205324	0.237825	0.242195	0	descending(A-P)
BGIBMGA001690	6.83302	1.97276	2.11978	1.40881	1.90362	5.83369	2.1802	2.35696	2.28596	1.58895	descending(A-P)
BGIBMGA006929	6.77596	0.116612	0.149811	0.054244	0	16.3324	0.050833	0.1472	0.059962	0	descending(A-P)
BGIBMGA013995	6.72531	1.19787	2.20492	1.13131	2.09462	6.25524	1.18148	1.92446	1.76073	0.8444	descending(A-P)
BGIBMGA012766	6.69663	0.098085	0.947153	1.44701	1.90285	5.36645	0.183246	0.339604	0.821379	0.298794	descending(A-P)
BGIBMGA005155	6.69639	0.043583	0.034456	0.101368	0	7.49514	0.227985	0.044012	0.089642	0.056325	descending(A-P)
BGIBMGA000116	6.69612	0.241321	0.930075	0.168383	0.774998	5.34674	0.236693	1.00525	2.14051	1.6958	descending(A-P)
BGIBMGA013626	6.68248	1.00747	0.831115	0.438078	1.21916	5.06047	1.68032	2.60982	2.39875	2.66061	descending(A-P)
BGIBMGA013477	6.65528	0.488065	0.256319	0.07784	0.012795	10.1847	0.592681	0.052808	0.075289	0.006758	descending(A-P)
BGIBMGA008315	6.60817	1.93392	3.61512	2.38772	4.16813	5.34886	1.22122	2.13548	1.82156	1.92703	descending(A-P)
BGIBMGA002135	6.4706	1.89746	3.5519	2.91053	3.71232	6.30358	1.78417	3.84813	2.7577	4.07348	descending(A-P)
BGIBMGA002430	6.4325	0.016178	0	0	0.014844	22.5946	0.010578	0	0	0	descending(A-P)
BGIBMGA010077	6.42538	0.149786	0.10526	0.301928	0.325779	8.08596	0.224903	0.252101	0.308079	0.129051	descending(A-P)
BGIBMGA006254	6.30223	0	0.104064	0.06123	0.080519	7.15213	0	0.265852	0	0.127584	descending(A-P)
BGIBMGA007901	6.27878	0.080815	0.023959	0	0	5.33963	0	0.061208	0.062332	0.019583	descending(A-P)
BGIBMGA000279	6.24361	0	0	0	0	5.48885	0	0	0	0	descending(A-P)
BGIBMGA012249	6.23921	0.187572	0.187316	0.261759	0.452921	5.98384	0.090374	0.104679	0.578699	1.49273	descending(A-P)
BGIBMGA011199	6.209	0.051406	0.01524	0.071737	0	5.30832	0	0.077868	0	0.049826	descending(A-P)
BGIBMGA000972	6.1382	0.77355	1.41128	1.0795	1.41957	5.46184	1.94542	2.0731	2.57014	1.73025	descending(A-P)
BGIBMGA010279	6.0258	0.35834	0.336848	0.341509	0.914226	5.38055	0.611496	0.463369	0.829164	0.859844	descending(A-P)
BGIBMGA006127	5.99066	1.75703	1.6206	0.476769	2.68699	6.41094	2.36161	3.54867	4.1409	3.54798	descending(A-P)
BGIBMGA011495	5.98712	0	0.095392	0	0	5.34674	0	0	0	0	descending(A-P)
BGIBMGA001315	5.96413	1.65921	3.02881	0.988617	1.33427	5.95976	2.14547	4.46186	4.19874	1.7347	descending(A-P)
BGIBMGA005259	5.93872	0.149786	0.113035	0.570074	0.149932	7.06833	0	0.082506	0.357092	0.026397	descending(A-P)
BGIBMGA000315	5.8019	0.198952	0.157288	0.092546	0.304252	5.56248	0.433635	0.251139	0.767259	0.128558	descending(A-P)
BGIBMGA011967	5.67201	0.189375	0.182467	0.280791	0.282366	7.99826	0.294092	0.179287	0.273872	0.252387	descending(A-P)
BGIBMGA006120	5.60737	0.643523	1.80512	2.98772	1.47619	6.85479	0.291314	1.57466	2.25267	0.887636	descending(A-P)
BGIBMGA006892	5.49531	1.04197	3.51436	3.909	3.92362	5.16114	1.29185	3.64863	2.88069	3.31838	descending(A-P)
BGIBMGA000178	5.43402	0.804966	2.5936	2.81894	3.14954	6.89842	1.84719	3.2209	4.14695	3.19451	descending(A-P)
BGIBMGA012969	5.43082	2.06998	4.05599	3.81306	3.93895	5.2717	2.49048	4.07139	4.39183	4.45104	descending(A-P)
BGIBMGA012041	5.37926	1.46661	0.985926	0.169469	0.034286	4.49422	2.76091	1.10371	0.576407	0	descending(A-P)
BGIBMGA013456	5.28674	0.524532	2.09935	2.99658	2.70727	19.378	0.471599	0.968353	1.13786	0.746728	descending(A-P)
BGIBMGA009102	5.26143	0.209619	0.290013	0.406286	0.363308	5.06824	0.197984	0.070561	0.341324	0.553092	descending(A-P)
BGIBMGA011880	5.13874	0.222758	0.528327	0.880772	0.658607	5.71886	0.161841	0.449903	0.610893	1.17552	descending(A-P)
BGIBMGA004639	5.10365	0.621809	1.44317	2.97511	1.49973	6.59322	1.46372	2.50276	3.80941	1.93724	descending(A-P)
BGIBMGA008569	5.05163	1.59498	3.34022	3.45711	2.49107	5.2632	0.532558	2.57025	3.19332	1.48017	descending(A-P)
BGIBMGA007249	5.00209	0.136812	0.892331	0.883015	1.25534	6.38722	0.559116	2.1501	2.98103	1.22662	descending(A-P)
BGIBMGA013157	2120.53	2612.96	5229.36	9399.03	9837.43	2420.76	2586.24	6900.32	7060.67	11034.8	crescent(A-P)
BGIBMGA011844	611.213	780.845	904.59	2657.23	3617.02	588.822	1047.87	1468.13	3404.44	6893.64	crescent(A-P)
BGIBMGA004965	5.94159	531.56	1156.16	3996.53	4097.29	2.32631	561.161	1082.23	2617.51	4658.35	crescent(A-P)
BGIBMGA008302	1071.34	1169.65	2389.38	2907.75	3172.51	1175.58	1306.7	3236.86	3659.36	3971.65	crescent(A-P)
BGIBMGA000504	8.66603	618.549	1286.48	1897.75	2956.32	1.99579	589.602	1265.18	2269.17	3118.85	crescent(A-P)
BGIBMGA004191	309.361	309.887	660.639	1124.42	1170.25	362.623	368.728	1089.69	1398.64	1975.06	crescent(A-P)
BGIBMGA000505	5.76576	360.354	809.46	1667.54	1692.71	0.795383	232.389	548.791	1007.99	1847.27	crescent(A-P)
BGIBMGA003718	134.482	499.248	695.573	982.696	1258.52	135.093	613.072	707.185	1138.84	1671.43	crescent(A-P)
BGIBMGA013713	160.296	275.673	403.659	785.484	824.752	229.644	353.845	444.187	665.606	1245.26	crescent(A-P)
BGIBMGA006216	61.3773	136.49	334.662	830.612	865.416	64.0703	136.046	259.724	506.555	1008.44	crescent(A-P)
BGIBMGA007586	26.955	99.8173	312.816	382.671	543.537	27.4818	141.742	491.737	680.846	788.151	crescent(A-P)
BGIBMGA013777	158.584	196.486	302.323	400.503	408.08	154.332	235.397	370.818	479.396	725.496	crescent(A-P)
BGIBMGA009864	221.183	310.32	399.869	449.353	559.487	188.419	341.62	341.8	458.002	604.614	crescent(A-P)
BGIBMGA001107	75.6853	93.277	160.58	210.042	358.022	78.768	125.695	221.82	378.747	594.835	crescent(A-P)
BGIBMGA007639	74.176	129.356	166.562	181.755	273.11	68.9121	183.31	244.233	363.043	490.437	crescent(A-P)
BGIBMGA000132	62.7057	95.5478	131.392	151.159	234.931	66.73	152.622	232.198	336.03	436.189	crescent(A-P)
BGIBMGA010032	38.329	61.4711	86.3734	120.715	174.083	35.5871	84.6355	140.37	215.54	334.206	crescent(A-P)
BGIBMGA010881	0.909436	17.3568	33.9174	153.169	317.377	0.580116	26.15	41.3669	193.84	334.033	crescent(A-P)
BGIBMGA000829	56.2222	67.9255	237.191	270.523	287.036	57.2057	93.0942	255.215	267.479	320.229	crescent(A-P)
BGIBMGA004525	0.184047	8.38004	47.9562	104.552	152.327	0.344733	8.96499	41.7887	92.2091	214.389	crescent(A-P)
BGIBMGA005628	56.5286	67.576	147.233	164.832	171.402	48.6138	71.607	150.212	158.527	189.32	crescent(A-P)
BGIBMGA002930	23.0886	24.9248	40.1065	41.245	90.0461	21.2182	39.0656	81.2512	105.09	186.096	crescent(A-P)
BGIBMGA004524	0.216639	13.1973	64.354	135.717	213.567	0.047739	9.6255	39.182	73.0565	171.101	crescent(A-P)
BGIBMGA006360	21.0613	25.0374	85.7005	115.205	150.769	14.9875	38.1928	102.572	146.157	162.79	crescent(A-P)
BGIBMGA003225	52.7146	55.2824	57.2206	63.7424	96.0678	62.4364	66.0006	94.6614	126.899	150.203	crescent(A-P)
BGIBMGA009608	16.5901	45.7213	58.2511	94.1373	126.251	15.4062	47.2188	47.2812	90.4731	149.739	crescent(A-P)
BGIBMGA004675	0.302327	0.190062	0.32784	71.7142	116.787	0.14766	0.275671	0.251259	63.7022	147.822	crescent(A-P)
BGIBMGA003973	0.230361	0.866404	8.44738	54.4138	122.269	0.080656	1.24584	7.41716	55.8313	144.164	crescent(A-P)
BGIBMGA011809	10.5909	20.5474	36.1438	47.8151	69.8904	8.15798	35.4744	71.7229	99.5656	117.119	crescent(A-P)
BGIBMGA011460	0.139476	0.391652	4.53895	79.5236	98.1072	0.028174	0.302656	3.04722	37.3758	108.587	crescent(A-P)
BGIBMGA008049	0.260035	2.9	5.15118	39.306	68.8876	0.512131	5.20859	6.63639	44.1979	104.678	crescent(A-P)
BGIBMGA006529	0.541265	16.0366	78.3123	120.489	186.1	0.369002	14.8058	52.0239	59.2941	101.499	crescent(A-P)
BGIBMGA003929	2.62233	61.1402	95.4733	134.127	186.618	1.7186	44.8614	70.0347	70.8854	93.3037	crescent(A-P)
BGIBMGA007630	15.4131	17.1296	67.4133	95.5126	122.864	12.9119	17.9557	49.6062	75.8347	90.3195	crescent(A-P)
BGIBMGA009992	32.9317	37.2783	43.5888	51.6721	55.2476	33.7527	44.2774	53.049	64.1908	83.0678	crescent(A-P)
BGIBMGA012037	20.5435	22.6234	66.6408	88.3359	92.2936	16.5268	26.2398	57.6772	72.4321	82.7059	crescent(A-P)
BGIBMGA007738	0.224805	0.843153	11.1975	37.2455	90.0105	0.146709	1.41438	12.939	47.9674	80.9622	crescent(A-P)
BGIBMGA008567	0	0.155135	2.57559	11.9792	37.6744	0	0	3.05492	29.5949	72.126	crescent(A-P)
BGIBMGA012053	4.4027	10.3706	23.2725	32.8282	70.601	4.05254	12.3274	19.7984	45.2685	70.7617	crescent(A-P)
BGIBMGA010976	0.137311	1.84429	28.931	58.4166	61.797	0.076809	2.23205	25.1921	44.9211	67.8113	crescent(A-P)
BGIBMGA008812	12.0241	17.0154	28.1182	31.2081	47.2373	11.429	26.2895	44.9364	61.4081	67.5413	crescent(A-P)
BGIBMGA008565	0.078778	0.030165	1.82438	7.78771	30.6124	0	0	3.74685	27.8732	64.8207	crescent(A-P)
BGIBMGA000553	0.51176	4.12169	13.1646	67.9831	85.8815	0.449677	4.77941	9.91922	48.482	60.6912	crescent(A-P)
BGIBMGA012083	11.727	13.2967	18.0374	19.0235	34.8333	10.0132	22.0467	34.486	44.9444	56.2769	crescent(A-P)
BGIBMGA001601	0.071798	0	0.065205	15.3655	52.8737	0.065263	0.035953	0.208223	11.4506	53.6144	crescent(A-P)
BGIBMGA014080	1.86674	3.14512	8.25494	20.5487	64.518	1.16603	4.17058	11.8437	31.7224	47.9758	crescent(A-P)
BGIBMGA012939	0.982998	7.42423	15.9461	47.0452	61.834	1.3694	5.42035	11.1149	21.2368	46.2459	crescent(A-P)
BGIBMGA005352	1.3373	1.97766	25.1696	32.4774	54.8278	1.5649	3.41761	31.1873	42.7103	45.6284	crescent(A-P)
BGIBMGA005266	3.9891	11.7107	18.548	44.3198	112.476	2.61881	9.53013	14.196	33.9454	45.2951	crescent(A-P)
BGIBMGA007486	5.16126	19.2691	22.1672	26.057	34.6057	5.14764	21.3495	32.1508	39.9821	42.1227	crescent(A-P)
BGIBMGA003894	0.201612	5.43487	8.7033	14.7092	77.7496	0.09774	3.80952	11.0548	28.2637	40.257	crescent(A-P)
BGIBMGA008925	0.815351	2.14474	2.63998	11.8205	14.4482	0.773368	1.13612	1.43934	14.4903	36.9451	crescent(A-P)
BGIBMGA008874	8.5794	12.4648	23.7284	23.9697	24.4797	6.21368	15.638	29.9932	33.0896	34.347	crescent(A-P)
BGIBMGA007432	0.27335	5.33814	8.71978	12.1966	20.2647	0.331295	7.22055	11.5345	24.9865	33.7329	crescent(A-P)
BGIBMGA005735	1.19705	1.49076	8.15858	38.3793	38.5206	0.922007	1.2885	5.76222	24.9658	33.2005	crescent(A-P)
BGIBMGA000156	0.17016	0	0	0.060618	12.1963	0.137488	0	0	0.871095	30.2298	crescent(A-P)
BGIBMGA008829	6.21343	8.45063	15.0087	25.4044	33.5524	2.87474	6.30033	14.2663	24.5795	29.6633	crescent(A-P)
BGIBMGA004786	4.7942	9.24346	15.0396	18.1493	27.1882	6.64933	11.2091	15.4704	22.6748	28.1813	crescent(A-P)
BGIBMGA001143	0.123663	1.77413	1.13805	8.20279	23.5898	0.009992	1.66786	0.870298	12.3788	27.6177	crescent(A-P)
BGIBMGA008828	0.172927	0.317838	4.30312	9.57318	9.57541	0	0.727397	6.74032	16.997	23.3105	crescent(A-P)
BGIBMGA000128	6.02521	6.19585	16.5177	16.9819	18.4715	5.21748	8.08604	19.0454	19.3266	23.1303	crescent(A-P)
BGIBMGA011671	4.07079	4.75411	8.85937	21.2393	48.8931	4.55306	5.19336	8.16585	15.7369	22.7428	crescent(A-P)
BGIBMGA012662	3.25242	4.80703	11.6479	13.3415	17.4336	3.6125	6.90981	17.0649	20.91	21.8127	crescent(A-P)
BGIBMGA011868	0.105037	7.2879	35.009	59.8769	65.4246	0.229146	4.77593	16.4983	18.9109	21.6907	crescent(A-P)
BGIBMGA006694	0.646808	3.87384	10.4003	28.758	47.6653	0.643217	3.74556	9.17714	20.8859	20.9221	crescent(A-P)
BGIBMGA011891	8.35698	12.6886	17.5262	18.5799	21.4143	9.05737	9.88227	16.7416	17.6043	18.0037	crescent(A-P)
BGIBMGA003989	2.59537	4.01471	10.8019	20.1508	39.2049	2.14564	2.99524	7.93568	17.4219	17.6066	crescent(A-P)
BGIBMGA013958	0.439581	0.477816	4.49441	8.24402	19.1712	0.567136	0.525458	4.12885	10.0511	17.1148	crescent(A-P)
BGIBMGA014619	0	0.125647	2.38402	14.403	14.4605	0	0.046947	2.33829	10.9094	16.8585	crescent(A-P)
BGIBMGA004629	0.398635	1.88405	4.16853	12.9269	15.2705	0.262276	1.15209	3.01245	10.0107	16.7904	crescent(A-P)
BGIBMGA010852	2.80099	2.82435	4.49404	5.6876	8.82432	3.14015	5.44685	10.2624	15.4972	16.3906	crescent(A-P)
BGIBMGA009191	3.07188	5.40242	5.64936	9.62616	9.77538	2.60615	7.62544	7.99253	13.6607	15.872	crescent(A-P)
BGIBMGA007324	0.594334	0.158315	0.950446	15.8656	18.6847	0.328843	0.077639	1.22904	7.57075	14.2996	crescent(A-P)
BGIBMGA010575	3.21136	3.92857	6.21172	10.207	12.5433	3.13391	3.59216	5.85412	10.7409	14.1787	crescent(A-P)
BGIBMGA003888	0.068891	0.035172	0	1.64429	10.7469	0.027831	0	0	3.60808	13.466	crescent(A-P)
BGIBMGA006692	0.153693	1.62542	4.90526	9.55024	17.5165	0.168533	2.14764	6.24872	12.3639	13.2664	crescent(A-P)
BGIBMGA004528	0	0.036198	1.33072	2.7278	4.11856	0	0.047339	4.38656	7.0916	12.2449	crescent(A-P)
BGIBMGA010512	0.197533	8.42823	17.7088	20.1456	25.104	0.307808	5.08712	8.44576	9.23434	11.9396	crescent(A-P)
BGIBMGA008830	0.099759	0.130968	3.8828	12.946	21.9514	0.051817	0.128456	2.74435	8.14862	11.0969	crescent(A-P)
BGIBMGA007854	0.074632	0.095258	0.564823	1.59521	7.76164	0.120603	0	1.26979	3.35036	10.1564	crescent(A-P)
BGIBMGA011487	1.50922	2.42591	2.39485	6.20358	8.95036	1.00503	2.74065	2.38567	6.54399	10.0948	crescent(A-P)
BGIBMGA003021	3.24863	1.92611	4.47308	6.10378	12.6843	2.50843	2.76816	3.78378	7.53638	9.16925	crescent(A-P)
BGIBMGA000878	0.10284	0.266564	2.14812	12.4617	20.6567	0.565674	0.253528	1.69773	7.99041	8.78461	crescent(A-P)
BGIBMGA006954	2.17016	2.7007	4.83763	6.14085	7.24359	3.10841	2.02527	4.40563	7.0212	8.34732	crescent(A-P)
BGIBMGA010454	0	0.088371	1.29787	0.711477	6.41206	0	0.106678	1.50337	1.6044	8.03839	crescent(A-P)
BGIBMGA002025	0	0.30662	0.575721	2.81695	4.97041	0	0.534647	1.08374	4.53285	7.77662	crescent(A-P)
BGIBMGA012917	1.30177	0.783305	1.8578	0.397494	5.35783	1.46503	1.1175	3.55958	4.50377	7.66132	crescent(A-P)
BGIBMGA008276	1.25657	1.1628	2.48842	4.21527	11.16	1.37488	1.18856	2.44972	4.16476	7.63031	crescent(A-P)
BGIBMGA003437	0.436694	1.66063	2.97675	1.56641	7.16016	0.401512	2.49344	3.57524	4.05602	7.06432	crescent(A-P)
BGIBMGA007241	3.46188	1.82738	3.09071	0.731594	5.57999	2.39418	2.78155	3.63025	4.73672	6.99776	crescent(A-P)
BGIBMGA007028	4.68078	2.27732	3.10071	3.23687	5.41746	4.3382	4.41213	4.53561	4.87917	6.70373	crescent(A-P)
BGIBMGA012664	3.28909	0.642571	2.04218	3.80206	5.89601	3.01008	0.974781	2.64751	3.52879	6.4026	crescent(A-P)
BGIBMGA009399	3.51665	0.086876	1.13326	0.606178	6.2177	1.78734	0.9089	1.18437	3.61839	6.39961	crescent(A-P)
BGIBMGA008912	0.046397	0.657341	5.73056	7.02869	10.0906	0.028116	0.755093	3.79451	5.45376	6.19917	crescent(A-P)
BGIBMGA002496	3.85697	1.71435	4.72535	4.15434	7.69507	3.09805	1.68146	4.01809	4.43141	5.97297	crescent(A-P)
BGIBMGA008265	4.57718	2.2224	4.71992	5.68116	6.58105	4.7641	2.37793	4.88132	5.60991	5.62022	crescent(A-P)
BGIBMGA001886	3.77358	1.6055	4.4425	2.81306	5.89262	2.69611	1.99463	4.85043	4.25159	5.52436	crescent(A-P)
BGIBMGA012101	0.030577	0.386374	0.805306	3.92137	7.69209	0.259411	0.306233	0.851299	3.17878	5.20894	crescent(A-P)
BGIBMGA011538	3.75419	2.10173	3.84212	2.10182	5.64236	3.03993	2.4631	4.01025	4.40622	5.13514	crescent(A-P)
BGIBMGA005224	1.15679	3.02922	2.98226	1.75473	5.45412	0.814071	2.16761	3.7228	4.32021	5.04125	crescent(A-P)
BGIBMGA012598	0.729258	1.31865	4.08415	4.32984	5.0106	0.638335	0.892669	1.10447	1.31621	1.39841	crescent(A-P)
