# Supplementary material for: Transcriptomic Analysis of the Anterior Silk Gland in the Domestic Silkworm (Bombyx mori) – Insight into the Mechanism of Silk Formation and Spinning
Source: PLoS One. 2015 Sep 29;10(9):e0139424. doi: 10.1371/journal.pone.0139424 (PMC4587926; doi:10.1371/journal.pone.0139424)
Supplement: S6 Table — (XLSX) [file pone.0139424.s009.xlsx]

## Sheet: S6 Table
S6 Table Results of the RT-PCR validation
Genes	RPKM from RNA-seq						RT-PCR Results
	ASG	AMSG	MMSG	PMSG	PSG		ASG AMSG MMSG PMSG PSG
列1	列2	列3	列4	列5	列6	列7	列8
RPL3 Gene	---	---	---	---	---
BGIBMGA000274	153236	668.178	43.5387	19.9725	10.8115
BGIBMGA000335	1054.43	9.07154	0.578149	0.284347	0.113547
BGIBMGA000336	679.375	12.7256	11.2161	11.7516	8.79648
BGIBMGA001302	1806.45	213.904	417.024	543.995	518.735
BGIBMGA001347	8.81168	4.14128	6.1703	6532.11	13736.4
BGIBMGA002241	680.939	65.5018	113.158	121.676	119.656
BGIBMGA002508	957.764	91.6981	134.853	187.426	148.262
BGIBMGA003608	6366.87	6699.42	12689.2	14797.5	15422.4
BGIBMGA005493	2249.59	175.548	313.653	364.077	327.097
BGIBMGA007490	6626.06	664.849	892.226	1034.34	1147.76
BGIBMGA007681	597.469	82.2266	167.963	186.274	172.17
BGIBMGA007720	473.784	80.2163	120.157	92.4054	71.4001
BGIBMGA010231	31362	68.8011	6.10142	2.67338	1.92371
BGIBMGA010247	805.323	95.558	141.957	172.234	178.015
BGIBMGA011416	4990.01	4684.03	10131	12418.5	12290.3
BGIBMGA011713	53730.6	128.71	33.3644	25.1803	22.7224
BGIBMGA011721	35078.2	82.5652	8.05248	3.33322	2.07407
BGIBMGA011761	1019.66	2.32472	0.123001	0.241253	0.215477
BGIBMGA013413	9466.22	1219.57	2637.72	3102.93	2232.34
BGIBMGA013849	507.637	7.85384	16.4794	19.2112	9.75831
