# Supplementary material for: Transcriptomic Analysis of the Anterior Silk Gland in the Domestic Silkworm (Bombyx mori) – Insight into the Mechanism of Silk Formation and Spinning
Source: PLoS One. 2015 Sep 29;10(9):e0139424. doi: 10.1371/journal.pone.0139424 (PMC4587926; doi:10.1371/journal.pone.0139424)
Supplement: S7 Table — (XLSX) [file pone.0139424.s010.xlsx]

## Sheet: S7 Table
S7 Table Genes up-regulated in the ASG
Feature ID	ASG-M	ASG-F	AMSG-M	AMSG-F	MMSG-M	MMSG-F	PMSG-M	PMSG-F	PSG-M	PSG-F
Feature ID	ASG-M	ASG-F	AMSG-M	AMSG-F	MMSG-M	MMSG-F	PMSG-M	PMSG-F	PSG-M	PSG-F
BGIBMGA000231	285.941	253.551	37.9554	45.638	61.014	83.7492	72.1823	95.8269	75.0706	118.153
BGIBMGA000273	519.085	596.906	1.76696	1.49237	0.174616	0.613374	0.359597	0.738216	0	0.0356803
BGIBMGA000274	157442	149030	828.545	507.812	73.7796	13.2978	4.62986	35.3151	0.836893	20.7861
BGIBMGA000277	41.1308	34.1189	0.0532979	0.243953	0	0	0	0	0	0
BGIBMGA000278	134.122	89.1573	0.794594	0.138552	0.0314097	0	0	0	0	0
BGIBMGA000281	331.984	200.885	1.27242	0.2869	0.182113	0	0	0.0676841	0	0.127584
BGIBMGA000334	33.1212	35.1747	0.126826	0.207322	0	0.048028	0	0.0978208	0	0
BGIBMGA000335	1113.14	995.709	9.73165	8.41144	0.887732	0.268565	0.0824732	0.486221	0.0361515	0.190942
BGIBMGA000336	755.359	603.392	13.0522	12.3991	11.392	11.0402	11.1327	12.3706	8.92951	8.66345
BGIBMGA000348	507.049	426.635	4.02901	3.14904	4.31132	4.21968	3.25052	3.81165	6.96054	4.3018
BGIBMGA000384	85.5069	86.3284	9.61351	6.48196	11.2389	9.30252	8.81714	8.1291	10.2454	6.87634
BGIBMGA000392	758.828	631.914	22.2535	24.4179	35.3767	48.4681	23.1467	36.8643	32.8422	34.0967
BGIBMGA000397	66.1322	65.7719	2.42796	3.00155	1.39464	2.87329	0.450001	1.46304	1.25315	1.0112
BGIBMGA000418	198.32	166.997	2.05317	1.66218	0.513462	0.359669	0.487282	0.754101	1.23031	0.866423
BGIBMGA000453	1692.08	1490.72	22.7378	14.7977	3.43412	1.46219	0.374184	1.48905	1.47619	0
BGIBMGA000559	762.253	575.955	91.3187	57.7476	116.858	93.96	157.641	90.9002	110.279	121.569
BGIBMGA000596	207.271	193.674	12.3693	16.1168	21.0994	35.1794	26.7908	39.435	18.6887	37.5848
BGIBMGA000618	38.0956	41.7593	0.25933	0.678283	0.153767	0.0982065	1.35712	1.50016	1.42772	1.8852
BGIBMGA000619	59.9177	70.2663	0.932893	1.10562	0.691434	0.39744	1.95279	2.38348	1.92598	2.57137
BGIBMGA000648	506.939	510.257	7.03384	7.09357	7.85752	5.47763	12.0313	6.02045	8.74023	5.90934
BGIBMGA000676	71.1837	80.8885	8.61517	6.24868	7.1258	4.82521	6.36487	4.02044	8.10427	2.45599
BGIBMGA000680	60.8501	69.3288	0.421028	0.523745	0.414043	0.48221	0.444244	0.427706	0.244984	0.328461
BGIBMGA000774	71.4453	53.6978	5.07924	3.65684	0.417909	0.185674	0.138983	0.460897	0.12653	0.126234
BGIBMGA000819	200.091	225.305	49.8821	45.365	61.4998	61.8752	65.8827	68.8004	50.8973	56.1963
BGIBMGA000830	214.732	215.934	59.2418	58.0954	54.4345	78.2114	32.8884	61.8748	61.5099	61.6014
BGIBMGA000886	172.255	186.349	8.62073	8.25875	11.4119	14.1213	9.88537	14.0715	4.16966	3.07674
BGIBMGA000926	932.833	999.015	217.319	229.852	379.037	370.269	359.538	349.343	273.733	299.701
BGIBMGA001135	71.5288	57.3325	1.06307	0.769192	0.423668	0.277185	0.237121	0.369649	0.327811	0.274491
BGIBMGA001150	45.4209	38.04	0.18886	0.157171	0.590452	0.520145	0.191677	0.185396	0	0
BGIBMGA001161	394.157	447.637	2.93205	1.37282	1.15902	0.27416	0.252574	0.502555	0	0.105257
BGIBMGA001182	226.045	223.973	33.3848	23.0201	56.1506	28.8573	52.517	35.2742	81.1304	13.9192
BGIBMGA001190	65.8365	64.8295	0.760504	1.19168	1.52748	1.25577	1.2812	1.63819	2.56493	1.99224
BGIBMGA001230	81.7377	67.7617	0.232703	0.157795	0	0	0	0.0265902	0	0.00835371
BGIBMGA001231	293.511	284.154	1.39912	0.553169	0.106111	0.0492871	0	0.0250964	0.0149277	0.039422
BGIBMGA001302	1711.1	1901.8	201.541	226.267	347.022	487.027	495.459	592.53	450.721	586.75
BGIBMGA001337	45.6865	44.5296	0.280941	0.423927	0.69195	1.08027	0.693637	0.500054	0.356929	0.314199
BGIBMGA001338	89.2799	76.9705	1.30551	1.49	3.53264	2.42699	5.54835	3.38698	1.96018	1.82905
BGIBMGA001780	253.543	243.336	1.39749	0.419062	0.105557	0.0943829	0	0.082386	0	0.0862761
BGIBMGA002022	261.451	322.544	2.15604	1.2854	1.3912	0.768448	0.796439	0.684746	0.407298	0.0307319
BGIBMGA002138	131.698	99.754	0.998433	1.98718	0.476437	2.06072	0.344167	1.68745	0.532887	1.54222
BGIBMGA002222	988.027	1324.98	7.52655	7.17277	8.35584	8.36882	34.9181	39.8956	34.4938	37.388
BGIBMGA002241	670.844	691.035	59.0491	71.9545	92.0345	134.282	78.4603	164.892	97.8471	141.465
BGIBMGA002324	41.9943	34.3247	0.395568	0.38066	0.283227	0.587889	0.177062	0.575664	0.164359	0.274898
BGIBMGA002349	71.15	69.1125	5.79171	5.31062	7.95374	6.95799	6.64241	5.75082	5.37536	3.48436
BGIBMGA002396	71.1462	59.2641	2.18181	1.68603	4.18681	3.03454	6.06178	3.39626	3.27592	2.97987
BGIBMGA002397	87.7128	93.8547	6.73696	5.87355	9.05831	7.10125	6.88527	5.05715	3.18856	1.49346
BGIBMGA002432	326.7	371.216	8.03885	5.91138	19.4662	15.2743	22.3062	15.539	18.3619	10.0352
BGIBMGA002508	862.436	1053.09	89.138	94.2583	117.8	151.906	185.428	189.424	165.688	130.836
BGIBMGA002526	479.141	486.482	5.26073	4.47272	3.11135	1.64242	2.79272	1.94104	2.66533	1.29098
BGIBMGA002527	379.126	401.02	0.815294	0.0174788	0.166423	0.0404913	0.121236	0.0206176	0	0.0453414
BGIBMGA002604	951.773	1066.72	107.822	109.454	209.737	238.697	207.111	272.723	252.464	278.437
BGIBMGA002618	503.166	478.746	143.713	130.243	195.098	145.215	168.744	139.058	167.16	115.518
BGIBMGA002907	112.639	75.416	1.63531	1.40345	2.21198	0.967623	1.49762	1.14307	1.54739	0.445794
BGIBMGA003049	139.824	139.318	4.96514	4.77774	12.5129	12.8895	7.26611	11.9193	11.5401	8.66034
BGIBMGA003116	327.367	372.107	44.8857	48.653	64.8936	81.2238	101.113	97.9451	78.0012	88.1606
BGIBMGA003130	128.459	108.635	4.16024	2.40026	0.652967	0.185347	2.81745	3.02005	0.33682	0.415097
BGIBMGA003131	109.913	92.8482	4.62223	1.89354	0.561347	0.210892	2.44803	2.70606	0.40879	0.539779
BGIBMGA003196	272.972	263.787	40.264	43.9963	59.7774	78.317	52.1939	74.8408	59.5001	89.3084
BGIBMGA003319	176.816	187.958	17.22	18.549	27.1751	36.6423	27.1079	42.4436	29.7504	30.9111
BGIBMGA003345	113.633	84.075	0.639273	0.514471	0.0388769	0	0.0914986	0.0505715	0.0902424	0.0317756
BGIBMGA003356	44.0762	42.392	0.723963	1.00594	0.321949	0.959559	1.13658	2.51277	2.40803	4.0787
BGIBMGA003410	170.608	105.287	7.65877	15.4473	11.8839	25.3381	1.38251	12.5786	3.84586	4.358
BGIBMGA003411	956.138	717.593	30.7684	40.6086	88.6101	85.1308	20.9454	43.5087	19.1067	11.2346
BGIBMGA003481	74.9824	64.6941	2.11177	2.03441	4.40703	3.19315	4.78231	3.43731	3.6823	3.99539
BGIBMGA003510	130.018	121.324	1.36687	1.09665	0.169054	0.152429	0.175534	0.194037	0.0923329	0.146303
BGIBMGA003530	113.459	119.001	1.98112	1.57369	0.382858	0.0222292	0.143353	0.0905504	0	0.0568956
BGIBMGA003567	91.6791	45.4725	0.118313	0.0884144	0.140305	0	0.165107	0.130364	0.0930515	0.0491472
BGIBMGA003591	169.159	210.225	3.67305	3.46685	1.93169	2.95125	2.5406	2.56204	1.52395	2.04322
BGIBMGA003592	169.407	227.341	3.69029	3.56924	3.64686	4.71652	3.48687	3.14282	2.39848	2.83169
BGIBMGA003603	50.8547	76.3994	1.08595	1.16195	1.11219	1.71973	1.10214	0.98988	0.181168	1.05257
BGIBMGA003611	253.32	213.864	3.93334	5.45698	20.9292	22.1227	12.5054	21.4212	28.4335	22.3111
BGIBMGA003612	159.599	119.077	2.54635	2.74237	8.82214	11.5714	6.47984	11.553	17.5005	12.6792
BGIBMGA003613	211.579	165.864	3.78818	4.4256	13.2972	14.8429	12.7579	14.3364	19.9285	16.2047
BGIBMGA003614	152.937	116.278	2.33081	3.22133	10.4594	8.22479	10.4603	10.8274	16.9149	14.6589
BGIBMGA003655	629.423	879.34	23.6461	29.1332	6.29388	6.92736	2.86014	5.86314	5.12247	5.0627
BGIBMGA003661	3447.32	4235.78	96.4662	96.876	13.3488	2.12253	0.890799	7.18107	0.114285	0.392355
BGIBMGA003724	81.0954	87.0523	0.637821	0.373914	0.951991	0.707957	1.53463	0.712482	0.928316	0.335756
BGIBMGA003817	374.961	332.809	2.97728	2.09654	2.75213	3.1685	3.21733	3.29737	1.93331	2.03484
BGIBMGA003864	44.9918	68.4085	0.294294	0.123157	0.0558394	0	0.0657104	0.163432	0.108014	0.0342299
BGIBMGA003987	121.767	149.51	21.6265	24.4388	34.6993	47.3468	27.3167	46.5629	23.6089	39.4691
BGIBMGA004006	115.013	74.0871	0.0987223	0.077463	0.117072	0.269175	0.192875	0.304579	0	0.0191376
BGIBMGA004035	109.939	85.3927	0.441165	0.576938	0.362193	0.359835	1.04187	0.314097	0.685043	0.559177
BGIBMGA004103	5646.93	7539.57	14.4938	1.82693	20.7859	8.00161	3.25935	5.99362	0.440631	1.67141
BGIBMGA004176	68.2778	56.8361	0.44234	0.404932	0.855034	0.837555	4.58029	3.75295	5.70662	2.64964
BGIBMGA004194	186.201	171.834	1.99123	1.47003	1.02833	0.389195	0.873972	0.495433	0.486241	0.319078
BGIBMGA004221	320.099	421.104	34.274	43.4154	64.2486	94.4934	64.7545	88.4015	59.7178	49.6
BGIBMGA004251	1716.92	1754.37	43.7697	55.785	41.6609	84.6655	22.5989	92.2291	48.6525	91.6136
BGIBMGA004337	136.607	142.446	17.2751	16.4462	27.4291	30.5937	30.0764	35.2688	37.5737	20.5883
BGIBMGA004421	782.785	540.717	8.37859	11.8604	2.65103	1.48666	0.836982	2.69151	3.06849	3.84033
BGIBMGA004615	91.5945	90.4423	2.02136	1.61982	4.30455	3.30946	10.071	8.12049	8.38182	3.00972
BGIBMGA004689	91.9336	107.224	0.478432	0.526557	0.24155	0.243963	0.198313	0.138837	0.165166	0.160697
BGIBMGA004693	224.664	234.414	4.51941	3.21545	13.9818	7.83905	31.2076	11.4689	37.7729	20.6769
BGIBMGA005301	30662.1	37473.5	142.229	108.418	52.2334	48.9775	62.9529	44.1674	31.9167	45.0516
BGIBMGA005440	57.9209	49.0496	1.64359	1.97031	5.01196	5.80922	2.81245	7.87788	6.71466	5.29129
BGIBMGA005493	2084.15	2415.03	161.621	189.476	270.235	357.07	367.967	360.187	277.199	376.994
BGIBMGA005724	352.992	184.96	11.6708	12.1758	17.2613	13.5321	5.37554	11.2016	16.8152	14.4103
BGIBMGA005738	78.0576	57.7456	4.2454	4.35119	6.09347	5.55579	3.43219	6.68127	9.54995	5.956
BGIBMGA005766	143.608	73.0497	0.143202	0	0.113213	0	0.233145	0.294537	0	0
BGIBMGA005812	7803.74	9692.71	47.2789	32.5706	11.6633	14.2803	7.10737	17.2493	6.26574	14.0833
BGIBMGA005860	384.626	508.235	61.9992	67.734	43.7954	53.5107	13.9494	11.4639	3.93768	7.81183
BGIBMGA005977	153.98	183.113	2.39503	2.76249	4.23385	3.74059	7.079	4.45185	4.61359	4.81586
BGIBMGA006032	241.698	256.23	0.880238	0.52552	0.680773	0.608707	0.587485	0.295186	0.245814	0.166927
BGIBMGA006156	119.161	142.361	14.3082	17.6312	17.3537	26.3952	21.4695	34.3533	29.8181	19.11
BGIBMGA006176	511.385	494.425	2.5348	1.08063	0.304569	0.101488	0.171413	0.172255	0.0204921	0.270583
BGIBMGA006219	308.774	365.578	38.606	47.4236	97.4673	104.982	90.3818	95.9936	111.241	92.8625
BGIBMGA006273	198.048	148.615	17.4958	21.1732	6.7902	7.85925	2.93905	8.24054	3.76428	5.49674
BGIBMGA006287	1432.95	1811	11.9872	7.21002	1.23827	0.126535	0.174859	0.32215	0.0766482	0.0809668
BGIBMGA006320	81.5521	84.4003	2.66031	4.13136	6.30958	5.76129	7.36695	5.48241	6.59834	4.87505
BGIBMGA006324	34.6229	38.6684	0.235288	0.260362	0.107316	0	0.0252574	0	0	0
BGIBMGA006371	991.24	1061.98	6.76915	8.29491	0.949621	0.349063	0.32158	0.63097	0.0951495	0.217773
BGIBMGA006377	50.0095	46.9588	0	0.400044	0.725519	0.370695	0.256132	0.188753	0.33682	0.770895
BGIBMGA006497	744.946	692.014	77.327	82.4362	156.639	135.743	179.755	135.482	138.981	125.361
BGIBMGA006514	293.913	344.266	47.9297	49.5763	30.2047	28.1886	14.3967	27.3359	35.6902	17.3195
BGIBMGA006569	47.9719	50.5979	0.328719	0.307061	0.510478	0.403089	0.273053	0.120734	0.0861774	0.0606886
BGIBMGA006583	364.342	354.814	35.0398	42.5349	32.5699	48.2983	22.184	43.5665	22.5437	36.7845
BGIBMGA006584	72.6992	55.8954	0.278523	0.108498	0.133523	0	0.0248095	0.0274245	0	0.00574389
BGIBMGA006613	275.425	291.518	19.4869	23.4148	28.681	35.1098	25.4211	38.5844	33.5923	23.9497
BGIBMGA006629	139.651	118.046	15.8662	15.9057	24.7799	22.9717	12.1236	17.8686	10.6006	8.21372
BGIBMGA006815	84.66	95.6395	2.60334	2.66817	6.27855	4.97365	6.83736	6.36231	5.63635	4.06851
BGIBMGA006871	81.9863	73.9365	0.639002	0.563367	0.102172	0	0.0400779	0.0996802	0.144935	0.0278365
BGIBMGA006874	50.2027	43.0027	0.400253	0.36703	0.132373	0.207733	0.0712104	0.130374	0.12876	0.125195
BGIBMGA006898	54.2449	59.5605	5.46565	4.39417	3.82079	4.2275	3.10801	5.10653	3.44819	2.90862
BGIBMGA006993	99.5287	106.64	1.39442	1.49559	1.90344	1.97547	1.51195	2.27484	1.39914	1.47797
BGIBMGA007037	283.994	264.759	3.19751	5.04944	0	0.0913866	0	0.558394	0	0.116952
BGIBMGA007038	828.697	731.427	7.81727	6.42595	0.931597	0.361658	0.2472	0.510871	0.183738	0.238881
BGIBMGA007045	100.549	101.505	0.713699	0.786475	0.206219	0.0548777	0.116281	0.24031	0.219397	0.126414
BGIBMGA007098	140.99	140.229	14.8413	15.4188	38.0053	37.6578	32.8166	35.3782	16.8443	15.6382
BGIBMGA007111	394.226	503.633	14.1501	17.342	4.82559	6.12049	12.3409	26.6575	19.2592	42.1861
BGIBMGA007209	429.072	275.081	37.4151	31.5745	97.2563	53.1029	36.631	48.3028	43.3293	13.5349
BGIBMGA007255	41.6646	51.0228	0.19484	0.104919	0.0679576	0.0868052	0.143947	0	0.084131	0
BGIBMGA007388	98.1179	74.8122	2.06704	2.89908	0.383674	0.490084	0.121236	0.817951	0.423309	0.409413
BGIBMGA007424	281.411	276.818	63.3845	50.3644	49.9871	35.2548	57.5021	40.8074	36.9555	17.54
BGIBMGA007462	206.419	168.863	6.3486	8.49292	2.65179	2.63453	1.43474	2.84153	4.74826	1.27056
BGIBMGA007490	6410.34	6841.78	627.331	702.367	758.709	1025.74	946.293	1122.38	943.092	1352.42
BGIBMGA007675	297.78	238.523	9.6592	7.99772	2.50781	2.07784	0.239281	0.617172	1.04887	0.498585
BGIBMGA007677	1956.28	2130.22	7.9113	5.31343	5.66043	4.57836	5.71605	5.93639	3.97055	4.97869
BGIBMGA007678	328.177	326.45	1.71661	1.19078	2.1242	1.51494	1.37484	0.506584	0.739615	0.636605
BGIBMGA007681	587.414	607.523	84.3349	80.1182	166.806	169.12	192.276	180.272	174.111	170.228
BGIBMGA007720	447.747	499.821	87.61	72.8226	125.591	114.723	99.6981	85.1127	72.9989	69.8013
BGIBMGA008011	472.183	585.862	66.4077	95.389	95.5236	138.65	89.9083	131.709	92.3408	106.705
BGIBMGA008090	1296.25	934.066	317.049	344.556	279.831	277.669	42.8072	64.5219	23.9142	17.3463
BGIBMGA008100	142.715	143.475	7.32137	8.06282	6.27281	9.44525	4.93742	9.88898	7.19998	7.77542
BGIBMGA008120	2452.84	2751.47	542.197	629.94	384.223	675.608	212.704	478.025	253.377	483.43
BGIBMGA008153	52.4009	49.3256	0.636589	0.652945	0.177627	0.0756303	0.0696757	0.019255	0.0229064	0.024197
BGIBMGA008164	1483.96	1366.16	474.009	226.458	376.272	171.407	190.287	73.8	81.8118	22.564
BGIBMGA008245	13448	13936.2	56.9628	38.8606	5.5024	1.12156	1.03326	8.45205	0.181168	1.33963
BGIBMGA008295	595.473	679.309	48.0806	61.0202	81.0181	131.008	78.0728	155.328	87.2465	109.851
BGIBMGA008307	309.734	332.534	59.2853	54.6268	76.179	60.8898	65.6029	42.0015	22.7107	18.6209
BGIBMGA008354	1133.91	822.877	2.67531	1.20384	0.443479	0.0871501	0	0.0443757	0.0527908	0.0557652
BGIBMGA008362	45.4491	40.3612	0.466071	0.511987	0.442162	0.0847189	0.104065	0.287585	0.136848	0
BGIBMGA008421	42.1036	38.5531	0.582746	0.425462	0.521478	0.617367	0.748368	0.744525	0.964442	0.426225
BGIBMGA008442	105.394	111.948	4.63962	8.20954	7.54708	15.7063	5.03974	14.6425	5.40917	7.2246
BGIBMGA008538	6384.73	6321.87	28.5477	16.8569	2.01256	0.765097	0.140972	2.18163	0	0.724559
BGIBMGA008542	312.425	307.243	36.4166	50.9297	54.9312	103.235	54.8696	104.526	63.2215	129.793
BGIBMGA008847	892.641	930.799	147.93	132.653	306.05	320.34	338.375	305.504	382.874	336.458
BGIBMGA008879	274.285	280.495	35.3923	39.4015	51.1546	61.6439	38.4503	51.0258	38.6061	41.3344
BGIBMGA008887	316.417	342.667	45.5211	57.212	33.1148	54.8543	19.3606	49.9136	33.9192	52.6714
BGIBMGA009025	189.126	161.967	21.7767	22.2816	23.2431	23.0659	1.23655	1.51546	0.0530249	0.0653479
BGIBMGA009072	17734.9	18898.4	213.167	150.221	28.0453	13.2409	1.79608	19.3577	1.47619	2.02717
BGIBMGA009094	417774	424835	49570.4	40337.1	17069.8	11909.9	1878.03	4682.48	85.5204	79.4234
BGIBMGA009095	61296.3	56535.1	30425.8	21604.3	8852.9	6525.29	1048.47	2074.64	50.6137	19.1745
BGIBMGA009096	7744.32	5448.18	159.782	151.731	21.3072	0.972021	0.585513	14.3913	0.181168	0.861192
BGIBMGA009131	4343.05	6266.4	481.977	554.555	435.65	698.388	380.904	615.59	288.447	390.796
BGIBMGA009133	282.182	452.967	51.1766	64.505	53.1521	83.183	42.273	73.1966	35.1162	39.1223
BGIBMGA009180	55.8929	47.882	2.57912	3.27425	1.91381	3.35846	1.66278	2.18704	3.09999	2.70452
BGIBMGA009227	53.9998	74.2152	5.54054	3.82573	4.20505	8.52693	8.59783	10.7348	9.67957	12.9745
BGIBMGA009404	93.0049	97.5577	13.1854	16.5584	13.7365	19.5062	9.58707	16.8706	14.0206	10.6601
BGIBMGA009579	43.3813	68.6273	1.10435	0.722113	2.05174	1.92377	3.59597	3.83304	4.25592	3.05066
BGIBMGA009724	40.78	57.0768	0.289104	0.122875	0.0514261	0.109481	0.0201723	0.0891944	0.0795815	0
BGIBMGA009776	180.316	197.71	1.53463	1.53071	3.42384	2.44281	7.51371	3.29018	5.68023	2.52112
BGIBMGA009799	152.974	171.766	17.0309	18.6095	21.2381	29.3216	9.19205	9.13569	4.50842	4.60139
BGIBMGA009927	104.024	88.1656	1.0016	0.634244	0.312572	0.207616	0.279548	0.0487917	0.0967404	0.0204382
BGIBMGA009958	563.869	468.36	3.44788	2.91132	2.67218	1.52159	1.43967	2.76405	2.64053	2.57879
BGIBMGA009959	386.712	302.4	4.48095	4.66409	5.69341	7.68802	7.40175	3.7383	10.9922	6.95803
BGIBMGA009997	51.1881	63.0576	0.321762	0.257148	0.805535	0.812325	1.44685	1.3236	1.11534	0.91829
BGIBMGA009998	48.8779	65.456	0.56658	0.493967	0.761479	0.572159	1.26507	1.10708	1.10907	0.732221
BGIBMGA010024	151.517	87.8748	0.0673454	0.0660537	0.0998291	0.0510065	0.281943	0.207774	0.0617939	0.0326378
BGIBMGA010027	58.8254	45.7523	0.313027	0.330856	0.0813612	0.0519632	0.0718079	0.152139	0.0472147	0.0831248
BGIBMGA010030	160.793	191.962	5.13356	9.08039	11.0438	26.3193	12.4909	33.1991	20.8344	30.3012
BGIBMGA010093	239.393	254.974	0.742154	0.0856375	0.0517707	0	0.213229	0	0.0801147	0.0634714
BGIBMGA010116	48.4386	46.144	2.06781	0.87115	4.78912	1.51357	4.53181	1.28448	0.713097	0.121062
BGIBMGA010133	242.861	197.275	2.18774	1.90736	2.25599	1.46485	1.54863	0.880388	1.39645	0.7222
BGIBMGA010142	56.39	69.1803	0.114915	0.0601124	0.10902	0	0	0	0	0
BGIBMGA010143	137.175	115.983	0.467792	0.0582628	0.396245	0.202456	0.279775	0.171814	0.040879	0.0431823
BGIBMGA010145	73.9174	67.5196	0.238015	0.103756	0.0470428	0	0	0	0	0
BGIBMGA010161	53.3725	38.9144	0.434378	0.189354	0.0606022	0	0.0237717	0.0262774	0	0.0165109
BGIBMGA010162	99.7524	101.099	2.18984	0.938946	1.78801	0.761303	1.47787	0.830669	0.131759	0.15658
BGIBMGA010193	115.048	130.315	19.205	18.6298	29.9134	30.2569	31.884	30.9447	31.6032	40.5612
BGIBMGA010213	160.588	147.615	2.58983	1.91743	2.22622	1.24539	2.08434	1.75445	2.13744	2.08521
BGIBMGA010214	406.625	256.096	2.34036	1.09563	0.431965	0.358649	0.355828	0.407382	0.250673	0.220664
BGIBMGA010216	33.0961	34.6862	0.207258	0.158109	0.102409	0.0392435	0.0602563	0.146537	0.332802	0.0669626
BGIBMGA010231	32019.8	30704.3	97.8378	39.7644	9.96112	2.24171	1.01348	4.33328	0.0754392	3.77198
BGIBMGA010232	202.702	187.107	0.473361	0.218485	0.0330204	0.0843568	0.194288	0.0859068	0.102198	0
BGIBMGA010246	797.437	814.178	80.1458	111.132	109.626	196.376	120.638	184.223	125.185	188.573
BGIBMGA010247	835.009	775.637	93.803	97.3131	114.774	169.14	158.161	186.306	132.336	223.695
BGIBMGA010255	95.6744	68.2697	0.649071	0.555003	0	0	0	0.0770199	0	0.024197
BGIBMGA010286	164.051	153.125	1.17979	0.859106	0.349772	0.101541	0.0561276	0.082725	0.0984125	0.038984
BGIBMGA010294	167.856	161.698	1.01807	0.355039	0.354144	0.123372	0.359918	0.502555	0.423481	1.88147
BGIBMGA010320	63.8822	39.6005	0.248479	0.120352	0.0218271	0	0	0	0	0.00892007
BGIBMGA010361	138.661	147.097	7.87762	11.6716	14.3829	26.4913	11.7636	27.3759	16.1511	16.9861
BGIBMGA010403	2782.36	2820.7	14.7902	10.8501	2.00148	0.484405	5.13206	3.05575	3.86344	4.99378
BGIBMGA010423	1080.67	1094.62	278.8	270.736	311.6	356.976	330.312	357.883	287.187	427.508
BGIBMGA010467	200.861	223.445	1.32727	0.969313	0.143088	0	0.120273	0.159541	0.0316326	0.116952
BGIBMGA010468	101.55	101.741	0.900932	0.799495	0.0763138	0	0.134706	0.148905	0.47238	0
BGIBMGA010483	527.909	500.031	1.36375	0.396322	0.0898462	0.0191274	0.105729	0.136352	0.0231727	0.0489567
BGIBMGA010500	175.458	164.946	0.754015	0.57878	0.0971922	0.0372443	0.0800613	0.0252858	0	0.0317756
BGIBMGA010549	54.9021	37.9413	1.0581	0.619042	0.462286	0.253071	0	0.0859068	0	0
BGIBMGA010595	431.807	448.736	99.0691	115.674	146.573	181.096	115.943	149.831	93.0268	133.094
BGIBMGA010913	105.251	73.4676	1.34727	1.19992	0.936579	1.26671	1.78288	1.52289	0.660732	1.48598
BGIBMGA010949	36.6102	44.2574	0.251293	0.234736	0.149001	0.0543788	0.100195	0.027689	0	0.0347956
BGIBMGA010979	176.998	55.2148	0.198346	0	0.729163	0	0.581267	0.122388	0.655184	0.0961249
BGIBMGA010985	30.4944	31.041	0.156734	0.0585631	0.185867	0.237417	2.06226	0.932575	1.15051	0.998312
BGIBMGA011090	58.0681	51.7428	0.691499	0.84063	0.334942	0.280307	0.203872	0.210337	0.0357462	0.0188801
BGIBMGA011189	44.8552	41.9244	0.31027	0.0772874	0	0	0	0	0	0
BGIBMGA011226	612.445	490.928	3.71269	2.90616	0.859858	0.335602	1.67706	0.70425	1.3183	0.488053
BGIBMGA011334	252.961	297.046	16.6061	23.1574	18.1401	22.3211	9.62924	14.7801	11.7473	8.09823
BGIBMGA011399	10543	11355.1	80.3806	57.6177	6.86825	0.877311	0.115463	5.36058	0	0.962348
BGIBMGA011424	67.9674	63.0098	1.19201	1.58529	1.33372	0.63248	1.59768	1.00771	1.8291	0.796362
BGIBMGA011573	850.451	730.881	3.04512	1.81546	1.16831	0.2035	1.93727	0.552637	1.39705	0.737883
BGIBMGA011589	1673.92	1945.86	347.428	506.304	423.102	817.924	180.921	510.114	187.567	336.822
BGIBMGA011701	3720.42	3501.9	83.6447	73.1439	36.0157	30.3434	49.897	32.8945	53.4941	51.7411
BGIBMGA011702	7060.65	7196.35	172.382	121.99	79.3023	55.0439	113.238	74.2992	143.988	86.859
BGIBMGA011703	8568.18	8949.08	221.392	130.056	133.159	65.6651	174.319	91.0702	227.363	101.183
BGIBMGA011713	51246.8	56214.3	168.589	88.8318	42.0307	24.6982	28.0248	22.3358	22.99	22.4548
BGIBMGA011714	599.878	573.857	6.41842	3.05227	8.14963	2.74978	13.6616	3.60039	5.35393	3.70755
BGIBMGA011721	37534.6	32621.9	125.101	40.0295	12.9466	3.15832	2.02059	4.64584	0.106285	4.04186
BGIBMGA011723	3643.91	5449.47	7.27411	1.93863	0.776766	0.417767	0.432984	0.638165	0	0.835372
BGIBMGA011761	1036.49	1002.82	3.57567	1.07378	0.125639	0.120363	0.0739242	0.408581	0.0972123	0.333741
BGIBMGA011764	123.593	135.769	9.68663	10.0547	28.486	16.0548	24.3077	11.2572	17.7762	6.94695
BGIBMGA011767	32.9884	37.1766	0.139001	0	0	0	0	0	0	0.0336822
BGIBMGA011768	8555.25	14980.5	40.9742	40.2731	5.38183	1.27668	0.452372	1.60017	0.118976	1.00544
BGIBMGA011769	2355.08	2250.36	6.97291	2.3171	1.83003	1.03892	0.319041	0.440837	0.419548	0.498585
BGIBMGA011778	880.697	982.623	91.1867	74.8305	101.552	81.9264	17.1826	14.006	0.77916	1.04465
BGIBMGA011786	80.8117	105.329	3.97566	3.60094	6.33858	5.82148	6.22617	5.17887	4.3505	4.18173
BGIBMGA011792	443.573	481.24	15.2876	11.5267	72.1916	63.9458	58.2343	57.5417	56.4577	48.8678
BGIBMGA012133	134.408	139.18	8.15274	7.13063	2.75349	2.92437	11.9597	13.2002	17.5946	27.1202
BGIBMGA012291	99.9797	97.3699	11.6699	9.41118	2.61403	1.5713	3.25708	2.40026	0.95181	1.44532
BGIBMGA012328	203.387	145.881	2.95583	2.10642	2.21491	0.765701	0.585853	0.898717	0.440236	0.81382
BGIBMGA012336	200.024	169.81	8.58289	11.3441	4.11164	6.10418	4.0351	10.9391	6.29069	14.2414
BGIBMGA012439	48.9888	53.8712	0.156782	0.0723646	0	0.0558797	0	0.0569064	0.0507733	0.044695
BGIBMGA012440	92.8304	100.597	0.0663173	0.130091	0.078644	0	0.138819	0.153452	0.121701	0.0321395
BGIBMGA012469	38.1745	40.7828	0.341646	0.191482	0.926056	0.961099	0.817319	0.602313	1.0748	0.425758
BGIBMGA012527	144.645	145.978	0.966798	0.320537	0.0645917	0.185638	0.171022	0.210054	0.124944	0.118785
BGIBMGA012567	96.7331	69.1985	5.69593	5.78009	7.97732	9.61373	4.95321	8.52583	5.44351	6.21711
BGIBMGA012611	121.381	143.362	0.315911	0.068856	0	0.0398778	0	0	0	0.0765504
BGIBMGA012773	208.939	225.675	1.09515	0.601761	0.709379	1.05946	1.27143	1.02214	1.1822	0.713606
BGIBMGA012831	58.3721	61.4912	0.68882	0.275758	1.53369	0.702701	1.90289	0.325278	1.18668	0.84478
BGIBMGA012919	39.7734	33.51	0.690754	0.486414	0.236293	0.342071	0.0741502	0.471305	0.268151	0.28326
BGIBMGA012947	755.939	746.14	6.19843	3.54241	1.96787	0.369654	1.70275	1.05405	1.70176	0.520371
BGIBMGA013000	63.7304	67.199	0.697236	0.519736	0.14883	0.126738	0.01946	0.129067	0.0255904	0
BGIBMGA013021	880.576	1113.35	118.163	126.468	178.372	263.896	164.98	274.767	146.718	179.9
BGIBMGA013118	226.701	212.774	8.23626	13.2056	9.11731	17.0783	5.30828	18.6228	7.83831	13.6072
BGIBMGA013163	314.827	255.323	1.46367	0.987934	1.48376	1.46616	1.15306	1.16534	1.08307	1.23562
BGIBMGA013236	3021.31	3142.59	18.1666	10.3755	2.63705	1.49866	1.55161	1.83144	1.78103	1.59826
BGIBMGA013237	288.623	293.972	2.0061	1.25754	0.540678	0.966884	0.323912	0.716108	0.517229	0.474057
BGIBMGA013244	927.551	1000.6	106.575	112.081	172.424	211.737	169.375	209.215	167.368	197.126
BGIBMGA013269	65.8933	59.8326	0.0804404	0	0	0	0	0	0	0
BGIBMGA013339	1040.85	1106.23	90.4748	91.742	94.2667	126.568	71.6589	143.778	125.607	143.029
BGIBMGA013410	162.024	206.716	1.46616	1.3665	0.506036	0.223748	0.160324	0.185662	0.110435	0.0742365
BGIBMGA013411	49.2099	51.7806	0.764184	0.525984	0.166937	0.27416	0.22451	0.0930657	0	0
BGIBMGA013413	8521.08	10411.4	1248.7	1190.44	2408.34	2867.1	3043.36	3162.49	1983.84	2480.85
BGIBMGA013434	73.0052	57.7235	0.134344	0.0585631	0	0	0	0	0.123269	0.0434049
BGIBMGA013593	87.1958	73.2585	7.93212	9.12539	1.60311	1.79176	0.221942	1.48735	0.255377	0.712952
BGIBMGA013678	1882.19	2255.2	205.998	237.96	290.082	412.411	222.745	337.081	248.735	334.003
BGIBMGA013708	171.453	147.918	18.9645	21.1445	20.9896	23.042	2.34575	3.222	0.442856	0.169379
BGIBMGA013711	158.294	167.389	37.6283	26.3818	18.7718	9.48626	11.6587	7.39958	4.67037	4.02946
BGIBMGA013778	1054.62	1056.26	224.366	304.346	340.65	460.445	315.937	358.489	273.454	333.984
BGIBMGA013796	193.949	160.778	0.680742	1.35657	1.07637	0.883858	0.271423	1.55017	0.832834	0.377039
BGIBMGA013848	39.8903	35.7954	0.647179	0.559455	0.312193	0.166157	0.612301	0.406105	0.483116	0.552864
BGIBMGA013849	505.768	509.506	9.44741	6.26028	20.9502	12.0087	25.8023	12.62	12.6427	6.87391
BGIBMGA013963	185.592	183.379	16.9447	26.356	26.0344	41.1388	19.4414	46.4222	24.7042	30.0029
BGIBMGA013964	155.616	150.134	14.7967	18.9708	22.4779	32.3186	23.5664	39.9356	26.0456	33.5696
BGIBMGA014201	46.1456	42.6396	0.276489	0.380611	0.146684	0.231451	0.548302	1.61626	0.627565	4.48532
BGIBMGA014241	193.178	218.78	1.99952	1.59298	1.68981	2.33253	1.5395	4.25443	1.60272	1.18066
BGIBMGA014288	116.314	139.504	9.61424	12.1944	29.6708	27.3721	21.9032	18.1366	18.9188	9.93624
BGIBMGA014323	763.54	821.224	12.9442	21.2216	1.65389	0.352098	0.466291	0.560261	0.399904	0.309786
BGIBMGA014403	278.041	229.601	39.6545	44.3314	69.5857	84.346	52.3449	90.2187	66.9163	89.4605
BGIBMGA014404	56.0148	69.9014	1.02405	1.10375	1.17436	0.562525	1.9002	0.729095	1.65211	0.632632
BGIBMGA014428	98.6477	47.6639	0.346348	0.0943625	0.290931	0.0218599	0.302082	0.0445231	0.0529662	0
BGIBMGA014429	102.574	47.6624	0.213379	0	0.41571	0.0461743	0.382849	0.376181	0.167819	0.0295458
BGIBMGA014507	327.729	321.721	39.9628	42.3774	66.6563	77.7736	77.2271	69.0175	65.2061	82.0161
BGIBMGA014524	110.395	42.3076	0.137172	0.039864	0.41571	0.253959	0.170155	0.35267	0.139849	0
