# Supplementary material for: Transcriptomic Analysis of the Anterior Silk Gland in the Domestic Silkworm (Bombyx mori) – Insight into the Mechanism of Silk Formation and Spinning
Source: PLoS One. 2015 Sep 29;10(9):e0139424. doi: 10.1371/journal.pone.0139424 (PMC4587926; doi:10.1371/journal.pone.0139424)
Supplement: S8 Table — (XLSX) [file pone.0139424.s011.xlsx]

## Sheet: S8 Table
S8 Table GO pathways of the up-regulated genes in the ASG
GO_acc	term_type	Term	queryitem	querytotal	bgitem	bgtotal	pvalue	FDR	entries
列1	列2	列3	列4	列5	列6	列7	列8	列9	列10	列11	列12	列13	列14	列15
GO:0006091	P	generation of precursor metabolites and energy	21	143	70	5971	7.1e-16	2.5e-13	// BGIBMGA007681-PA // BGIBMGA013963-PA // BGIBMGA010246-PA // BGIBMGA008542-PA // BGIBMGA013021-PA // BGIBMGA007490-PA // BGIBMGA010247-PA // BGIBMGA004221-PA // BGIBMGA014507-PA // BGIBMGA008295-PA // BGIBMGA002508-PA // BGIBMGA008879-PA // BGIBMGA003196-PA // BGIBMGA013964-PA // BGIBMGA000231-PA // BGIBMGA014403-PA // BGIBMGA000596-PA // BGIBMGA002241-PA // BGIBMGA001302-PA // BGIBMGA005493-PA…
GO:0015992	P	proton transport	16	143	41	5971	8.8e-14	1e-11	// BGIBMGA010246-PA // BGIBMGA013963-PA // BGIBMGA008542-PA // BGIBMGA008295-PA // BGIBMGA010247-PA // BGIBMGA014507-PA // BGIBMGA008879-PA // BGIBMGA003196-PA // BGIBMGA002432-PA // BGIBMGA013964-PA // BGIBMGA000231-PA // BGIBMGA014403-PA // BGIBMGA000596-PA // BGIBMGA002241-PA // BGIBMGA001302-PA // BGIBMGA008011-PA
GO:0015985	P	energy coupled proton transport, down electrochemical gradient	15	143	36	5971	2.5e-13	1e-11	// BGIBMGA010246-PA // BGIBMGA013963-PA // BGIBMGA008542-PA // BGIBMGA008295-PA // BGIBMGA010247-PA // BGIBMGA014507-PA // BGIBMGA008879-PA // BGIBMGA003196-PA // BGIBMGA013964-PA // BGIBMGA000231-PA // BGIBMGA014403-PA // BGIBMGA000596-PA // BGIBMGA002241-PA // BGIBMGA001302-PA // BGIBMGA008011-PA
GO:0006818	P	hydrogen transport	16	143	41	5971	8.8e-14	1e-11	// BGIBMGA010246-PA // BGIBMGA013963-PA // BGIBMGA008542-PA // BGIBMGA008295-PA // BGIBMGA010247-PA // BGIBMGA014507-PA // BGIBMGA008879-PA // BGIBMGA003196-PA // BGIBMGA002432-PA // BGIBMGA013964-PA // BGIBMGA000231-PA // BGIBMGA014403-PA // BGIBMGA000596-PA // BGIBMGA002241-PA // BGIBMGA001302-PA // BGIBMGA008011-PA
GO:0046034	P	ATP metabolic process	15	143	36	5971	2.5e-13	1e-11	// BGIBMGA010246-PA // BGIBMGA013963-PA // BGIBMGA008542-PA // BGIBMGA008295-PA // BGIBMGA010247-PA // BGIBMGA014507-PA // BGIBMGA008879-PA // BGIBMGA003196-PA // BGIBMGA013964-PA // BGIBMGA000231-PA // BGIBMGA014403-PA // BGIBMGA000596-PA // BGIBMGA002241-PA // BGIBMGA001302-PA // BGIBMGA008011-PA
GO:0015986	P	ATP synthesis coupled proton transport	15	143	36	5971	2.5e-13	1e-11	// BGIBMGA010246-PA // BGIBMGA013963-PA // BGIBMGA008542-PA // BGIBMGA008295-PA // BGIBMGA010247-PA // BGIBMGA014507-PA // BGIBMGA008879-PA // BGIBMGA003196-PA // BGIBMGA013964-PA // BGIBMGA000231-PA // BGIBMGA014403-PA // BGIBMGA000596-PA // BGIBMGA002241-PA // BGIBMGA001302-PA // BGIBMGA008011-PA
GO:0055085	P	transmembrane transport	15	143	36	5971	2.5e-13	1e-11	// BGIBMGA010246-PA // BGIBMGA013963-PA // BGIBMGA008542-PA // BGIBMGA008295-PA // BGIBMGA010247-PA // BGIBMGA014507-PA // BGIBMGA008879-PA // BGIBMGA003196-PA // BGIBMGA013964-PA // BGIBMGA000231-PA // BGIBMGA014403-PA // BGIBMGA000596-PA // BGIBMGA002241-PA // BGIBMGA001302-PA // BGIBMGA008011-PA
GO:0034220	P	ion transmembrane transport	15	143	36	5971	2.5e-13	1e-11	// BGIBMGA010246-PA // BGIBMGA013963-PA // BGIBMGA008542-PA // BGIBMGA008295-PA // BGIBMGA010247-PA // BGIBMGA014507-PA // BGIBMGA008879-PA // BGIBMGA003196-PA // BGIBMGA013964-PA // BGIBMGA000231-PA // BGIBMGA014403-PA // BGIBMGA000596-PA // BGIBMGA002241-PA // BGIBMGA001302-PA // BGIBMGA008011-PA
GO:0006754	P	ATP biosynthetic process	15	143	36	5971	2.5e-13	1e-11	// BGIBMGA010246-PA // BGIBMGA013963-PA // BGIBMGA008542-PA // BGIBMGA008295-PA // BGIBMGA010247-PA // BGIBMGA014507-PA // BGIBMGA008879-PA // BGIBMGA003196-PA // BGIBMGA013964-PA // BGIBMGA000231-PA // BGIBMGA014403-PA // BGIBMGA000596-PA // BGIBMGA002241-PA // BGIBMGA001302-PA // BGIBMGA008011-PA
GO:0009206	P	purine ribonucleoside triphosphate biosynthetic process	15	143	41	5971	1.2e-12	2.6e-11	// BGIBMGA010246-PA // BGIBMGA013963-PA // BGIBMGA008542-PA // BGIBMGA008295-PA // BGIBMGA010247-PA // BGIBMGA014507-PA // BGIBMGA008879-PA // BGIBMGA003196-PA // BGIBMGA013964-PA // BGIBMGA000231-PA // BGIBMGA014403-PA // BGIBMGA000596-PA // BGIBMGA002241-PA // BGIBMGA001302-PA // BGIBMGA008011-PA
GO:0009142	P	nucleoside triphosphate biosynthetic process	15	143	41	5971	1.2e-12	2.6e-11	// BGIBMGA010246-PA // BGIBMGA013963-PA // BGIBMGA008542-PA // BGIBMGA008295-PA // BGIBMGA010247-PA // BGIBMGA014507-PA // BGIBMGA008879-PA // BGIBMGA003196-PA // BGIBMGA013964-PA // BGIBMGA000231-PA // BGIBMGA014403-PA // BGIBMGA000596-PA // BGIBMGA002241-PA // BGIBMGA001302-PA // BGIBMGA008011-PA
GO:0009144	P	purine nucleoside triphosphate metabolic process	15	143	41	5971	1.2e-12	2.6e-11	// BGIBMGA010246-PA // BGIBMGA013963-PA // BGIBMGA008542-PA // BGIBMGA008295-PA // BGIBMGA010247-PA // BGIBMGA014507-PA // BGIBMGA008879-PA // BGIBMGA003196-PA // BGIBMGA013964-PA // BGIBMGA000231-PA // BGIBMGA014403-PA // BGIBMGA000596-PA // BGIBMGA002241-PA // BGIBMGA001302-PA // BGIBMGA008011-PA
GO:0009145	P	purine nucleoside triphosphate biosynthetic process	15	143	41	5971	1.2e-12	2.6e-11	// BGIBMGA010246-PA // BGIBMGA013963-PA // BGIBMGA008542-PA // BGIBMGA008295-PA // BGIBMGA010247-PA // BGIBMGA014507-PA // BGIBMGA008879-PA // BGIBMGA003196-PA // BGIBMGA013964-PA // BGIBMGA000231-PA // BGIBMGA014403-PA // BGIBMGA000596-PA // BGIBMGA002241-PA // BGIBMGA001302-PA // BGIBMGA008011-PA
GO:0009199	P	ribonucleoside triphosphate metabolic process	15	143	41	5971	1.2e-12	2.6e-11	// BGIBMGA010246-PA // BGIBMGA013963-PA // BGIBMGA008542-PA // BGIBMGA008295-PA // BGIBMGA010247-PA // BGIBMGA014507-PA // BGIBMGA008879-PA // BGIBMGA003196-PA // BGIBMGA013964-PA // BGIBMGA000231-PA // BGIBMGA014403-PA // BGIBMGA000596-PA // BGIBMGA002241-PA // BGIBMGA001302-PA // BGIBMGA008011-PA
GO:0009205	P	purine ribonucleoside triphosphate metabolic process	15	143	41	5971	1.2e-12	2.6e-11	// BGIBMGA010246-PA // BGIBMGA013963-PA // BGIBMGA008542-PA // BGIBMGA008295-PA // BGIBMGA010247-PA // BGIBMGA014507-PA // BGIBMGA008879-PA // BGIBMGA003196-PA // BGIBMGA013964-PA // BGIBMGA000231-PA // BGIBMGA014403-PA // BGIBMGA000596-PA // BGIBMGA002241-PA // BGIBMGA001302-PA // BGIBMGA008011-PA
GO:0009201	P	ribonucleoside triphosphate biosynthetic process	15	143	41	5971	1.2e-12	2.6e-11	// BGIBMGA010246-PA // BGIBMGA013963-PA // BGIBMGA008542-PA // BGIBMGA008295-PA // BGIBMGA010247-PA // BGIBMGA014507-PA // BGIBMGA008879-PA // BGIBMGA003196-PA // BGIBMGA013964-PA // BGIBMGA000231-PA // BGIBMGA014403-PA // BGIBMGA000596-PA // BGIBMGA002241-PA // BGIBMGA001302-PA // BGIBMGA008011-PA
GO:0009141	P	nucleoside triphosphate metabolic process	15	143	42	5971	1.6e-12	3.3e-11	// BGIBMGA010246-PA // BGIBMGA013963-PA // BGIBMGA008542-PA // BGIBMGA008295-PA // BGIBMGA010247-PA // BGIBMGA014507-PA // BGIBMGA008879-PA // BGIBMGA003196-PA // BGIBMGA013964-PA // BGIBMGA000231-PA // BGIBMGA014403-PA // BGIBMGA000596-PA // BGIBMGA002241-PA // BGIBMGA001302-PA // BGIBMGA008011-PA
GO:0006119	P	oxidative phosphorylation	15	143	48	5971	7.7e-12	1.5e-10	// BGIBMGA010246-PA // BGIBMGA013963-PA // BGIBMGA008542-PA // BGIBMGA008295-PA // BGIBMGA010247-PA // BGIBMGA014507-PA // BGIBMGA008879-PA // BGIBMGA003196-PA // BGIBMGA013964-PA // BGIBMGA000231-PA // BGIBMGA014403-PA // BGIBMGA000596-PA // BGIBMGA002241-PA // BGIBMGA001302-PA // BGIBMGA008011-PA
GO:0009259	P	ribonucleotide metabolic process	15	143	50	5971	1.2e-11	2e-10	// BGIBMGA010246-PA // BGIBMGA013963-PA // BGIBMGA008542-PA // BGIBMGA008295-PA // BGIBMGA010247-PA // BGIBMGA014507-PA // BGIBMGA008879-PA // BGIBMGA003196-PA // BGIBMGA013964-PA // BGIBMGA000231-PA // BGIBMGA014403-PA // BGIBMGA000596-PA // BGIBMGA002241-PA // BGIBMGA001302-PA // BGIBMGA008011-PA
GO:0009152	P	purine ribonucleotide biosynthetic process	15	143	50	5971	1.2e-11	2e-10	// BGIBMGA010246-PA // BGIBMGA013963-PA // BGIBMGA008542-PA // BGIBMGA008295-PA // BGIBMGA010247-PA // BGIBMGA014507-PA // BGIBMGA008879-PA // BGIBMGA003196-PA // BGIBMGA013964-PA // BGIBMGA000231-PA // BGIBMGA014403-PA // BGIBMGA000596-PA // BGIBMGA002241-PA // BGIBMGA001302-PA // BGIBMGA008011-PA
GO:0009260	P	ribonucleotide biosynthetic process	15	143	50	5971	1.2e-11	2e-10	// BGIBMGA010246-PA // BGIBMGA013963-PA // BGIBMGA008542-PA // BGIBMGA008295-PA // BGIBMGA010247-PA // BGIBMGA014507-PA // BGIBMGA008879-PA // BGIBMGA003196-PA // BGIBMGA013964-PA // BGIBMGA000231-PA // BGIBMGA014403-PA // BGIBMGA000596-PA // BGIBMGA002241-PA // BGIBMGA001302-PA // BGIBMGA008011-PA
GO:0009150	P	purine ribonucleotide metabolic process	15	143	50	5971	1.2e-11	2e-10	// BGIBMGA010246-PA // BGIBMGA013963-PA // BGIBMGA008542-PA // BGIBMGA008295-PA // BGIBMGA010247-PA // BGIBMGA014507-PA // BGIBMGA008879-PA // BGIBMGA003196-PA // BGIBMGA013964-PA // BGIBMGA000231-PA // BGIBMGA014403-PA // BGIBMGA000596-PA // BGIBMGA002241-PA // BGIBMGA001302-PA // BGIBMGA008011-PA
GO:0006163	P	purine nucleotide metabolic process	15	143	59	5971	9.2e-11	1.4e-09	// BGIBMGA010246-PA // BGIBMGA013963-PA // BGIBMGA008542-PA // BGIBMGA008295-PA // BGIBMGA010247-PA // BGIBMGA014507-PA // BGIBMGA008879-PA // BGIBMGA003196-PA // BGIBMGA013964-PA // BGIBMGA000231-PA // BGIBMGA014403-PA // BGIBMGA000596-PA // BGIBMGA002241-PA // BGIBMGA001302-PA // BGIBMGA008011-PA
GO:0006164	P	purine nucleotide biosynthetic process	15	143	59	5971	9.2e-11	1.4e-09	// BGIBMGA010246-PA // BGIBMGA013963-PA // BGIBMGA008542-PA // BGIBMGA008295-PA // BGIBMGA010247-PA // BGIBMGA014507-PA // BGIBMGA008879-PA // BGIBMGA003196-PA // BGIBMGA013964-PA // BGIBMGA000231-PA // BGIBMGA014403-PA // BGIBMGA000596-PA // BGIBMGA002241-PA // BGIBMGA001302-PA // BGIBMGA008011-PA
GO:0015672	P	monovalent inorganic cation transport	16	143	76	5971	2.4e-10	3.4e-09	// BGIBMGA010246-PA // BGIBMGA013963-PA // BGIBMGA008542-PA // BGIBMGA008295-PA // BGIBMGA010247-PA // BGIBMGA014507-PA // BGIBMGA008879-PA // BGIBMGA003196-PA // BGIBMGA002432-PA // BGIBMGA013964-PA // BGIBMGA000231-PA // BGIBMGA014403-PA // BGIBMGA000596-PA // BGIBMGA002241-PA // BGIBMGA001302-PA // BGIBMGA008011-PA
GO:0046483	P	heterocycle metabolic process	16	143	90	5971	2.1e-09	2.9e-08	// BGIBMGA010246-PA // BGIBMGA013963-PA // BGIBMGA008542-PA // BGIBMGA008295-PA // BGIBMGA010247-PA // BGIBMGA014507-PA // BGIBMGA008879-PA // BGIBMGA003196-PA // BGIBMGA013964-PA // BGIBMGA000231-PA // BGIBMGA007111-PA // BGIBMGA014403-PA // BGIBMGA000596-PA // BGIBMGA002241-PA // BGIBMGA001302-PA // BGIBMGA008011-PA
GO:0009165	P	nucleotide biosynthetic process	15	143	84	5971	6.6e-09	8.7e-08	// BGIBMGA010246-PA // BGIBMGA013963-PA // BGIBMGA008542-PA // BGIBMGA008295-PA // BGIBMGA010247-PA // BGIBMGA014507-PA // BGIBMGA008879-PA // BGIBMGA003196-PA // BGIBMGA013964-PA // BGIBMGA000231-PA // BGIBMGA014403-PA // BGIBMGA000596-PA // BGIBMGA002241-PA // BGIBMGA001302-PA // BGIBMGA008011-PA
GO:0009117	P	nucleotide metabolic process	16	143	101	5971	9.3e-09	1.1e-07	// BGIBMGA010246-PA // BGIBMGA013963-PA // BGIBMGA008542-PA // BGIBMGA008295-PA // BGIBMGA010247-PA // BGIBMGA014507-PA // BGIBMGA012947-PA // BGIBMGA008879-PA // BGIBMGA003196-PA // BGIBMGA013964-PA // BGIBMGA000231-PA // BGIBMGA014403-PA // BGIBMGA000596-PA // BGIBMGA002241-PA // BGIBMGA001302-PA // BGIBMGA008011-PA
GO:0006753	P	nucleoside phosphate metabolic process	16	143	101	5971	9.3e-09	1.1e-07	// BGIBMGA010246-PA // BGIBMGA013963-PA // BGIBMGA008542-PA // BGIBMGA008295-PA // BGIBMGA010247-PA // BGIBMGA014507-PA // BGIBMGA012947-PA // BGIBMGA008879-PA // BGIBMGA003196-PA // BGIBMGA013964-PA // BGIBMGA000231-PA // BGIBMGA014403-PA // BGIBMGA000596-PA // BGIBMGA002241-PA // BGIBMGA001302-PA // BGIBMGA008011-PA
GO:0006812	P	cation transport	17	143	118	5971	1.1e-08	1.3e-07	// BGIBMGA010246-PA // BGIBMGA013963-PA // BGIBMGA008542-PA // BGIBMGA008295-PA // BGIBMGA011424-PA // BGIBMGA014507-PA // BGIBMGA010247-PA // BGIBMGA008879-PA // BGIBMGA003196-PA // BGIBMGA002432-PA // BGIBMGA013964-PA // BGIBMGA000231-PA // BGIBMGA014403-PA // BGIBMGA000596-PA // BGIBMGA002241-PA // BGIBMGA001302-PA // BGIBMGA008011-PA
GO:0055086	P	nucleobase, nucleoside and nucleotide metabolic process	17	143	119	5971	1.2e-08	1.4e-07	// BGIBMGA010246-PA // BGIBMGA013963-PA // BGIBMGA008542-PA // BGIBMGA008295-PA // BGIBMGA010247-PA // BGIBMGA014507-PA // BGIBMGA012947-PA // BGIBMGA008879-PA // BGIBMGA003196-PA // BGIBMGA013964-PA // BGIBMGA000231-PA // BGIBMGA007111-PA // BGIBMGA014403-PA // BGIBMGA000596-PA // BGIBMGA002241-PA // BGIBMGA001302-PA // BGIBMGA008011-PA
GO:0044281	P	small molecule metabolic process	26	143	309	5971	4.2e-08	4.6e-07	// BGIBMGA013021-PA // BGIBMGA008879-PA // BGIBMGA000231-PA // BGIBMGA000596-PA // BGIBMGA004221-PA // BGIBMGA001302-PA // BGIBMGA010246-PA // BGIBMGA013963-PA // BGIBMGA002241-PA // BGIBMGA010467-PA // BGIBMGA002508-PA // BGIBMGA000680-PA // BGIBMGA010247-PA // BGIBMGA008011-PA // BGIBMGA007681-PA // BGIBMGA008295-PA // BGIBMGA013964-PA // BGIBMGA014403-PA // BGIBMGA007490-PA // BGIBMGA008542-PA…
GO:0006811	P	ion transport	18	143	198	5971	2.3e-06	2.5e-05	// BGIBMGA010246-PA // BGIBMGA013963-PA // BGIBMGA008542-PA // BGIBMGA008295-PA // BGIBMGA011424-PA // BGIBMGA014507-PA // BGIBMGA010247-PA // BGIBMGA008879-PA // BGIBMGA003196-PA // BGIBMGA002432-PA // BGIBMGA013964-PA // BGIBMGA010027-PA // BGIBMGA000231-PA // BGIBMGA014403-PA // BGIBMGA000596-PA // BGIBMGA002241-PA // BGIBMGA001302-PA // BGIBMGA008011-PA
GO:0006096	P	glycolysis	6	143	14	5971	4.4e-06	4.6e-05	// BGIBMGA007681-PA // BGIBMGA013021-PA // BGIBMGA007490-PA // BGIBMGA002508-PA // BGIBMGA004221-PA // BGIBMGA005493-PA
GO:0019320	P	hexose catabolic process	6	143	18	5971	1.4e-05	0.00013	// BGIBMGA007681-PA // BGIBMGA013021-PA // BGIBMGA007490-PA // BGIBMGA002508-PA // BGIBMGA004221-PA // BGIBMGA005493-PA
GO:0046365	P	monosaccharide catabolic process	6	143	18	5971	1.4e-05	0.00013	// BGIBMGA007681-PA // BGIBMGA013021-PA // BGIBMGA007490-PA // BGIBMGA002508-PA // BGIBMGA004221-PA // BGIBMGA005493-PA
GO:0006007	P	glucose catabolic process	6	143	18	5971	1.4e-05	0.00013	// BGIBMGA007681-PA // BGIBMGA013021-PA // BGIBMGA007490-PA // BGIBMGA002508-PA // BGIBMGA004221-PA // BGIBMGA005493-PA
GO:0046164	P	alcohol catabolic process	6	143	19	5971	1.8e-05	0.00017	// BGIBMGA007681-PA // BGIBMGA013021-PA // BGIBMGA007490-PA // BGIBMGA002508-PA // BGIBMGA004221-PA // BGIBMGA005493-PA
GO:0044275	P	cellular carbohydrate catabolic process	6	143	19	5971	1.8e-05	0.00017	// BGIBMGA007681-PA // BGIBMGA013021-PA // BGIBMGA007490-PA // BGIBMGA002508-PA // BGIBMGA004221-PA // BGIBMGA005493-PA
GO:0006066	P	alcohol metabolic process	8	143	44	5971	2.3e-05	0.00021	// BGIBMGA007681-PA // BGIBMGA013021-PA // BGIBMGA007490-PA // BGIBMGA010467-PA // BGIBMGA002508-PA // BGIBMGA010468-PA // BGIBMGA004221-PA // BGIBMGA005493-PA
GO:0006006	P	glucose metabolic process	6	143	25	5971	6.7e-05	0.00058	// BGIBMGA007681-PA // BGIBMGA013021-PA // BGIBMGA007490-PA // BGIBMGA002508-PA // BGIBMGA004221-PA // BGIBMGA005493-PA
GO:0016052	P	carbohydrate catabolic process	6	143	30	5971	0.00016	0.0014	// BGIBMGA007681-PA // BGIBMGA013021-PA // BGIBMGA007490-PA // BGIBMGA002508-PA // BGIBMGA004221-PA // BGIBMGA005493-PA
GO:0005975	P	carbohydrate metabolic process	16	143	230	5971	0.00018	0.0015	// BGIBMGA007490-PA // BGIBMGA013021-PA // BGIBMGA006874-PA // BGIBMGA007681-PA // BGIBMGA000926-PA // BGIBMGA004194-PA // BGIBMGA010467-PA // BGIBMGA007677-PA // BGIBMGA002508-PA // BGIBMGA000648-PA // BGIBMGA010468-PA // BGIBMGA006815-PA // BGIBMGA010361-PA // BGIBMGA007678-PA // BGIBMGA004221-PA // BGIBMGA005493-PA
GO:0006810	P	transport	28	143	574	5971	0.00027	0.0021	// BGIBMGA010161-PA // BGIBMGA012611-PA // BGIBMGA008879-PA // BGIBMGA000231-PA // BGIBMGA011424-PA // BGIBMGA002241-PA // BGIBMGA001302-PA // BGIBMGA007038-PA // BGIBMGA006273-PA // BGIBMGA013963-PA // BGIBMGA008354-PA // BGIBMGA013711-PA // BGIBMGA008011-PA // BGIBMGA010247-PA // BGIBMGA000596-PA // BGIBMGA002324-PA // BGIBMGA008295-PA // BGIBMGA013964-PA // BGIBMGA014403-PA // BGIBMGA010027-PA…
GO:0051234	P	establishment of localization	28	143	574	5971	0.00027	0.0021	// BGIBMGA010161-PA // BGIBMGA012611-PA // BGIBMGA008879-PA // BGIBMGA000231-PA // BGIBMGA011424-PA // BGIBMGA002241-PA // BGIBMGA001302-PA // BGIBMGA007038-PA // BGIBMGA006273-PA // BGIBMGA013963-PA // BGIBMGA008354-PA // BGIBMGA013711-PA // BGIBMGA008011-PA // BGIBMGA010247-PA // BGIBMGA000596-PA // BGIBMGA002324-PA // BGIBMGA008295-PA // BGIBMGA013964-PA // BGIBMGA014403-PA // BGIBMGA010027-PA…
GO:0051179	P	localization	28	143	579	5971	0.00031	0.0024	// BGIBMGA010161-PA // BGIBMGA012611-PA // BGIBMGA008879-PA // BGIBMGA000231-PA // BGIBMGA011424-PA // BGIBMGA002241-PA // BGIBMGA001302-PA // BGIBMGA007038-PA // BGIBMGA006273-PA // BGIBMGA013963-PA // BGIBMGA008354-PA // BGIBMGA013711-PA // BGIBMGA008011-PA // BGIBMGA010247-PA // BGIBMGA000596-PA // BGIBMGA002324-PA // BGIBMGA008295-PA // BGIBMGA013964-PA // BGIBMGA014403-PA // BGIBMGA010027-PA…
GO:0019318	P	hexose metabolic process	6	143	36	5971	0.00039	0.0029	// BGIBMGA007681-PA // BGIBMGA013021-PA // BGIBMGA007490-PA // BGIBMGA002508-PA // BGIBMGA004221-PA // BGIBMGA005493-PA
GO:0005996	P	monosaccharide metabolic process	6	143	36	5971	0.00039	0.0029	// BGIBMGA007681-PA // BGIBMGA013021-PA // BGIBMGA007490-PA // BGIBMGA002508-PA // BGIBMGA004221-PA // BGIBMGA005493-PA
GO:0044262	P	cellular carbohydrate metabolic process	8	143	69	5971	0.0004	0.0029	// BGIBMGA007681-PA // BGIBMGA013021-PA // BGIBMGA007490-PA // BGIBMGA010467-PA // BGIBMGA002508-PA // BGIBMGA010468-PA // BGIBMGA004221-PA // BGIBMGA005493-PA
GO:0044282	P	small molecule catabolic process	6	143	39	5971	0.00057	0.004	// BGIBMGA007681-PA // BGIBMGA013021-PA // BGIBMGA007490-PA // BGIBMGA002508-PA // BGIBMGA004221-PA // BGIBMGA005493-PA
GO:0016310	P	phosphorylation	16	143	269	5971	0.00094	0.0065	// BGIBMGA010246-PA // BGIBMGA013963-PA // BGIBMGA008542-PA // BGIBMGA008295-PA // BGIBMGA010247-PA // BGIBMGA014507-PA // BGIBMGA008879-PA // BGIBMGA003196-PA // BGIBMGA013964-PA // BGIBMGA000231-PA // BGIBMGA014403-PA // BGIBMGA009404-PA // BGIBMGA000596-PA // BGIBMGA002241-PA // BGIBMGA001302-PA // BGIBMGA008011-PA
GO:0006796	P	phosphate metabolic process	16	143	302	5971	0.0029	0.02	// BGIBMGA010246-PA // BGIBMGA013963-PA // BGIBMGA008542-PA // BGIBMGA008295-PA // BGIBMGA010247-PA // BGIBMGA014507-PA // BGIBMGA008879-PA // BGIBMGA003196-PA // BGIBMGA013964-PA // BGIBMGA000231-PA // BGIBMGA014403-PA // BGIBMGA009404-PA // BGIBMGA000596-PA // BGIBMGA002241-PA // BGIBMGA001302-PA // BGIBMGA008011-PA
GO:0006793	P	phosphorus metabolic process	16	143	302	5971	0.0029	0.02	// BGIBMGA010246-PA // BGIBMGA013963-PA // BGIBMGA008542-PA // BGIBMGA008295-PA // BGIBMGA010247-PA // BGIBMGA014507-PA // BGIBMGA008879-PA // BGIBMGA003196-PA // BGIBMGA013964-PA // BGIBMGA000231-PA // BGIBMGA014403-PA // BGIBMGA009404-PA // BGIBMGA000596-PA // BGIBMGA002241-PA // BGIBMGA001302-PA // BGIBMGA008011-PA
GO:0044265	P	cellular macromolecule catabolic process	6	143	65	5971	0.0061	0.04	// BGIBMGA007681-PA // BGIBMGA013021-PA // BGIBMGA007490-PA // BGIBMGA002508-PA // BGIBMGA004221-PA // BGIBMGA005493-PA
GO:0044248	P	cellular catabolic process	7	143	101	5971	0.013	0.084	// BGIBMGA007681-PA // BGIBMGA013021-PA // BGIBMGA007490-PA // BGIBMGA012947-PA // BGIBMGA002508-PA // BGIBMGA004221-PA // BGIBMGA005493-PA
GO:0009057	P	macromolecule catabolic process	6	143	79	5971	0.014	0.09	// BGIBMGA007681-PA // BGIBMGA013021-PA // BGIBMGA007490-PA // BGIBMGA002508-PA // BGIBMGA004221-PA // BGIBMGA005493-PA
GO:0009056	P	catabolic process	7	143	120	5971	0.029	0.18	// BGIBMGA007681-PA // BGIBMGA013021-PA // BGIBMGA007490-PA // BGIBMGA012947-PA // BGIBMGA002508-PA // BGIBMGA004221-PA // BGIBMGA005493-PA
GO:0008152	P	metabolic process	69	143	2432	5971	0.043	0.27	// BGIBMGA006032-PA // BGIBMGA014428-PA // BGIBMGA003567-PA // BGIBMGA014524-PA // BGIBMGA006874-PA // BGIBMGA000926-PA // BGIBMGA004194-PA // BGIBMGA013964-PA // BGIBMGA008879-PA // BGIBMGA012527-PA // BGIBMGA003724-PA // BGIBMGA010361-PA // BGIBMGA000231-PA // BGIBMGA010403-PA // BGIBMGA009404-PA // BGIBMGA000596-PA // BGIBMGA002241-PA // BGIBMGA001302-PA // BGIBMGA002907-PA // BGIBMGA014429-PA…
GO:0006508	P	proteolysis	14	143	386	5971	0.084	0.5	// BGIBMGA006324-PA // BGIBMGA003567-PA // BGIBMGA014429-PA // BGIBMGA010024-PA // BGIBMGA002526-PA // BGIBMGA012439-PA // BGIBMGA012773-PA // BGIBMGA014428-PA // BGIBMGA006871-PA // BGIBMGA012440-PA // BGIBMGA014404-PA // BGIBMGA002527-PA // BGIBMGA004421-PA // BGIBMGA014524-PA
GO:0044238	P	primary metabolic process	55	143	2009	5971	0.13	0.79	// BGIBMGA006032-PA // BGIBMGA014428-PA // BGIBMGA003567-PA // BGIBMGA014524-PA // BGIBMGA006874-PA // BGIBMGA000926-PA // BGIBMGA004194-PA // BGIBMGA013964-PA // BGIBMGA008879-PA // BGIBMGA003724-PA // BGIBMGA010361-PA // BGIBMGA000231-PA // BGIBMGA009404-PA // BGIBMGA000596-PA // BGIBMGA002241-PA // BGIBMGA001302-PA // BGIBMGA014429-PA // BGIBMGA006156-PA // BGIBMGA006324-PA // BGIBMGA013963-PA…
GO:0044249	P	cellular biosynthetic process	20	143	821	5971	0.51	1	// BGIBMGA006156-PA // BGIBMGA013963-PA // BGIBMGA000596-PA // BGIBMGA008542-PA // BGIBMGA008295-PA // BGIBMGA010247-PA // BGIBMGA004221-PA // BGIBMGA014507-PA // BGIBMGA013964-PA // BGIBMGA009025-PA // BGIBMGA003196-PA // BGIBMGA010246-PA // BGIBMGA008011-PA // BGIBMGA000680-PA // BGIBMGA007111-PA // BGIBMGA014403-PA // BGIBMGA008879-PA // BGIBMGA002241-PA // BGIBMGA001302-PA // BGIBMGA000231-PA
GO:0044260	P	cellular macromolecule metabolic process	12	143	1217	5971	1	1	// BGIBMGA006156-PA // BGIBMGA013021-PA // BGIBMGA007490-PA // BGIBMGA009025-PA // BGIBMGA002508-PA // BGIBMGA000618-PA // BGIBMGA007681-PA // BGIBMGA009404-PA // BGIBMGA003724-PA // BGIBMGA004221-PA // BGIBMGA005493-PA // BGIBMGA000619-PA
GO:0050789	P	regulation of biological process	5	143	589	5971	1	1	// BGIBMGA003655-PA // BGIBMGA006156-PA // BGIBMGA008887-PA // BGIBMGA006584-PA // BGIBMGA009025-PA
GO:0065007	P	biological regulation	7	143	619	5971	0.99	1	// BGIBMGA006156-PA // BGIBMGA004337-PA // BGIBMGA006584-PA // BGIBMGA009025-PA // BGIBMGA008887-PA // BGIBMGA003655-PA // BGIBMGA011424-PA
GO:0006118	P	electron transport	7	143	256	5971	0.42	1	// BGIBMGA013237-PA // BGIBMGA003049-PA // BGIBMGA008421-PA // BGIBMGA013000-PA // BGIBMGA013118-PA // BGIBMGA013236-PA // BGIBMGA007111-PA
GO:0006139	P	nucleobase, nucleoside, nucleotide and nucleic acid metabolic process	20	143	723	5971	0.28	1	// BGIBMGA006032-PA // BGIBMGA006156-PA // BGIBMGA013963-PA // BGIBMGA000596-PA // BGIBMGA008542-PA // BGIBMGA008295-PA // BGIBMGA010247-PA // BGIBMGA010246-PA // BGIBMGA014507-PA // BGIBMGA012947-PA // BGIBMGA009025-PA // BGIBMGA003196-PA // BGIBMGA013964-PA // BGIBMGA000231-PA // BGIBMGA007111-PA // BGIBMGA014403-PA // BGIBMGA008879-PA // BGIBMGA002241-PA // BGIBMGA001302-PA // BGIBMGA008011-PA
GO:0050794	P	regulation of cellular process	5	143	585	5971	1	1	// BGIBMGA003655-PA // BGIBMGA006156-PA // BGIBMGA008887-PA // BGIBMGA006584-PA // BGIBMGA009025-PA
GO:0009058	P	biosynthetic process	22	143	853	5971	0.39	1	// BGIBMGA008879-PA // BGIBMGA000231-PA // BGIBMGA000596-PA // BGIBMGA004221-PA // BGIBMGA001302-PA // BGIBMGA006156-PA // BGIBMGA013963-PA // BGIBMGA002241-PA // BGIBMGA009025-PA // BGIBMGA008011-PA // BGIBMGA003116-PA // BGIBMGA003319-PA // BGIBMGA000680-PA // BGIBMGA008295-PA // BGIBMGA013964-PA // BGIBMGA014403-PA // BGIBMGA010247-PA // BGIBMGA008542-PA // BGIBMGA010246-PA // BGIBMGA014507-PA…
GO:0019538	P	protein metabolic process	18	143	971	5971	0.91	1	// BGIBMGA006324-PA // BGIBMGA003724-PA // BGIBMGA003567-PA // BGIBMGA014429-PA // BGIBMGA010024-PA // BGIBMGA002526-PA // BGIBMGA012439-PA // BGIBMGA012773-PA // BGIBMGA014428-PA // BGIBMGA006871-PA // BGIBMGA012440-PA // BGIBMGA014404-PA // BGIBMGA002527-PA // BGIBMGA000618-PA // BGIBMGA009404-PA // BGIBMGA000619-PA // BGIBMGA004421-PA // BGIBMGA014524-PA
GO:0044237	P	cellular metabolic process	35	143	1574	5971	0.72	1	// BGIBMGA006032-PA // BGIBMGA002907-PA // BGIBMGA013021-PA // BGIBMGA008879-PA // BGIBMGA000231-PA // BGIBMGA009404-PA // BGIBMGA000596-PA // BGIBMGA002241-PA // BGIBMGA001302-PA // BGIBMGA006156-PA // BGIBMGA013963-PA // BGIBMGA004221-PA // BGIBMGA010467-PA // BGIBMGA009025-PA // BGIBMGA002508-PA // BGIBMGA003724-PA // BGIBMGA000680-PA // BGIBMGA010247-PA // BGIBMGA000619-PA // BGIBMGA007681-PA…
GO:0043170	P	macromolecule metabolic process	29	143	1608	5971	0.97	1	// BGIBMGA014428-PA // BGIBMGA003567-PA // BGIBMGA014524-PA // BGIBMGA006874-PA // BGIBMGA009404-PA // BGIBMGA003724-PA // BGIBMGA004221-PA // BGIBMGA014429-PA // BGIBMGA006156-PA // BGIBMGA006324-PA // BGIBMGA013021-PA // BGIBMGA009025-PA // BGIBMGA002508-PA // BGIBMGA014404-PA // BGIBMGA000619-PA // BGIBMGA007681-PA // BGIBMGA010024-PA // BGIBMGA007678-PA // BGIBMGA007677-PA // BGIBMGA012440-PA…
GO:0006807	P	nitrogen compound metabolic process	24	143	844	5971	0.22	1	// BGIBMGA006032-PA // BGIBMGA006874-PA // BGIBMGA008879-PA // BGIBMGA000231-PA // BGIBMGA000596-PA // BGIBMGA002241-PA // BGIBMGA001302-PA // BGIBMGA006156-PA // BGIBMGA013963-PA // BGIBMGA009025-PA // BGIBMGA008011-PA // BGIBMGA010247-PA // BGIBMGA000680-PA // BGIBMGA008295-PA // BGIBMGA007678-PA // BGIBMGA007677-PA // BGIBMGA013964-PA // BGIBMGA014403-PA // BGIBMGA008542-PA // BGIBMGA010246-PA…
GO:0009987	P	cellular process	43	143	2070	5971	0.89	1	// BGIBMGA006032-PA // BGIBMGA013413-PA // BGIBMGA002907-PA // BGIBMGA013021-PA // BGIBMGA011424-PA // BGIBMGA008879-PA // BGIBMGA008887-PA // BGIBMGA000231-PA // BGIBMGA009404-PA // BGIBMGA000596-PA // BGIBMGA002241-PA // BGIBMGA001302-PA // BGIBMGA006156-PA // BGIBMGA013963-PA // BGIBMGA004221-PA // BGIBMGA006584-PA // BGIBMGA010467-PA // BGIBMGA009025-PA // BGIBMGA002508-PA // BGIBMGA003724-PA…
GO:0046961	F	proton-transporting ATPase activity, rotational mechanism	13	143	34	5971	2.6e-11	2.5e-09	// BGIBMGA010246-PA // BGIBMGA010247-PA // BGIBMGA008542-PA // BGIBMGA008295-PA // BGIBMGA014507-PA // BGIBMGA008879-PA // BGIBMGA003196-PA // BGIBMGA000231-PA // BGIBMGA014403-PA // BGIBMGA000596-PA // BGIBMGA002241-PA // BGIBMGA001302-PA // BGIBMGA008011-PA
GO:0019829	F	cation-transporting ATPase activity	13	143	34	5971	2.6e-11	2.5e-09	// BGIBMGA010246-PA // BGIBMGA010247-PA // BGIBMGA008542-PA // BGIBMGA008295-PA // BGIBMGA014507-PA // BGIBMGA008879-PA // BGIBMGA003196-PA // BGIBMGA000231-PA // BGIBMGA014403-PA // BGIBMGA000596-PA // BGIBMGA002241-PA // BGIBMGA001302-PA // BGIBMGA008011-PA
GO:0046933	F	hydrogen ion transporting ATP synthase activity, rotational mechanism	13	143	34	5971	2.6e-11	2.5e-09	// BGIBMGA010246-PA // BGIBMGA010247-PA // BGIBMGA008542-PA // BGIBMGA008295-PA // BGIBMGA014507-PA // BGIBMGA008879-PA // BGIBMGA003196-PA // BGIBMGA000231-PA // BGIBMGA014403-PA // BGIBMGA000596-PA // BGIBMGA002241-PA // BGIBMGA001302-PA // BGIBMGA008011-PA
GO:0042625	F	ATPase activity, coupled to transmembrane movement of ions	13	143	48	5971	9.1e-10	6.6e-08	// BGIBMGA010246-PA // BGIBMGA010247-PA // BGIBMGA008542-PA // BGIBMGA008295-PA // BGIBMGA014507-PA // BGIBMGA008879-PA // BGIBMGA003196-PA // BGIBMGA000231-PA // BGIBMGA014403-PA // BGIBMGA000596-PA // BGIBMGA002241-PA // BGIBMGA001302-PA // BGIBMGA008011-PA
GO:0015077	F	monovalent inorganic cation transmembrane transporter activity	13	143	53	5971	2.6e-09	1.1e-07	// BGIBMGA010246-PA // BGIBMGA010247-PA // BGIBMGA008542-PA // BGIBMGA008295-PA // BGIBMGA014507-PA // BGIBMGA008879-PA // BGIBMGA003196-PA // BGIBMGA000231-PA // BGIBMGA014403-PA // BGIBMGA000596-PA // BGIBMGA002241-PA // BGIBMGA001302-PA // BGIBMGA008011-PA
GO:0015078	F	hydrogen ion transmembrane transporter activity	13	143	53	5971	2.6e-09	1.1e-07	// BGIBMGA010246-PA // BGIBMGA010247-PA // BGIBMGA008542-PA // BGIBMGA008295-PA // BGIBMGA014507-PA // BGIBMGA008879-PA // BGIBMGA003196-PA // BGIBMGA000231-PA // BGIBMGA014403-PA // BGIBMGA000596-PA // BGIBMGA002241-PA // BGIBMGA001302-PA // BGIBMGA008011-PA
GO:0016820	F	hydrolase activity, acting on acid anhydrides, catalyzing transmembrane movement of substances	15	143	77	5971	2.3e-09	1.1e-07	// BGIBMGA010246-PA // BGIBMGA013963-PA // BGIBMGA008542-PA // BGIBMGA008295-PA // BGIBMGA010247-PA // BGIBMGA014507-PA // BGIBMGA008879-PA // BGIBMGA003196-PA // BGIBMGA013964-PA // BGIBMGA000231-PA // BGIBMGA014403-PA // BGIBMGA000596-PA // BGIBMGA002241-PA // BGIBMGA001302-PA // BGIBMGA008011-PA
GO:0022890	F	inorganic cation transmembrane transporter activity	13	143	56	5971	4.6e-09	1.7e-07	// BGIBMGA010246-PA // BGIBMGA010247-PA // BGIBMGA008542-PA // BGIBMGA008295-PA // BGIBMGA014507-PA // BGIBMGA008879-PA // BGIBMGA003196-PA // BGIBMGA000231-PA // BGIBMGA014403-PA // BGIBMGA000596-PA // BGIBMGA002241-PA // BGIBMGA001302-PA // BGIBMGA008011-PA
GO:0042626	F	ATPase activity, coupled to transmembrane movement of substances	13	143	70	5971	4.7e-08	1.4e-06	// BGIBMGA010246-PA // BGIBMGA010247-PA // BGIBMGA008542-PA // BGIBMGA008295-PA // BGIBMGA014507-PA // BGIBMGA008879-PA // BGIBMGA003196-PA // BGIBMGA000231-PA // BGIBMGA014403-PA // BGIBMGA000596-PA // BGIBMGA002241-PA // BGIBMGA001302-PA // BGIBMGA008011-PA
GO:0043492	F	ATPase activity, coupled to movement of substances	13	143	70	5971	4.7e-08	1.4e-06	// BGIBMGA010246-PA // BGIBMGA010247-PA // BGIBMGA008542-PA // BGIBMGA008295-PA // BGIBMGA014507-PA // BGIBMGA008879-PA // BGIBMGA003196-PA // BGIBMGA000231-PA // BGIBMGA014403-PA // BGIBMGA000596-PA // BGIBMGA002241-PA // BGIBMGA001302-PA // BGIBMGA008011-PA
GO:0015405	F	P-P-bond-hydrolysis-driven transmembrane transporter activity	13	143	73	5971	7.3e-08	1.8e-06	// BGIBMGA010246-PA // BGIBMGA010247-PA // BGIBMGA008542-PA // BGIBMGA008295-PA // BGIBMGA014507-PA // BGIBMGA008879-PA // BGIBMGA003196-PA // BGIBMGA000231-PA // BGIBMGA014403-PA // BGIBMGA000596-PA // BGIBMGA002241-PA // BGIBMGA001302-PA // BGIBMGA008011-PA
GO:0015399	F	primary active transmembrane transporter activity	13	143	73	5971	7.3e-08	1.8e-06	// BGIBMGA010246-PA // BGIBMGA010247-PA // BGIBMGA008542-PA // BGIBMGA008295-PA // BGIBMGA014507-PA // BGIBMGA008879-PA // BGIBMGA003196-PA // BGIBMGA000231-PA // BGIBMGA014403-PA // BGIBMGA000596-PA // BGIBMGA002241-PA // BGIBMGA001302-PA // BGIBMGA008011-PA
GO:0042302	F	structural constituent of cuticle	16	143	144	5971	7.9e-07	1.8e-05	// BGIBMGA000273-PA // BGIBMGA010320-PA // BGIBMGA000281-PA // BGIBMGA010143-PA // BGIBMGA010142-PA // BGIBMGA010500-PA // BGIBMGA010145-PA // BGIBMGA000336-PA // BGIBMGA010483-PA // BGIBMGA000335-PA // BGIBMGA010232-PA // BGIBMGA000334-PA // BGIBMGA010231-PA // BGIBMGA013163-PA // BGIBMGA000278-PA // BGIBMGA000277-PA
GO:0022804	F	active transmembrane transporter activity	13	143	106	5971	3.4e-06	7.1e-05	// BGIBMGA010246-PA // BGIBMGA010247-PA // BGIBMGA008542-PA // BGIBMGA008295-PA // BGIBMGA014507-PA // BGIBMGA008879-PA // BGIBMGA003196-PA // BGIBMGA000231-PA // BGIBMGA014403-PA // BGIBMGA000596-PA // BGIBMGA002241-PA // BGIBMGA001302-PA // BGIBMGA008011-PA
GO:0008324	F	cation transmembrane transporter activity	13	143	138	5971	4.6e-05	0.00089	// BGIBMGA010246-PA // BGIBMGA010247-PA // BGIBMGA008542-PA // BGIBMGA008295-PA // BGIBMGA014507-PA // BGIBMGA008879-PA // BGIBMGA003196-PA // BGIBMGA000231-PA // BGIBMGA014403-PA // BGIBMGA000596-PA // BGIBMGA002241-PA // BGIBMGA001302-PA // BGIBMGA008011-PA
GO:0042623	F	ATPase activity, coupled	13	143	142	5971	6e-05	0.0011	// BGIBMGA010246-PA // BGIBMGA010247-PA // BGIBMGA008542-PA // BGIBMGA008295-PA // BGIBMGA014507-PA // BGIBMGA008879-PA // BGIBMGA003196-PA // BGIBMGA000231-PA // BGIBMGA014403-PA // BGIBMGA000596-PA // BGIBMGA002241-PA // BGIBMGA001302-PA // BGIBMGA008011-PA
GO:0005215	F	transporter activity	23	143	416	5971	0.00019	0.0032	// BGIBMGA010161-PA // BGIBMGA008879-PA // BGIBMGA000231-PA // BGIBMGA000596-PA // BGIBMGA002241-PA // BGIBMGA001302-PA // BGIBMGA007038-PA // BGIBMGA006273-PA // BGIBMGA013963-PA // BGIBMGA013711-PA // BGIBMGA008011-PA // BGIBMGA010247-PA // BGIBMGA002324-PA // BGIBMGA008295-PA // BGIBMGA013964-PA // BGIBMGA014403-PA // BGIBMGA010027-PA // BGIBMGA008542-PA // BGIBMGA011226-PA // BGIBMGA010246-PA…
GO:0004857	F	enzyme inhibitor activity	7	143	46	5971	0.00021	0.0034	// BGIBMGA010213-PA // BGIBMGA013849-PA // BGIBMGA013339-PA // BGIBMGA013848-PA // BGIBMGA007720-PA // BGIBMGA010214-PA // BGIBMGA010216-PA
GO:0003824	F	catalytic activity	80	143	2444	5971	0.00024	0.0038	// BGIBMGA006032-PA // BGIBMGA014428-PA // BGIBMGA013000-PA // BGIBMGA003567-PA // BGIBMGA014524-PA // BGIBMGA006874-PA // BGIBMGA002618-PA // BGIBMGA010294-PA // BGIBMGA004194-PA // BGIBMGA008421-PA // BGIBMGA008538-PA // BGIBMGA013964-PA // BGIBMGA013237-PA // BGIBMGA008879-PA // BGIBMGA003724-PA // BGIBMGA008887-PA // BGIBMGA013413-PA // BGIBMGA010361-PA // BGIBMGA000231-PA // BGIBMGA010403-PA…
GO:0004867	F	serine-type endopeptidase inhibitor activity	6	143	35	5971	0.00034	0.0049	// BGIBMGA010213-PA // BGIBMGA013849-PA // BGIBMGA013848-PA // BGIBMGA007720-PA // BGIBMGA010214-PA // BGIBMGA010216-PA
GO:0016817	F	hydrolase activity, acting on acid anhydrides	18	143	301	5971	0.00042	0.0058	// BGIBMGA010246-PA // BGIBMGA013963-PA // BGIBMGA008542-PA // BGIBMGA008295-PA // BGIBMGA010247-PA // BGIBMGA014507-PA // BGIBMGA009133-PA // BGIBMGA008879-PA // BGIBMGA003196-PA // BGIBMGA013964-PA // BGIBMGA013413-PA // BGIBMGA000231-PA // BGIBMGA009131-PA // BGIBMGA014403-PA // BGIBMGA000596-PA // BGIBMGA002241-PA // BGIBMGA001302-PA // BGIBMGA008011-PA
GO:0004866	F	endopeptidase inhibitor activity	6	143	40	5971	0.00064	0.0085	// BGIBMGA010213-PA // BGIBMGA013849-PA // BGIBMGA013848-PA // BGIBMGA007720-PA // BGIBMGA010214-PA // BGIBMGA010216-PA
GO:0016887	F	ATPase activity	13	143	186	5971	0.00072	0.0091	// BGIBMGA010246-PA // BGIBMGA010247-PA // BGIBMGA008542-PA // BGIBMGA008295-PA // BGIBMGA014507-PA // BGIBMGA008879-PA // BGIBMGA003196-PA // BGIBMGA000231-PA // BGIBMGA014403-PA // BGIBMGA000596-PA // BGIBMGA002241-PA // BGIBMGA001302-PA // BGIBMGA008011-PA
GO:0030414	F	peptidase inhibitor activity	6	143	42	5971	0.00081	0.0098	// BGIBMGA010213-PA // BGIBMGA013849-PA // BGIBMGA013848-PA // BGIBMGA007720-PA // BGIBMGA010214-PA // BGIBMGA010216-PA
GO:0005198	F	structural molecule activity	16	143	268	5971	0.0009	0.011	// BGIBMGA000273-PA // BGIBMGA010320-PA // BGIBMGA000281-PA // BGIBMGA010143-PA // BGIBMGA010142-PA // BGIBMGA010500-PA // BGIBMGA010145-PA // BGIBMGA000336-PA // BGIBMGA010483-PA // BGIBMGA000335-PA // BGIBMGA010232-PA // BGIBMGA000334-PA // BGIBMGA010231-PA // BGIBMGA013163-PA // BGIBMGA000278-PA // BGIBMGA000277-PA
GO:0022857	F	transmembrane transporter activity	16	143	283	5971	0.0016	0.017	// BGIBMGA010246-PA // BGIBMGA013963-PA // BGIBMGA008542-PA // BGIBMGA008295-PA // BGIBMGA010247-PA // BGIBMGA014507-PA // BGIBMGA008879-PA // BGIBMGA003196-PA // BGIBMGA013964-PA // BGIBMGA010027-PA // BGIBMGA000231-PA // BGIBMGA014403-PA // BGIBMGA000596-PA // BGIBMGA002241-PA // BGIBMGA001302-PA // BGIBMGA008011-PA
GO:0016787	F	hydrolase activity	36	143	920	5971	0.0019	0.021	// BGIBMGA014428-PA // BGIBMGA013413-PA // BGIBMGA003567-PA // BGIBMGA014524-PA // BGIBMGA006874-PA // BGIBMGA004194-PA // BGIBMGA008879-PA // BGIBMGA000231-PA // BGIBMGA000596-PA // BGIBMGA002241-PA // BGIBMGA001302-PA // BGIBMGA014429-PA // BGIBMGA010246-PA // BGIBMGA006324-PA // BGIBMGA013963-PA // BGIBMGA009133-PA // BGIBMGA014404-PA // BGIBMGA008011-PA // BGIBMGA009131-PA // BGIBMGA010247-PA…
GO:0017111	F	nucleoside-triphosphatase activity	16	143	291	5971	0.002	0.021	// BGIBMGA010246-PA // BGIBMGA013413-PA // BGIBMGA008542-PA // BGIBMGA008295-PA // BGIBMGA010247-PA // BGIBMGA014507-PA // BGIBMGA008879-PA // BGIBMGA003196-PA // BGIBMGA009133-PA // BGIBMGA000231-PA // BGIBMGA009131-PA // BGIBMGA014403-PA // BGIBMGA000596-PA // BGIBMGA002241-PA // BGIBMGA001302-PA // BGIBMGA008011-PA
GO:0016818	F	hydrolase activity, acting on acid anhydrides, in phosphorus-containing anhydrides	16	143	294	5971	0.0023	0.022	// BGIBMGA010246-PA // BGIBMGA013413-PA // BGIBMGA008542-PA // BGIBMGA008295-PA // BGIBMGA010247-PA // BGIBMGA014507-PA // BGIBMGA008879-PA // BGIBMGA003196-PA // BGIBMGA009133-PA // BGIBMGA000231-PA // BGIBMGA009131-PA // BGIBMGA014403-PA // BGIBMGA000596-PA // BGIBMGA002241-PA // BGIBMGA001302-PA // BGIBMGA008011-PA
GO:0016462	F	pyrophosphatase activity	16	143	293	5971	0.0022	0.022	// BGIBMGA010246-PA // BGIBMGA013413-PA // BGIBMGA008542-PA // BGIBMGA008295-PA // BGIBMGA010247-PA // BGIBMGA014507-PA // BGIBMGA008879-PA // BGIBMGA003196-PA // BGIBMGA009133-PA // BGIBMGA000231-PA // BGIBMGA009131-PA // BGIBMGA014403-PA // BGIBMGA000596-PA // BGIBMGA002241-PA // BGIBMGA001302-PA // BGIBMGA008011-PA
GO:0015075	F	ion transmembrane transporter activity	14	143	245	5971	0.0028	0.026	// BGIBMGA010246-PA // BGIBMGA010247-PA // BGIBMGA008542-PA // BGIBMGA008295-PA // BGIBMGA014507-PA // BGIBMGA008879-PA // BGIBMGA003196-PA // BGIBMGA010027-PA // BGIBMGA000231-PA // BGIBMGA014403-PA // BGIBMGA000596-PA // BGIBMGA002241-PA // BGIBMGA001302-PA // BGIBMGA008011-PA
GO:0022891	F	substrate-specific transmembrane transporter activity	14	143	254	5971	0.0038	0.035	// BGIBMGA010246-PA // BGIBMGA010247-PA // BGIBMGA008542-PA // BGIBMGA008295-PA // BGIBMGA014507-PA // BGIBMGA008879-PA // BGIBMGA003196-PA // BGIBMGA010027-PA // BGIBMGA000231-PA // BGIBMGA014403-PA // BGIBMGA000596-PA // BGIBMGA002241-PA // BGIBMGA001302-PA // BGIBMGA008011-PA
GO:0022892	F	substrate-specific transporter activity	14	143	289	5971	0.011	0.097	// BGIBMGA010246-PA // BGIBMGA010247-PA // BGIBMGA008542-PA // BGIBMGA008295-PA // BGIBMGA014507-PA // BGIBMGA008879-PA // BGIBMGA003196-PA // BGIBMGA010027-PA // BGIBMGA000231-PA // BGIBMGA014403-PA // BGIBMGA000596-PA // BGIBMGA002241-PA // BGIBMGA001302-PA // BGIBMGA008011-PA
GO:0030234	F	enzyme regulator activity	7	143	102	5971	0.014	0.12	// BGIBMGA010213-PA // BGIBMGA013849-PA // BGIBMGA013339-PA // BGIBMGA013848-PA // BGIBMGA007720-PA // BGIBMGA010214-PA // BGIBMGA010216-PA
GO:0016757	F	transferase activity, transferring glycosyl groups	6	143	86	5971	0.02	0.17	// BGIBMGA003724-PA // BGIBMGA001338-PA // BGIBMGA003817-PA // BGIBMGA010286-PA // BGIBMGA010361-PA // BGIBMGA010294-PA
GO:0030246	F	carbohydrate binding	5	143	65	5971	0.023	0.19	// BGIBMGA007678-PA // BGIBMGA007677-PA // BGIBMGA002138-PA // BGIBMGA006874-PA // BGIBMGA005977-PA
GO:0016758	F	transferase activity, transferring hexosyl groups	5	143	71	5971	0.032	0.25	// BGIBMGA010286-PA // BGIBMGA001338-PA // BGIBMGA010294-PA // BGIBMGA010361-PA // BGIBMGA003817-PA
GO:0016491	F	oxidoreductase activity	18	143	492	5971	0.05	0.39	// BGIBMGA007490-PA // BGIBMGA013237-PA // BGIBMGA009799-PA // BGIBMGA012336-PA // BGIBMGA010193-PA // BGIBMGA003049-PA // BGIBMGA008421-PA // BGIBMGA013000-PA // BGIBMGA012527-PA // BGIBMGA010403-PA // BGIBMGA013118-PA // BGIBMGA008887-PA // BGIBMGA014201-PA // BGIBMGA012831-PA // BGIBMGA013236-PA // BGIBMGA007111-PA // BGIBMGA010423-PA // BGIBMGA002907-PA
GO:0017171	F	serine hydrolase activity	8	143	169	5971	0.055	0.4	// BGIBMGA006324-PA // BGIBMGA003567-PA // BGIBMGA014524-PA // BGIBMGA010024-PA // BGIBMGA014428-PA // BGIBMGA012773-PA // BGIBMGA014404-PA // BGIBMGA014429-PA
GO:0008236	F	serine-type peptidase activity	8	143	169	5971	0.055	0.4	// BGIBMGA006324-PA // BGIBMGA003567-PA // BGIBMGA014524-PA // BGIBMGA010024-PA // BGIBMGA014428-PA // BGIBMGA012773-PA // BGIBMGA014404-PA // BGIBMGA014429-PA
GO:0004252	F	serine-type endopeptidase activity	7	143	144	5971	0.063	0.45	// BGIBMGA006324-PA // BGIBMGA003567-PA // BGIBMGA014524-PA // BGIBMGA010024-PA // BGIBMGA014428-PA // BGIBMGA014404-PA // BGIBMGA014429-PA
GO:0000166	F	nucleotide binding	14	143	742	5971	0.86	1	// BGIBMGA006032-PA // BGIBMGA007490-PA // BGIBMGA013963-PA // BGIBMGA008295-PA // BGIBMGA013000-PA // BGIBMGA009133-PA // BGIBMGA008879-PA // BGIBMGA008442-PA // BGIBMGA013964-PA // BGIBMGA013413-PA // BGIBMGA009131-PA // BGIBMGA009404-PA // BGIBMGA000596-PA // BGIBMGA002241-PA
GO:0046872	F	metal ion binding	10	143	879	5971	1	1	// BGIBMGA013237-PA // BGIBMGA003049-PA // BGIBMGA013411-PA // BGIBMGA008421-PA // BGIBMGA002907-PA // BGIBMGA007111-PA // BGIBMGA013236-PA // BGIBMGA014241-PA // BGIBMGA011424-PA // BGIBMGA000619-PA
GO:0005524	F	ATP binding	9	143	576	5971	0.94	1	// BGIBMGA006032-PA // BGIBMGA013963-PA // BGIBMGA008295-PA // BGIBMGA008879-PA // BGIBMGA008442-PA // BGIBMGA013964-PA // BGIBMGA009404-PA // BGIBMGA000596-PA // BGIBMGA002241-PA
GO:0005488	F	binding	40	143	2697	5971	1	1	// BGIBMGA006032-PA // BGIBMGA013413-PA // BGIBMGA002907-PA // BGIBMGA006874-PA // BGIBMGA011424-PA // BGIBMGA013411-PA // BGIBMGA008421-PA // BGIBMGA008879-PA // BGIBMGA007111-PA // BGIBMGA009404-PA // BGIBMGA000596-PA // BGIBMGA002241-PA // BGIBMGA006156-PA // BGIBMGA013963-PA // BGIBMGA012611-PA // BGIBMGA008354-PA // BGIBMGA013000-PA // BGIBMGA009025-PA // BGIBMGA003614-PA // BGIBMGA005724-PA…
GO:0017076	F	purine nucleotide binding	13	143	715	5971	0.88	1	// BGIBMGA006032-PA // BGIBMGA013963-PA // BGIBMGA008295-PA // BGIBMGA013000-PA // BGIBMGA009133-PA // BGIBMGA008879-PA // BGIBMGA008442-PA // BGIBMGA013964-PA // BGIBMGA013413-PA // BGIBMGA009131-PA // BGIBMGA009404-PA // BGIBMGA000596-PA // BGIBMGA002241-PA
GO:0005515	F	protein binding	5	143	376	5971	0.95	1	// BGIBMGA003655-PA // BGIBMGA005724-PA // BGIBMGA011334-PA // BGIBMGA000397-PA // BGIBMGA003614-PA
GO:0043169	F	cation binding	10	143	888	5971	1	1	// BGIBMGA013237-PA // BGIBMGA003049-PA // BGIBMGA013411-PA // BGIBMGA008421-PA // BGIBMGA002907-PA // BGIBMGA007111-PA // BGIBMGA013236-PA // BGIBMGA014241-PA // BGIBMGA011424-PA // BGIBMGA000619-PA
GO:0016772	F	transferase activity, transferring phosphorus-containing groups	7	143	336	5971	0.7	1	// BGIBMGA006032-PA // BGIBMGA007681-PA // BGIBMGA005812-PA // BGIBMGA010467-PA // BGIBMGA002508-PA // BGIBMGA010468-PA // BGIBMGA009404-PA
GO:0032559	F	adenyl ribonucleotide binding	9	143	576	5971	0.94	1	// BGIBMGA006032-PA // BGIBMGA013963-PA // BGIBMGA008295-PA // BGIBMGA008879-PA // BGIBMGA008442-PA // BGIBMGA013964-PA // BGIBMGA009404-PA // BGIBMGA000596-PA // BGIBMGA002241-PA
GO:0032555	F	purine ribonucleotide binding	12	143	659	5971	0.87	1	// BGIBMGA006032-PA // BGIBMGA013963-PA // BGIBMGA008295-PA // BGIBMGA009133-PA // BGIBMGA008879-PA // BGIBMGA008442-PA // BGIBMGA013964-PA // BGIBMGA013413-PA // BGIBMGA009131-PA // BGIBMGA009404-PA // BGIBMGA000596-PA // BGIBMGA002241-PA
GO:0032553	F	ribonucleotide binding	12	143	659	5971	0.87	1	// BGIBMGA006032-PA // BGIBMGA013963-PA // BGIBMGA008295-PA // BGIBMGA009133-PA // BGIBMGA008879-PA // BGIBMGA008442-PA // BGIBMGA013964-PA // BGIBMGA013413-PA // BGIBMGA009131-PA // BGIBMGA009404-PA // BGIBMGA000596-PA // BGIBMGA002241-PA
GO:0043167	F	ion binding	10	143	888	5971	1	1	// BGIBMGA013237-PA // BGIBMGA003049-PA // BGIBMGA013411-PA // BGIBMGA008421-PA // BGIBMGA002907-PA // BGIBMGA007111-PA // BGIBMGA013236-PA // BGIBMGA014241-PA // BGIBMGA011424-PA // BGIBMGA000619-PA
GO:0016740	F	transferase activity	18	143	673	5971	0.35	1	// BGIBMGA006032-PA // BGIBMGA007681-PA // BGIBMGA003319-PA // BGIBMGA005812-PA // BGIBMGA008307-PA // BGIBMGA010467-PA // BGIBMGA001338-PA // BGIBMGA002508-PA // BGIBMGA003817-PA // BGIBMGA010468-PA // BGIBMGA010361-PA // BGIBMGA002618-PA // BGIBMGA008538-PA // BGIBMGA003116-PA // BGIBMGA010286-PA // BGIBMGA009404-PA // BGIBMGA010294-PA // BGIBMGA003724-PA
GO:0008233	F	peptidase activity	10	143	301	5971	0.19	1	// BGIBMGA006324-PA // BGIBMGA003567-PA // BGIBMGA014524-PA // BGIBMGA010024-PA // BGIBMGA014428-PA // BGIBMGA012773-PA // BGIBMGA014404-PA // BGIBMGA006871-PA // BGIBMGA004421-PA // BGIBMGA014429-PA
GO:0030554	F	adenyl nucleotide binding	10	143	623	5971	0.94	1	// BGIBMGA006032-PA // BGIBMGA013963-PA // BGIBMGA008295-PA // BGIBMGA013000-PA // BGIBMGA008879-PA // BGIBMGA008442-PA // BGIBMGA013964-PA // BGIBMGA009404-PA // BGIBMGA000596-PA // BGIBMGA002241-PA
GO:0016301	F	kinase activity	7	143	264	5971	0.45	1	// BGIBMGA006032-PA // BGIBMGA007681-PA // BGIBMGA005812-PA // BGIBMGA010467-PA // BGIBMGA002508-PA // BGIBMGA010468-PA // BGIBMGA009404-PA
GO:0004175	F	endopeptidase activity	7	143	212	5971	0.25	1	// BGIBMGA006324-PA // BGIBMGA003567-PA // BGIBMGA014524-PA // BGIBMGA010024-PA // BGIBMGA014428-PA // BGIBMGA014404-PA // BGIBMGA014429-PA
GO:0001883	F	purine nucleoside binding	10	143	623	5971	0.94	1	// BGIBMGA006032-PA // BGIBMGA013963-PA // BGIBMGA008295-PA // BGIBMGA013000-PA // BGIBMGA008879-PA // BGIBMGA008442-PA // BGIBMGA013964-PA // BGIBMGA009404-PA // BGIBMGA000596-PA // BGIBMGA002241-PA
GO:0001882	F	nucleoside binding	10	143	623	5971	0.94	1	// BGIBMGA006032-PA // BGIBMGA013963-PA // BGIBMGA008295-PA // BGIBMGA013000-PA // BGIBMGA008879-PA // BGIBMGA008442-PA // BGIBMGA013964-PA // BGIBMGA009404-PA // BGIBMGA000596-PA // BGIBMGA002241-PA
GO:0046914	F	transition metal ion binding	6	143	746	5971	1	1	// BGIBMGA013237-PA // BGIBMGA013411-PA // BGIBMGA007111-PA // BGIBMGA013236-PA // BGIBMGA014241-PA // BGIBMGA011424-PA
GO:0070011	F	peptidase activity, acting on L-amino acid peptides	10	143	290	5971	0.16	1	// BGIBMGA006324-PA // BGIBMGA003567-PA // BGIBMGA014524-PA // BGIBMGA010024-PA // BGIBMGA014428-PA // BGIBMGA012773-PA // BGIBMGA014404-PA // BGIBMGA006871-PA // BGIBMGA004421-PA // BGIBMGA014429-PA
GO:0016469	C	proton-transporting two-sector ATPase complex	15	143	36	5971	2.5e-13	9.5e-12	// BGIBMGA010246-PA // BGIBMGA013963-PA // BGIBMGA008542-PA // BGIBMGA008295-PA // BGIBMGA010247-PA // BGIBMGA014507-PA // BGIBMGA008879-PA // BGIBMGA003196-PA // BGIBMGA013964-PA // BGIBMGA000231-PA // BGIBMGA014403-PA // BGIBMGA000596-PA // BGIBMGA002241-PA // BGIBMGA001302-PA // BGIBMGA008011-PA
GO:0043234	C	protein complex	21	143	271	5971	3.4e-06	6.4e-05	// BGIBMGA010246-PA // BGIBMGA013963-PA // BGIBMGA008542-PA // BGIBMGA008295-PA // BGIBMGA001302-PA // BGIBMGA006584-PA // BGIBMGA013413-PA // BGIBMGA009133-PA // BGIBMGA010247-PA // BGIBMGA008879-PA // BGIBMGA003196-PA // BGIBMGA013964-PA // BGIBMGA006815-PA // BGIBMGA000231-PA // BGIBMGA009131-PA // BGIBMGA014403-PA // BGIBMGA000596-PA // BGIBMGA002241-PA // BGIBMGA014507-PA // BGIBMGA005493-PA…
GO:0044425	C	membrane part	24	143	479	5971	0.00055	0.0053	// BGIBMGA010161-PA // BGIBMGA008879-PA // BGIBMGA000231-PA // BGIBMGA000596-PA // BGIBMGA002241-PA // BGIBMGA001302-PA // BGIBMGA007038-PA // BGIBMGA006273-PA // BGIBMGA013963-PA // BGIBMGA013711-PA // BGIBMGA006584-PA // BGIBMGA008011-PA // BGIBMGA010247-PA // BGIBMGA008295-PA // BGIBMGA013964-PA // BGIBMGA014403-PA // BGIBMGA008542-PA // BGIBMGA011226-PA // BGIBMGA010246-PA // BGIBMGA014507-PA…
GO:0032991	C	macromolecular complex	21	143	393	5971	0.00057	0.0053	// BGIBMGA010246-PA // BGIBMGA013963-PA // BGIBMGA008542-PA // BGIBMGA008295-PA // BGIBMGA001302-PA // BGIBMGA006584-PA // BGIBMGA013413-PA // BGIBMGA009133-PA // BGIBMGA010247-PA // BGIBMGA008879-PA // BGIBMGA003196-PA // BGIBMGA013964-PA // BGIBMGA006815-PA // BGIBMGA000231-PA // BGIBMGA009131-PA // BGIBMGA014403-PA // BGIBMGA000596-PA // BGIBMGA002241-PA // BGIBMGA014507-PA // BGIBMGA005493-PA…
GO:0016020	C	membrane	32	143	976	5971	0.039	0.29	// BGIBMGA010161-PA // BGIBMGA008879-PA // BGIBMGA000231-PA // BGIBMGA009927-PA // BGIBMGA000596-PA // BGIBMGA002241-PA // BGIBMGA001302-PA // BGIBMGA007038-PA // BGIBMGA006273-PA // BGIBMGA013963-PA // BGIBMGA013711-PA // BGIBMGA006584-PA // BGIBMGA008011-PA // BGIBMGA003614-PA // BGIBMGA010247-PA // BGIBMGA002324-PA // BGIBMGA008295-PA // BGIBMGA013964-PA // BGIBMGA012469-PA // BGIBMGA002527-PA…
GO:0016021	C	integral to membrane	10	143	410	5971	0.52	1	// BGIBMGA006273-PA // BGIBMGA010161-PA // BGIBMGA011226-PA // BGIBMGA013711-PA // BGIBMGA014507-PA // BGIBMGA006497-PA // BGIBMGA014403-PA // BGIBMGA007038-PA // BGIBMGA006629-PA // BGIBMGA010162-PA
GO:0044424	C	intracellular part	6	143	998	5971	1	1	// BGIBMGA000596-PA // BGIBMGA013411-PA // BGIBMGA011334-PA // BGIBMGA009025-PA // BGIBMGA008879-PA // BGIBMGA005493-PA
GO:0005622	C	intracellular	6	143	1442	5971	1	1	// BGIBMGA000596-PA // BGIBMGA013411-PA // BGIBMGA011334-PA // BGIBMGA009025-PA // BGIBMGA008879-PA // BGIBMGA005493-PA
GO:0031224	C	intrinsic to membrane	10	143	410	5971	0.52	1	// BGIBMGA006273-PA // BGIBMGA010161-PA // BGIBMGA011226-PA // BGIBMGA013711-PA // BGIBMGA014507-PA // BGIBMGA006497-PA // BGIBMGA014403-PA // BGIBMGA007038-PA // BGIBMGA006629-PA // BGIBMGA010162-PA
GO:0044464	C	cell part	36	143	2335	5971	1	1	// BGIBMGA010161-PA // BGIBMGA013411-PA // BGIBMGA008879-PA // BGIBMGA000231-PA // BGIBMGA009927-PA // BGIBMGA000596-PA // BGIBMGA002241-PA // BGIBMGA001302-PA // BGIBMGA007038-PA // BGIBMGA006273-PA // BGIBMGA013963-PA // BGIBMGA013711-PA // BGIBMGA006584-PA // BGIBMGA009025-PA // BGIBMGA008011-PA // BGIBMGA003614-PA // BGIBMGA010247-PA // BGIBMGA002324-PA // BGIBMGA008295-PA // BGIBMGA011334-PA…
GO:0005623	C	cell	36	143	2335	5971	1	1	// BGIBMGA010161-PA // BGIBMGA013411-PA // BGIBMGA008879-PA // BGIBMGA000231-PA // BGIBMGA009927-PA // BGIBMGA000596-PA // BGIBMGA002241-PA // BGIBMGA001302-PA // BGIBMGA007038-PA // BGIBMGA006273-PA // BGIBMGA013963-PA // BGIBMGA013711-PA // BGIBMGA006584-PA // BGIBMGA009025-PA // BGIBMGA008011-PA // BGIBMGA003614-PA // BGIBMGA010247-PA // BGIBMGA002324-PA // BGIBMGA008295-PA // BGIBMGA011334-PA…
GO:0005576	C	extracellular region	5	143	190	5971	0.48	1	// BGIBMGA007678-PA // BGIBMGA008164-PA // BGIBMGA011424-PA // BGIBMGA007677-PA // BGIBMGA006874-PA
