# Supplementary material for: Transcriptomic Analysis of the Anterior Silk Gland in the Domestic Silkworm (Bombyx mori) – Insight into the Mechanism of Silk Formation and Spinning
Source: PLoS One. 2015 Sep 29;10(9):e0139424. doi: 10.1371/journal.pone.0139424 (PMC4587926; doi:10.1371/journal.pone.0139424)
Supplement: S9 Table — (XLSX) [file pone.0139424.s012.xlsx]

## Sheet: S9 Table
S9 Table KEGG pathways of the up-regulated genes in the ASG
Pathway Accession	Pathway Name	Gene Quantity	P_value	FDR
列1	列2	列3	列4	列5
ko04966	Collecting duct acid secretion	13	3.36104e-18	3.22659e-16
ko04145	Phagosome	20	4.63402e-17	2.22433e-15
ko04721	Synaptic vesicle cycle	16	2.23448e-16	7.15033e-15
ko01200	Carbon metabolism	16	5.08415e-10	1.12514e-08
ko00190	Oxidative phosphorylation	17	5.86011e-10	1.12514e-08
ko00010	Glycolysis / Gluconeogenesis	10	9.3825e-09	1.5012e-07
ko01230	Biosynthesis of amino acids	12	8.33509e-08	1.1431e-06
ko00710	Carbon fixation in photosynthetic organisms	7	1.85515e-06	2.22618e-05
ko00680	Methane metabolism	5	2.6013e-05	0.000277472
ko04142	Lysosome	9	0.000141727	0.00134002
ko00620	Pyruvate metabolism	7	0.000153544	0.00134002
ko00330	Arginine and proline metabolism	6	0.000565111	0.00452089
ko00030	Pentose phosphate pathway	4	0.00089187	0.00658612
ko00561	Glycerolipid metabolism	6	0.00108512	0.00744085
ko00960	Tropane, piperidine and pyridine alkaloid biosynthesis	2	0.0014956	0.00957182
ko00400	Phenylalanine, tyrosine and tryptophan biosynthesis	2	0.0029473	0.0176838
ko00051	Fructose and mannose metabolism	4	0.00479794	0.0270943
ko00950	Isoquinoline alkaloid biosynthesis	2	0.00715415	0.0381555
ko00270	Cysteine and methionine metabolism	4	0.00909238	0.0459404
ko00040	Pentose and glucuronate interconversions	4	0.0192858	0.0925223
ko00360	Phenylalanine metabolism	2	0.0202392	0.0925223
ko00053	Ascorbate and aldarate metabolism	3	0.024333	0.101752
ko00604	Glycosphingolipid biosynthesis - ganglio series	2	0.0243781	0.101752
ko00052	Galactose metabolism	3	0.0318185	0.122183
ko00250	Alanine, aspartate and glutamate metabolism	3	0.0318185	0.122183
ko00350	Tyrosine metabolism	2	0.0335797	0.123987
ko01220	Degradation of aromatic compounds	1	0.0447817	0.159224
ko00982	Drug metabolism - cytochrome P450	3	0.0569415	0.188496
ko00630	Glyoxylate and dicarboxylate metabolism	3	0.0569415	0.188496
ko04622	RIG-I-like receptor signaling pathway	2	0.0612676	0.196056
ko00983	Drug metabolism - other enzymes	3	0.0643438	0.198413
ko00531	Glycosaminoglycan degradation	2	0.0674965	0.198413
ko00980	Metabolism of xenobiotics by cytochrome P450	3	0.0682045	0.198413
ko00500	Starch and sucrose metabolism	3	0.0762353	0.215253
ko00640	Propanoate metabolism	2	0.0805431	0.220918
ko00903	Limonene and pinene degradation	1	0.0875838	0.233557
ko04614	Renin-angiotensin system	2	0.101412	0.242616
ko00410	beta-Alanine metabolism	2	0.101412	0.242616
ko00750	Vitamin B6 metabolism	1	0.10827	0.242616
ko00232	Caffeine metabolism	1	0.10827	0.242616
ko00930	Caprolactam degradation	1	0.10827	0.242616
ko00625	Chloroalkane and chloroalkene degradation	1	0.10827	0.242616
ko01210	2-Oxocarboxylic acid metabolism	2	0.108672	0.242616
ko00480	Glutathione metabolism	3	0.112178	0.244751
ko00520	Amino sugar and nucleotide sugar metabolism	3	0.122028	0.260327
ko00511	Other glycan degradation	2	0.138961	0.290006
ko04066	HIF-1 signaling pathway	3	0.142634	0.291339
ko04540	Gap junction	3	0.153351	0.306703
ko00740	Riboflavin metabolism	1	0.167591	0.328342
ko00340	Histidine metabolism	1	0.204958	0.39352
ko00670	One carbon pool by folate	1	0.24067	0.453026
ko00230	Purine metabolism	5	0.251059	0.458537
ko00603	Glycosphingolipid biosynthesis - globo series	1	0.257927	0.458537
ko00770	Pantothenate and CoA biosynthesis	1	0.257927	0.458537
ko00720	Carbon fixation pathways in prokaryotes	1	0.274798	0.479647
ko00910	Nitrogen metabolism	1	0.29129	0.499354
ko00020	Citrate cycle (TCA cycle)	2	0.30515	0.513937
ko00760	Nicotinate and nicotinamide metabolism	1	0.323172	0.534905
ko00790	Folate biosynthesis	1	0.338578	0.550906
ko00562	Inositol phosphate metabolism	2	0.347099	0.555359
ko02020	Two-component system	1	0.353638	0.556545
ko00140	Steroid hormone biosynthesis	1	0.36836	0.570363
ko04964	Proximal tubule bicarbonate reclamation	1	0.38275	0.583239
ko04146	Peroxisome	3	0.390088	0.585132
ko00073	Cutin, suberine and wax biosynthesis	1	0.410569	0.606378
ko00830	Retinol metabolism	1	0.462547	0.672795
ko04920	Adipocytokine signaling pathway	1	0.474818	0.680321
ko04391	Hippo signaling pathway -fly	2	0.481894	0.680321
ko00380	Tryptophan metabolism	1	0.509998	0.709562
ko00280	Valine, leucine and isoleucine degradation	1	0.542851	0.723801
ko04975	Fat digestion and absorption	1	0.542851	0.723801
ko00600	Sphingolipid metabolism	1	0.542851	0.723801
ko04270	Vascular smooth muscle contraction	2	0.553068	0.727322
ko00860	Porphyrin and chlorophyll metabolism	1	0.563535	0.731073
ko00071	Fatty acid degradation	1	0.583296	0.746468
ko00310	Lysine degradation	1	0.592843	0.746468
ko00240	Pyrimidine metabolism	2	0.598729	0.746468
ko04727	GABAergic synapse	1	0.637434	0.784534
ko04971	Gastric acid secretion	1	0.661839	0.80426
ko04976	Bile secretion	1	0.691874	0.830248
ko00260	Glycine, serine and threonine metabolism	1	0.705888	0.836608
ko04724	Glutamatergic synapse	1	0.738233	0.864272
ko03018	RNA degradation	1	0.755927	0.86633
ko04911	Insulin secretion	1	0.761559	0.86633
ko04080	Neuroactive ligand-receptor interaction	1	0.767063	0.86633
ko00564	Glycerophospholipid metabolism	1	0.802232	0.895515
ko04020	Calcium signaling pathway	1	0.824091	0.905903
ko04611	Platelet activation	1	0.832152	0.905903
ko04921	Oxytocin signaling pathway	1	0.839848	0.905903
ko04810	Regulation of actin cytoskeleton	1	0.870387	0.91821
ko04919	Thyroid hormone signaling pathway	1	0.870387	0.91821
ko04022	cGMP - PKG signaling pathway	1	0.895166	0.926899
ko04144	Endocytosis	1	0.900003	0.926899
ko04510	Focal adhesion	1	0.909025	0.926899
ko04910	Insulin signaling pathway	1	0.917243	0.926899
ko04141	Protein processing in endoplasmic reticulum	1	0.95749	0.95749
