# Supplementary material for: Transcriptomic Analysis of the Anterior Silk Gland in the Domestic Silkworm (Bombyx mori) – Insight into the Mechanism of Silk Formation and Spinning
Source: PLoS One. 2015 Sep 29;10(9):e0139424. doi: 10.1371/journal.pone.0139424 (PMC4587926; doi:10.1371/journal.pone.0139424)
Supplement: S10 Table — ‘Y’ indicates the gene was found in the related report, and ‘N’ indicates not found. (XLS) [file pone.0139424.s013.xls]

## Sheet: S10 Table
S10 Table The genes encoding cuticular proteins expressed in the ASG
Gene model	RNA-Seq(RPKM>5)	Up-regulated	Enriched in the pathway	Shot-gun	Symbol	motif
列1	列2	列3	列4	列5	列7	列8
BGIBMGA000248	N	--	N	Y	BmorCPR128	RR2
BGIBMGA000249	N	--	N	Y	BmorCPR127	RR2
BGIBMGA000273	Y	Y	Y	Y	BmorCPR91	RR2
BGIBMGA000274	Y	Y	N	Y	BmorCPR90	RR2
BGIBMGA000275	Y	N	N	Y	BmorCPR89	RR2
BGIBMGA000276	Y	N	N	N	BmorCPR88	RR2
BGIBMGA000277	Y	Y	Y	N	BmorCPR87	RR2
BGIBMGA000278	Y	Y	Y	N	BmorCPR86	RR2
BGIBMGA000279	Y	N	N	N	BmorCPR85	RR2
BGIBMGA000280	Y	N	N	N	BmorCPR84	RR2
BGIBMGA000281	Y	Y	Y	Y	BmorCPR83	RR2
BGIBMGA000283	Y	N	N	N	BmorCPR81	RR2
BGIBMGA000324	Y	N	N	Y	BmorCPR46	RR1
BGIBMGA000326	N	--	N	Y	BmorCPR44	RR1
BGIBMGA000328	N	--	N	Y	BmorCPR42	RR1
BGIBMGA000333	Y	N	N	N	BmorCPR38	RR1
BGIBMGA000334	Y	Y	Y	N	BmorCPR37	RR1
BGIBMGA000335	Y	Y	Y	Y	BmorCPR35	RR1
BGIBMGA000336	Y	Y	Y	Y	BmorCPR34	RR1
BGIBMGA000338	Y	N	N	N	BmorCPR32	RR1
BGIBMGA000345	N	--	N	Y	BmorCPR25	RR1
BGIBMGA000346	N	--	N	Y	BmorCPR23	RR1
BGIBMGA000348	Y	Y	N	Y	BmorCPR149	RR3
BGIBMGA000371	Y	N	N	N	BmorCPR36	RR1
BGIBMGA000520	Y	N	N	N	BmorCPT2	Tweedle
BGIBMGA002548	Y	N	N	N	BmorCPR4	RR1
BGIBMGA003065	N	--	N	Y	BmorCPR59	RR2
BGIBMGA004074	Y	N	N	N	BmorCPG19	glycine-rich
BGIBMGA004123	Y	N	N	N	BmorCPH40	hypothetical
BGIBMGA004124	Y	N	N	N	BmorCPH45	hypothetical
BGIBMGA005259	Y	N	N	N	BmorCPT3	Tweedle
BGIBMGA005302	Y	N	N	N	BmorCPH43	hypothetical
BGIBMGA008147	Y	N	N	N	BmorCPR131	RR2
BGIBMGA008245	Y	Y	N	N	BmorCPG6	glycine-rich
BGIBMGA008362	Y	Y	N	N	BmorCPG9	glycine-rich
BGIBMGA009776	Y	Y	N	Y	BmorCPH4	hypothetical
BGIBMGA010141	Y	N	N	N	BmorCPR72	RR2
BGIBMGA010142	Y	Y	Y	Y	BmorCPR71	RR2
BGIBMGA010143	Y	Y	Y	Y	BmorCPR70	RR2
BGIBMGA010145	Y	Y	Y	Y	BmorCPR67	RR2
BGIBMGA010231	Y	Y	Y	Y	BmorCPR68	RR2
BGIBMGA010232	Y	Y	Y	Y	BmorCPR69	RR2
BGIBMGA010320	Y	Y	Y	N	BmorCPR140	RR2
BGIBMGA010482	Y	N	N	Y	BmorCPR55	RR1
BGIBMGA010483	Y	Y	Y	Y	BmorCPR54	RR1
BGIBMGA010500	Y	Y	Y	Y	BmorCPH28	hypothetical
BGIBMGA010913	Y	Y	N	Y	BmorCPR148	RR3
BGIBMGA011713	Y	Y	N	N	BmorCPG43	glycine-rich
BGIBMGA011714	Y	Y	N	N	BmorCPH27	hypothetical
BGIBMGA011717	Y	N	N	N	BmorCPH	hypothetical
BGIBMGA011720	Y	N	N	N	BmorCPH22	hypothetical
BGIBMGA011721	Y	Y	N	Y	BmorCPH21	hypothetical
BGIBMGA011723	Y	Y	N	N	BmorCPH18	hypothetical
BGIBMGA011761	Y	Y	N	Y	BmorCPH19	hypothetical
BGIBMGA011766	Y	N	N	N	BmorCPH25	hypothetical
BGIBMGA011767	Y	Y	N	N	BmorCPH26	hypothetical
BGIBMGA012596	N	--	N	Y	BmorCPR17	RR1
BGIBMGA013163	Y	Y	Y	Y	BmorCPR56	RR1
BGIBMGA014015	Y	N	N	Y	BmorCPR50	RR1
BGIBMGA014292	Y	N	N	N	BmorCPH34	hypothetical
BGIBMGA014293	Y	N	N	N	BmorCPH26	hypothetical
BGIBMGA003066	Y	--	N	Y
BGIBMGA011141	Y	--	N	Y
