# Supplementary material for: Transcriptomic Analysis of the Anterior Silk Gland in the Domestic Silkworm (Bombyx mori) – Insight into the Mechanism of Silk Formation and Spinning
Source: PLoS One. 2015 Sep 29;10(9):e0139424. doi: 10.1371/journal.pone.0139424 (PMC4587926; doi:10.1371/journal.pone.0139424)
Supplement: S11 Table — (XLSX) [file pone.0139424.s014.xlsx]

## Sheet: S11_Table
S11 Table Gene expression difference between the male and the female
Gene Quantity	ASG	MMSG	PSG	Total (no repeat genes)
Different Expressed Genes	19	105	127	210
Up-regulated in the Male	15	29	77	107
Up-regulated in the Female	4	76	50	103
Supplement:
Original data in ASG-M vs ASG-F
Original data in MMSG-M vs. MMSG-F
Original data in PSG-M vs. PSG-F

## Sheet: ASG-M vs ASG-F
Feature ID	Fold Change	P-value	FDR	ASG-M - RPKM	ASG-F - RPKM
BGIBMGA005013	-2.68837	0	0	1610.08	598.904
BGIBMGA000158	-9.52961	0	0	995.523	104.466
BGIBMGA006282	-9.83651	0	0	784.605	79.7646
BGIBMGA011901	-5.31848	0	0	533.92	100.39
BGIBMGA005696	-2.83028	0	0	515.376	182.094
BGIBMGA007466	-2.24966	1.31495e-12	5.82681e-10	217.443	96.6561
BGIBMGA012740	-11.239	0	0	206.848	18.4045
BGIBMGA010979	-3.20562	2.22045e-16	1.24883e-13	176.998	55.2148
BGIBMGA009211	-9.34923	0	0	112.819	12.0672
BGIBMGA014524	-2.60935	1.17502e-08	3.06828e-06	110.395	42.3076
BGIBMGA014429	-2.15209	2.98778e-06	0.00059041	102.574	47.6624
BGIBMGA002670	-2.80474	2.39636e-07	5.56221e-05	81.929	29.211
BGIBMGA005827	-3.05722	9.35779e-07	0.000201234	66.3447	21.701
BGIBMGA004291	-2.97514	1.98306e-06	0.000408426	64.4246	21.6543
BGIBMGA002905	-3.62001	1.31585e-07	3.10349e-05	64.2388	17.7455
BGIBMGA003745	17.4526	0	0	7.37361	128.688
BGIBMGA003442	13.5038	4.86551e-10	1.69401e-07	3.72548	50.308
BGIBMGA003441	17.4179	9.19352e-09	2.44431e-06	2.33553	40.6802
BGIBMGA005623	21.6945	1.42719e-06	0.000302461	1.27461	27.652

## Sheet: MMSG-M vs. MMSG-F
Feature ID	Fold Change	P-value	FDR	MMSG-M - RPKM	MMSG-F - RPKM
BGIBMGA014342	-2.00411	0	0	8615.52	4298.92
BGIBMGA000158	-7.824	0	0	8433.98	1077.96
BGIBMGA001611	-2.16847	0	0	4742.72	2187.13
BGIBMGA006282	-5.03972	0	0	4570.1	906.816
BGIBMGA005013	-4.5067	0	0	4363.98	968.332
BGIBMGA010890	-2.05887	0	0	3938.69	1913.03
BGIBMGA001821	-2.54562	0	0	2351.17	923.614
BGIBMGA000239	-3.63587	0	0	1969.45	541.673
BGIBMGA004809	-2.07977	0	0	1529.93	735.625
BGIBMGA001860	-2.07877	0	0	1064.74	512.198
BGIBMGA000238	-2.97138	0	0	999.966	336.533
BGIBMGA000777	-2.91429	0	0	585.89	201.04
BGIBMGA008164	-2.1952	0	0	376.272	171.407
BGIBMGA004868	-2.00714	0	0	357.056	177.893
BGIBMGA000457	-3.26619	0	0	356.673	109.201
BGIBMGA004726	-3.0581	0	0	281.424	92.0257
BGIBMGA012737	-2.14761	8.56334e-10	6.62549e-08	149.94	69.8173
BGIBMGA011703	-2.02785	4.25811e-08	2.79221e-06	133.159	65.6651
BGIBMGA010480	-2.33478	8.25148e-10	6.45248e-08	130.639	55.9533
BGIBMGA004445	-10.6465	0	0	118.834	11.1618
BGIBMGA005826	-2.0427	2.10661e-05	0.00093632	79.0985	38.7224
BGIBMGA001477	-3.40113	1.88942e-09	1.40964e-07	78.7752	23.1615
BGIBMGA007013	-3.30691	3.99067e-09	2.88338e-07	77.6875	23.4924
BGIBMGA010892	-2.38782	1.97776e-06	0.000102556	75.7008	31.7028
BGIBMGA000274	-5.54824	3.80984e-12	3.54849e-10	73.7796	13.2978
BGIBMGA004881	-3.21201	1.74909e-06	9.10211e-05	52.7945	16.4366
BGIBMGA012872	-44.4131	5.89306e-13	5.90235e-11	50.1518	1.12921
BGIBMGA012999	-12.5857	1.99987e-10	1.68414e-08	46.021	3.65661
BGIBMGA009096	-21.9205	5.53573e-06	0.000268933	21.3072	0.972021
BGIBMGA000526	2.2349	0	0	1025.62	2292.16
BGIBMGA004612	2.38385	0	0	905.272	2158.03
BGIBMGA000013	2.54066	0	0	709.554	1802.74
BGIBMGA002981	2.10781	0	0	329.838	695.235
BGIBMGA011581	2.03546	0	0	315.846	642.893
BGIBMGA000074	2.36388	0	0	280.886	663.98
BGIBMGA006260	2.4063	0	0	277.134	666.866
BGIBMGA005861	2.14135	1.11022e-16	1.43671e-14	220.278	471.692
BGIBMGA001319	2.0044	1.05171e-12	1.01179e-10	206.459	413.828
BGIBMGA014211	2.23486	2.22045e-16	2.75166e-14	186.932	417.766
BGIBMGA000207	2.18877	2.88658e-15	3.40407e-13	185.569	406.169
BGIBMGA008682	2.3663	0	0	171.169	405.037
BGIBMGA013100	2.02209	4.84428e-11	4.24179e-09	170.225	344.211
BGIBMGA008904	2.68349	0	0	150.565	404.04
BGIBMGA004309	2.24348	1.60649e-13	1.65435e-11	149.419	335.219
BGIBMGA009791	2.0103	2.23893e-09	1.65353e-07	143.88	289.242
BGIBMGA004038	2.00029	6.05682e-08	3.8846e-06	120.341	240.717
BGIBMGA001584	2.02377	3.55777e-08	2.37559e-06	119.229	241.293
BGIBMGA012309	3.39635	0	0	119.215	404.895
BGIBMGA000672	2.03666	2.63996e-08	1.79554e-06	118.676	241.703
BGIBMGA005115	2.18117	8.33702e-10	6.48469e-08	113.504	247.57
BGIBMGA005270	2.14611	4.95368e-09	3.53354e-07	108.87	233.648
BGIBMGA014224	2.50359	1.44329e-13	1.49682e-11	107.462	269.042
BGIBMGA000206	2.96868	0	0	107.369	318.745
BGIBMGA009699	2.53115	2.6168e-13	2.65732e-11	101.942	258.031
BGIBMGA007964	2.123	4.126e-08	2.71777e-06	99.4146	211.058
BGIBMGA013348	2.22974	5.19442e-09	3.68728e-07	95.5414	213.033
BGIBMGA004882	2.28226	1.53924e-09	1.16623e-07	94.7981	216.354
BGIBMGA014091	2.33122	5.01887e-10	3.98864e-08	94.0133	219.166
BGIBMGA011144	2.20923	3.28572e-07	1.91423e-05	75.2743	166.299
BGIBMGA004343	2.27746	9.11712e-08	5.72187e-06	74.6922	170.108
BGIBMGA000167	2.00143	2.07271e-05	0.000924062	74.1593	148.424
BGIBMGA010352	2.16645	1.03023e-06	5.53864e-05	73.5729	159.392
BGIBMGA012960	2.63786	1.02802e-10	8.84279e-09	71.0262	187.357
BGIBMGA012541	2.13132	3.5326e-06	0.000176305	70.092	149.388
BGIBMGA007418	2.16637	2.07818e-06	0.000106629	69.4232	150.396
BGIBMGA002544	2.74347	1.78835e-11	1.61426e-09	69.2266	189.921
BGIBMGA004596	2.20524	1.12113e-06	6.00523e-05	68.8552	151.842
BGIBMGA004592	2.61392	3.51393e-10	2.87063e-08	68.6252	179.381
BGIBMGA004852	2.09898	9.16152e-06	0.000433556	67.6701	142.038
BGIBMGA002504	2.44724	2.63893e-08	1.79554e-06	65.0271	159.137
BGIBMGA012709	2.23406	2.01141e-06	0.000103612	62.8537	140.419
BGIBMGA013327	2.83854	3.88862e-11	3.42937e-09	61.2904	173.975
BGIBMGA003833	2.29061	1.31205e-06	6.97675e-05	60.1207	137.713
BGIBMGA011604	2.13344	1.77595e-05	0.000804016	59.8228	127.628
BGIBMGA008425	2.12272	2.15067e-05	0.000953006	59.672	126.667
BGIBMGA012665	2.37295	6.1582e-07	3.48909e-05	57.2512	135.854
BGIBMGA013098	2.5801	5.13398e-08	3.33663e-06	53.6045	138.305
BGIBMGA000788	2.22631	1.50807e-05	0.000686996	52.7154	117.361
BGIBMGA002209	2.62139	4.07567e-08	2.69677e-06	52.0895	136.547
BGIBMGA012428	3.46321	1.15685e-13	1.20833e-11	48.6143	168.362
BGIBMGA002399	3.32185	1.61298e-11	1.465e-09	43.8933	145.807
BGIBMGA011754	2.66968	2.44162e-07	1.46929e-05	43.8763	117.136
BGIBMGA005584	2.40934	1.84125e-05	0.00082845	40.3603	97.2417
BGIBMGA013063	2.7611	2.93563e-07	1.73096e-05	39.6129	109.375
BGIBMGA007460	2.59147	6.3954e-06	0.000306623	36.3574	94.219
BGIBMGA013089	2.92679	1.97429e-07	1.19793e-05	35.1843	102.977
BGIBMGA000072	3.9312	3.20932e-12	3.02774e-10	32.9798	129.65
BGIBMGA003681	2.68922	1.15289e-05	0.000533506	31.0691	83.5515
BGIBMGA012378	3.91077	3.57218e-11	3.18512e-09	30.0829	117.647
BGIBMGA002215	3.13361	2.56351e-07	1.52383e-05	29.3221	91.8841
BGIBMGA004501	2.78218	9.66062e-06	0.000454235	28.9229	80.4689
BGIBMGA012429	3.5091	1.08936e-08	7.5496e-07	28.0362	98.3817
BGIBMGA002543	2.88259	6.5538e-06	0.00031319	27.4379	79.0923
BGIBMGA006257	3.02822	2.2152e-06	0.000112867	26.814	81.1987
BGIBMGA004898	2.92637	1.1342e-05	0.000526519	25.0678	73.3576
BGIBMGA013228	3.21328	1.31933e-06	6.99004e-05	24.3823	78.347
BGIBMGA013971	3.07982	4.43679e-06	0.000218448	24.2265	74.6131
BGIBMGA002685	3.82704	5.76744e-08	3.7153e-06	21.0993	80.7477
BGIBMGA012239	4.04088	5.39337e-08	3.4897e-06	19.0275	76.8879
BGIBMGA011427	3.4481	4.014e-06	0.000199649	18.9419	65.3135
BGIBMGA002012	4.23187	2.46867e-07	1.47684e-05	15.6783	66.3487
BGIBMGA001790	3.90069	2.38434e-06	0.000120645	15.3539	59.891
BGIBMGA003610	4.33237	3.04355e-07	1.78023e-05	14.7728	64.0012
BGIBMGA012192	3.96877	6.71834e-06	0.000320007	13.513	53.6302
BGIBMGA009563	5.13526	8.4588e-07	4.59825e-05	10.0835	51.7812

## Sheet: PSG-M vs. PSG-F
Feature ID	Fold Change	P-value	FDR	PSG-M - RPKM	PSG-F - RPKM
BGIBMGA001388	-8.52155	0	0	375.146	44.0232
BGIBMGA001793	-13.0788	0	0	213.163	16.2984
BGIBMGA001926	-2.32845	0	0	288.33	123.829
BGIBMGA002400	-2.49042	0	0	205.717	82.6035
BGIBMGA004868	-2.56047	0	0	249.986	97.6328
BGIBMGA005013	-10.8459	0	0	4250.63	391.911
BGIBMGA005036	-2.91637	0	0	499.615	171.314
BGIBMGA005069	-28.9652	0	0	165.084	5.69938
BGIBMGA005831	-83.7156	0	0	89.9395	1.07435
BGIBMGA005832	-131.808	0	0	89.9395	0.682355
BGIBMGA006835	-2.29506	0	0	5795.72	2525.3
BGIBMGA007013	-3.90541	0	0	133.979	34.3059
BGIBMGA008768	-3.00086	0	0	222.192	74.0427
BGIBMGA010889	-2.65801	0	0	457.603	172.16
BGIBMGA010890	-2.63673	0	0	298.614	113.252
BGIBMGA011068	-2.10394	0	0	381.714	181.428
BGIBMGA011342	-2.11131	0	0	351.045	166.269
BGIBMGA011901	-15.6005	0	0	143.941	9.22669
BGIBMGA012379	-2.26316	0	0	790.348	349.223
BGIBMGA013129	-10.9881	4.44089e-16	7.6399e-14	75.4517	6.86669
BGIBMGA011703	-2.24705	6.66134e-16	1.11964e-13	227.363	101.183
BGIBMGA004881	-4.98365	8.88178e-16	1.47589e-13	101.927	20.4523
BGIBMGA014356	-4.26676	4.17444e-14	6.16594e-12	99.351	23.2849
BGIBMGA001182	-5.82869	6.37268e-14	9.1104e-12	81.1304	13.9192
BGIBMGA005463	-2.57918	2.87326e-13	3.96311e-11	151.834	58.8691
BGIBMGA001611	-19.3735	6.08846e-13	8.16804e-11	52.9822	2.73477
BGIBMGA005441	-2.09374	1.65379e-12	2.12135e-10	195.84	93.5359
BGIBMGA003508	-2.28809	2.82641e-12	3.56298e-10	165.241	72.2179
BGIBMGA001191	-3.04844	4.99423e-12	6.18903e-10	111.382	36.5375
BGIBMGA005710	-125.783	1.22817e-11	1.44835e-09	41.571	0.330499
BGIBMGA000647	-2.22744	2.84748e-11	3.30466e-09	156.491	70.2558
BGIBMGA003929	-2.00012	3.93625e-11	4.49686e-09	186.618	93.3037
BGIBMGA010915	-5.69724	9.48124e-11	1.04244e-08	61.1759	10.7378
BGIBMGA008164	-3.62577	1.2597e-10	1.37467e-08	81.8118	22.564
BGIBMGA007606	-3.04192	1.99776e-10	2.10167e-08	94.7356	31.1433
BGIBMGA014493	-3.96824	2.01252e-10	2.10208e-08	74.3069	18.7254
BGIBMGA007546	-2.28204	2.10194e-10	2.17991e-08	137.25	60.1435
BGIBMGA006239	-13.7696	4.7894e-10	4.86357e-08	42.047	3.0536
BGIBMGA008344	-3.04234	6.44218e-10	6.36514e-08	89.3709	29.3757
BGIBMGA007093	-3.92069	6.78348e-10	6.65737e-08	70.6111	18.0099
BGIBMGA005266	-2.48317	9.17763e-10	8.71457e-08	112.476	45.2951
BGIBMGA013097	-2.41131	1.26956e-09	1.16759e-07	115.301	47.8167
BGIBMGA009338	-2.30265	1.53161e-09	1.3998e-07	122.344	53.1318
BGIBMGA005485	-2.27503	2.40797e-09	2.12119e-07	121.666	53.4787
BGIBMGA009625	-2.35882	2.70222e-09	2.36614e-07	114.352	48.4787
BGIBMGA009228	-2.78179	4.14393e-09	3.56451e-07	89.5045	32.1751
BGIBMGA000810	-2.59171	4.23134e-09	3.61841e-07	97.7102	37.7011
BGIBMGA009364	-2.51634	9.18435e-09	7.42004e-07	97.2199	38.6354
BGIBMGA009385	-2.94422	2.86199e-08	2.16844e-06	74.7139	25.3765
BGIBMGA000496	-3.03859	8.15194e-08	5.84343e-06	67.4285	22.1907
BGIBMGA011868	-3.01625	1.42101e-07	9.99008e-06	65.4246	21.6907
BGIBMGA005827	-18.23	1.82075e-07	1.24415e-05	28.0805	1.54034
BGIBMGA001477	-3.9293	2.05907e-07	1.39397e-05	49.9346	12.7083
BGIBMGA003931	-3.75586	2.42019e-07	1.59417e-05	51.1848	13.628
BGIBMGA010724	-2.51252	3.24254e-07	2.07055e-05	77.0367	30.6611
BGIBMGA014272	-3.06849	3.83518e-07	2.42779e-05	59.7856	19.4837
BGIBMGA001772	-3.07384	4.98642e-07	3.11608e-05	58.5031	19.0326
BGIBMGA009312	-2.1043	7.67918e-07	4.75816e-05	95.1387	45.2115
BGIBMGA006329	-2.21298	1.12544e-06	6.8572e-05	84.6653	38.2586
BGIBMGA007633	-3.66043	1.33843e-06	8.12109e-05	45.8356	12.5219
BGIBMGA012994	-2.51691	2.16905e-06	0.000127381	66.0747	26.2523
BGIBMGA010375	-5.94241	2.57052e-06	0.000149162	31.5867	5.31547
BGIBMGA003292	-5.15046	2.71635e-06	0.000156383	33.9343	6.58859
BGIBMGA010022	-2.03455	3.2719e-06	0.000185446	89.6298	44.0538
BGIBMGA012510	-96.1388	4.12614e-06	0.000229416	19.3259	0.201021
BGIBMGA009091	-3.11409	4.83037e-06	0.000264593	47.7418	15.3309
BGIBMGA006526	-2.38003	5.29166e-06	0.000285535	66.0983	27.7721
BGIBMGA000290	-2.01431	7.24159e-06	0.000378192	84.9158	42.1562
BGIBMGA012000	-4.59293	7.39682e-06	0.000384194	33.2403	7.23727
BGIBMGA013108	-3.20229	8.43047e-06	0.00043408	44.0356	13.7513
BGIBMGA007209	-3.20131	9.98933e-06	0.000508969	43.3293	13.5349
BGIBMGA009892	-2.58735	1.2866e-05	0.000642114	53.996	20.8692
BGIBMGA005213	-2.47386	1.52878e-05	0.00075018	56.4015	22.799
BGIBMGA002957	-2.27892	1.82227e-05	0.000885286	62.5815	27.461
BGIBMGA009095	-2.63963	1.87839e-05	0.000909524	50.6137	19.1745
BGIBMGA013662	-2.39189	1.98129e-05	0.000956185	57.6337	24.0954
BGIBMGA000244	-2.5859	2.02357e-05	0.000970188	51.5849	19.9485
BGIBMGA002981	2.51844	0	0	367.752	926.161
BGIBMGA004612	2.44312	0	0	778.652	1902.34
BGIBMGA004882	5.5915	0	0	36.9584	206.653
BGIBMGA005861	2.6601	0	0	834.208	2219.08
BGIBMGA006209	2.30604	0	0	1181.4	2724.35
BGIBMGA008682	2.50204	0	0	163.688	409.553
BGIBMGA011581	2.205	0	0	256.298	565.138
BGIBMGA012309	2.21693	2.22045e-16	3.912e-14	206.042	456.781
BGIBMGA002504	2.55768	4.44089e-16	7.6399e-14	129.679	331.678
BGIBMGA012762	2.27572	1.33227e-15	2.16464e-13	179.622	408.771
BGIBMGA012032	2.10205	1.44329e-15	2.31926e-13	236.076	496.245
BGIBMGA014211	2.13554	6.41709e-14	9.1104e-12	196.647	419.948
BGIBMGA009699	2.34293	4.5553e-11	5.16373e-09	111.13	260.37
BGIBMGA013228	3.18739	3.10013e-10	3.17015e-08	44.2223	140.954
BGIBMGA003805	2.57258	4.82442e-10	4.86534e-08	75.0466	193.063
BGIBMGA004343	2.26464	9.06599e-10	8.66483e-08	107.301	242.999
BGIBMGA011920	2.36316	9.04952e-10	8.66483e-08	93.6011	221.194
BGIBMGA013100	2.04298	1.69833e-09	1.5236e-07	149.388	305.197
BGIBMGA005270	2.13822	1.84e-09	1.64063e-07	125.808	269.005
BGIBMGA011742	2.1795	2.08894e-09	1.8513e-07	116.836	254.645
BGIBMGA008664	2.05776	3.63754e-09	3.14744e-07	139.431	286.916
BGIBMGA007703	2.19881	2.04549e-08	1.59102e-06	99.3263	218.4
BGIBMGA007303	2.96854	2.74776e-08	2.09273e-06	40.9099	121.443
BGIBMGA011754	2.47668	9.13126e-08	6.48187e-06	61.7468	152.927
BGIBMGA002544	2.60783	1.60164e-07	1.11528e-05	51.1865	133.486
BGIBMGA013063	2.64777	2.14231e-07	1.43045e-05	48.0615	127.256
BGIBMGA013098	2.17603	2.34217e-07	1.5555e-05	87.4987	190.4
BGIBMGA007418	2.23451	2.52863e-07	1.65072e-05	79.4864	177.613
BGIBMGA007971	2.78648	2.75603e-07	1.78325e-05	41.1295	114.606
BGIBMGA004276	2.0773	3.7807e-07	2.4037e-05	99.7801	207.273
BGIBMGA002215	2.60553	1.60131e-06	9.59671e-05	43.0173	112.083
BGIBMGA002930	2.06668	1.7558e-06	0.000104796	90.0461	186.096
BGIBMGA004501	3.10181	2.99256e-06	0.000170938	25.9809	80.5877
BGIBMGA001849	2.15222	3.0434e-06	0.000173166	74.1319	159.548
BGIBMGA003682	2.95529	3.66153e-06	0.000206728	28.7163	84.8649
BGIBMGA001307	2.16451	3.77859e-06	0.000211702	71.2798	154.286
BGIBMGA011144	2.15115	4.56967e-06	0.000252159	71.6062	154.035
BGIBMGA012192	3.71979	4.84926e-06	0.000264593	16.598	61.7411
BGIBMGA012428	2.29058	5.02626e-06	0.000272298	57.3942	131.466
BGIBMGA011096	2.15521	5.6795e-06	0.000305336	69.7218	150.265
BGIBMGA003681	3.04803	6.73509e-06	0.000356838	25.1676	76.7117
BGIBMGA009571	2.48797	6.69473e-06	0.000356838	43.2734	107.663
BGIBMGA005592	2.19517	6.90727e-06	0.000364142	64.2206	140.975
BGIBMGA014105	2.0721	6.98859e-06	0.000366287	78.8321	163.348
BGIBMGA002685	2.7613	1.23239e-05	0.000620093	30.4827	84.1718
BGIBMGA003597	4.48836	1.234e-05	0.000620093	10.4979	47.1182
BGIBMGA000167	2.08848	1.5157e-05	0.000746265	70.9639	148.206
BGIBMGA008688	4.46781	1.58754e-05	0.000776406	10.3215	46.1144
BGIBMGA009189	2.87854	1.64545e-05	0.000802049	26.5714	76.4866
BGIBMGA014456	2.02134	2.01458e-05	0.000969051	77.9387	157.541
